# Supplementary material for: Morphological Profiles of RNAi-Induced Gene Knockdown Are Highly Reproducible but Dominated by Seed Effects
Source: PLoS One. 2015 Jul 21;10(7):e0131370. doi: 10.1371/journal.pone.0131370 (PMC4511418; doi:10.1371/journal.pone.0131370)
Supplement: S1 Dataset — (ZIP) [file pone.0131370.s001.zip]

Archive with 5 entries (4 files):
- DatasetS1/
- DatasetS1/analysis.cppipe
- DatasetS1/illum.cppipe
- DatasetS1/isBlurryRules.txt
- DatasetS1/isSaturatedRules.txt
