# Supplementary material for: Morphological Profiles of RNAi-Induced Gene Knockdown Are Highly Reproducible but Dominated by Seed Effects
Source: PLoS One. 2015 Jul 21;10(7):e0131370. doi: 10.1371/journal.pone.0131370 (PMC4511418; doi:10.1371/journal.pone.0131370)
Supplement: S1 Dataset — (ZIP) [file pone.0131370.s001.zip › DatasetS1/analysis.cppipe]

CellProfiler Pipeline: http://www.cellprofiler.org
Version:3
DateRevision:20140723174500
GitHash:6c2d896
ModuleCount:24
HasImagePlaneDetails:False

Images:[module_num:1|svn_version:\'Unknown\'|variable_revision_number:2|show_window:False|notes:\x5B\'Settings converted from legacy pipeline.\'\x5D|batch_state:array(\x5B\x5D, dtype=uint8)|enabled:True|wants_pause:False]
    :
    Filter images?:Custom
    Select the rule criteria:or (and (extension does istif) (file doesnot contain "thumb")) (file does endwith ".mat")

Metadata:[module_num:2|svn_version:\'Unknown\'|variable_revision_number:4|show_window:False|notes:\x5B\'Settings converted from legacy pipeline.\', \'WARNING\x3A LoadSingleImage used metadata matching. The conversion might match files that were not matched by the legacy module.\', \'WARNING\x3A LoadSingleImage used metadata matching. The conversion might match files that were not matched by the legacy module.\', \'WARNING\x3A LoadSingleImage used metadata matching. The conversion might match files that were not matched by the legacy module.\', \'WARNING\x3A LoadSingleImage used metadata matching. The conversion might match files that were not matched by the legacy module.\', \'WARNING\x3A LoadSingleImage used metadata matching. The conversion might match files that were not matched by the legacy module.\'\x5D|batch_state:array(\x5B\x5D, dtype=uint8)|enabled:True|wants_pause:False]
    Extract metadata?:Yes
    Metadata data type:Text
    Metadata types:{}
    Extraction method count:4
    Metadata extraction method:Extract from file/folder names
    Metadata source:File name
    Regular expression:^(?P<Plate>\x5B0-9\x5D{5})_Illum.*
    Regular expression:(?P<Date>\x5B0-9\x5D{4}_\x5B0-9\x5D{2}_\x5B0-9\x5D{2})$
    Extract metadata from:Images matching a rule
    Select the filtering criteria:and (file does endwith ".mat")
    Metadata file location:
    Match file and image metadata:\x5B\x5D
    Use case insensitive matching?:No
    Metadata extraction method:Extract from file/folder names
    Metadata source:File name
    Regular expression:^.*_(?P<Well>\x5Ba-p\x5D\x5B0-9\x5D{2})_s(?P<Site>\x5B0-9\x5D)_w(?P<Wavelength>\x5B0-9\x5D)
    Regular expression:(?P<Date>\x5B0-9\x5D{4}_\x5B0-9\x5D{2}_\x5B0-9\x5D{2})$
    Extract metadata from:Images matching a rule
    Select the filtering criteria:or (extension does istif)
    Metadata file location:
    Match file and image metadata:\x5B\x5D
    Use case insensitive matching?:No
    Metadata extraction method:Extract from file/folder names
    Metadata source:Folder name
    Regular expression:^(?P<Plate>.*)_(?P<Well>\x5BA-P\x5D\x5B0-9\x5D{2})_s(?P<Site>\x5B0-9\x5D)_w(?P<ChannelNumber>\x5B0-9\x5D)
    Regular expression:(?P<Plate>\x5B0-9\x5D{5})$
    Extract metadata from:Images matching a rule
    Select the filtering criteria:or (extension does istif)
    Metadata file location:
    Match file and image metadata:\x5B\x5D
    Use case insensitive matching?:No
    Metadata extraction method:Import from file
    Metadata source:File name
    Regular expression:^(?P<Plate>.*)_(?P<Well>\x5BA-P\x5D\x5B0-9\x5D{2})_s(?P<Site>\x5B0-9\x5D)_w(?P<ChannelNumber>\x5B0-9\x5D)
    Regular expression:(?P<Date>\x5B0-9\x5D{4}_\x5B0-9\x5D{2}_\x5B0-9\x5D{2})$
    Extract metadata from:All images
    Select the filtering criteria:or (file does contain "")
    Metadata file location:\\\\\\\\iodine\\\\imaging_analysis\\\\2011_07_13_TargetAccelerator_CancerProgram_MPG\\\\2013_03_07_MultipleHairpin\\\\Metadata\\\\TAK004_TAK005_U2OS_96H.csv
    Match file and image metadata:\x5B{\'Image Metadata\'\x3A \'Plate\', \'CSV Metadata\'\x3A \'Plate\'}, {\'Image Metadata\'\x3A u\'Well\', \'CSV Metadata\'\x3A u\'Well\'}\x5D
    Use case insensitive matching?:Yes

NamesAndTypes:[module_num:3|svn_version:\'Unknown\'|variable_revision_number:5|show_window:False|notes:\x5B\'Settings converted from legacy pipeline.\', u\'WARNING\x3A LoadSingleImage used metadata matching for the IllumHoechst image. The conversion might match files that were not matched by the legacy module.\', u\'WARNING\x3A LoadSingleImage used metadata matching for the IllumERSyto image. The conversion might match files that were not matched by the legacy module.\', u\'WARNING\x3A LoadSingleImage used metadata matching for the IllumERSytoBleed image. The conversion might match files that were not matched by the legacy module.\', u\'WARNING\x3A LoadSingleImage used metadata matching for the IllumPhGolgi image. The conversion might match files that were not matched by the legacy module.\', u\'WARNING\x3A LoadSingleImage used metadata matching for the IllumMito image. The conversion might match files that were not matched by the legacy module.\'\x5D|batch_state:array(\x5B\x5D, dtype=uint8)|enabled:True|wants_pause:False]
    Assign a name to:Images matching rules
    Select the image type:Grayscale image
    Name to assign these images:DNA
    Match metadata:\x5B{u\'OrigPhGolgi\'\x3A \'Plate\', u\'IllumPhGolgi\'\x3A \'Plate\', u\'OrigERSytoBleed\'\x3A \'Plate\', u\'IllumHoechst\'\x3A \'Plate\', u\'IllumERSyto\'\x3A \'Plate\', u\'IllumERSytoBleed\'\x3A \'Plate\', u\'IllumMito\'\x3A \'Plate\', u\'OrigHoechst\'\x3A \'Plate\', u\'OrigMito\'\x3A \'Plate\', u\'OrigERSyto\'\x3A \'Plate\'}, {u\'OrigPhGolgi\'\x3A u\'Well\', u\'IllumPhGolgi\'\x3A None, u\'OrigERSytoBleed\'\x3A u\'Well\', u\'IllumHoechst\'\x3A None, u\'IllumERSyto\'\x3A None, u\'OrigERSyto\'\x3A u\'Well\', u\'IllumERSytoBleed\'\x3A None, u\'OrigHoechst\'\x3A u\'Well\', u\'OrigMito\'\x3A u\'Well\', u\'IllumMito\'\x3A None}, {u\'OrigPhGolgi\'\x3A u\'Site\', u\'IllumPhGolgi\'\x3A None, u\'OrigERSytoBleed\'\x3A u\'Site\', u\'IllumHoechst\'\x3A None, u\'IllumERSyto\'\x3A None, u\'OrigERSyto\'\x3A u\'Site\', u\'IllumERSytoBleed\'\x3A None, u\'OrigHoechst\'\x3A u\'Site\', u\'OrigMito\'\x3A u\'Site\', u\'IllumMito\'\x3A None}\x5D
    Image set matching method:Metadata
    Set intensity range from:Yes
    Assignments count:10
    Single images count:0
    Select the rule criteria:and (file does endwith "IllumHoechst.mat")
    Name to assign these images:IllumHoechst
    Name to assign these objects:Cell
    Select the image type:Illumination function
    Set intensity range from:Image metadata
    Retain outlines of loaded objects?:No
    Name the outline image:LoadedObjects
    Select the rule criteria:and (file does endwith "IllumERSyto.mat")
    Name to assign these images:IllumERSyto
    Name to assign these objects:Nucleus
    Select the image type:Illumination function
    Set intensity range from:Image metadata
    Retain outlines of loaded objects?:No
    Name the outline image:LoadedObjects
    Select the rule criteria:and (file does endwith "IllumERSytoBleed.mat")
    Name to assign these images:IllumERSytoBleed
    Name to assign these objects:Cytoplasm
    Select the image type:Illumination function
    Set intensity range from:Image metadata
    Retain outlines of loaded objects?:No
    Name the outline image:LoadedObjects
    Select the rule criteria:and (file does endwith "IllumPhGolgi.mat")
    Name to assign these images:IllumPhGolgi
    Name to assign these objects:Speckle
    Select the image type:Illumination function
    Set intensity range from:Image metadata
    Retain outlines of loaded objects?:No
    Name the outline image:LoadedObjects
    Select the rule criteria:and (file does endwith "IllumMito.mat")
    Name to assign these images:IllumMito
    Name to assign these objects:Object1
    Select the image type:Grayscale image
    Set intensity range from:Image metadata
    Retain outlines of loaded objects?:No
    Name the outline image:LoadedObjects
    Select the rule criteria:and (extension does istif) (metadata does Wavelength "1")
    Name to assign these images:OrigHoechst
    Name to assign these objects:Object2
    Select the image type:Grayscale image
    Set intensity range from:Image metadata
    Retain outlines of loaded objects?:No
    Name the outline image:LoadedObjects
    Select the rule criteria:and (extension does istif) (metadata does Wavelength "2")
    Name to assign these images:OrigERSyto
    Name to assign these objects:Object3
    Select the image type:Grayscale image
    Set intensity range from:Image metadata
    Retain outlines of loaded objects?:No
    Name the outline image:LoadedObjects
    Select the rule criteria:and (extension does istif) (metadata does Wavelength "3")
    Name to assign these images:OrigERSytoBleed
    Name to assign these objects:Object4
    Select the image type:Grayscale image
    Set intensity range from:Image metadata
    Retain outlines of loaded objects?:No
    Name the outline image:LoadedObjects
    Select the rule criteria:and (extension does istif) (metadata does Wavelength "4")
    Name to assign these images:OrigPhGolgi
    Name to assign these objects:Object5
    Select the image type:Grayscale image
    Set intensity range from:Image metadata
    Retain outlines of loaded objects?:No
    Name the outline image:LoadedObjects
    Select the rule criteria:and (extension does istif) (metadata does Wavelength "5")
    Name to assign these images:OrigMito
    Name to assign these objects:Object6
    Select the image type:Grayscale image
    Set intensity range from:Image metadata
    Retain outlines of loaded objects?:No
    Name the outline image:LoadedObjects

Groups:[module_num:4|svn_version:\'Unknown\'|variable_revision_number:2|show_window:False|notes:\x5B\'Settings converted from legacy pipeline.\'\x5D|batch_state:array(\x5B\x5D, dtype=uint8)|enabled:True|wants_pause:False]
    Do you want to group your images?:No
    grouping metadata count:1
    Metadata category:None

CorrectIlluminationApply:[module_num:5|svn_version:\'Unknown\'|variable_revision_number:3|show_window:False|notes:\x5B\x5D|batch_state:array(\'\', \n      dtype=\'\x7CS1\')|enabled:True|wants_pause:False]
    Select the input image:OrigHoechst
    Name the output image:Hoechst
    Select the illumination function:IllumHoechst
    Select how the illumination function is applied:Divide
    Select the input image:OrigERSyto
    Name the output image:ERSyto
    Select the illumination function:IllumERSyto
    Select how the illumination function is applied:Divide
    Select the input image:OrigPhGolgi
    Name the output image:PhGolgi
    Select the illumination function:IllumPhGolgi
    Select how the illumination function is applied:Divide
    Select the input image:OrigMito
    Name the output image:Mito
    Select the illumination function:IllumMito
    Select how the illumination function is applied:Divide
    Select the input image:OrigERSytoBleed
    Name the output image:ERSytoBleed
    Select the illumination function:IllumERSytoBleed
    Select how the illumination function is applied:Divide

MeasureImageQuality:[module_num:6|svn_version:\'Unknown\'|variable_revision_number:5|show_window:False|notes:\x5B\x5D|batch_state:array(\x5B\x5D, dtype=uint8)|enabled:True|wants_pause:False]
    Calculate metrics for which images?:All loaded images
    Image count:1
    Scale count:4
    Threshold count:1
    Select the images to measure:
    Include the image rescaling value?:Yes
    Calculate blur metrics?:Yes
    Spatial scale for blur measurements:2
    Spatial scale for blur measurements:5
    Spatial scale for blur measurements:10
    Spatial scale for blur measurements:20
    Calculate saturation metrics?:Yes
    Calculate intensity metrics?:Yes
    Calculate thresholds?:No
    Use all thresholding methods?:Yes
    Select a thresholding method:Otsu
    Typical fraction of the image covered by objects:0.1
    Two-class or three-class thresholding?:Two classes
    Minimize the weighted variance or the entropy?:Weighted variance
    Assign pixels in the middle intensity class to the foreground or the background?:Foreground

MeasureImageQuality:[module_num:7|svn_version:\'Unknown\'|variable_revision_number:5|show_window:False|notes:\x5B\x5D|batch_state:array(\x5B\x5D, dtype=uint8)|enabled:True|wants_pause:False]
    Calculate metrics for which images?:Select...
    Image count:2
    Scale count:1
    Threshold count:1
    Scale count:1
    Threshold count:1
    Select the images to measure:OrigHoechst
    Include the image rescaling value?:No
    Calculate blur metrics?:No
    Spatial scale for blur measurements:20
    Calculate saturation metrics?:No
    Calculate intensity metrics?:No
    Calculate thresholds?:Yes
    Use all thresholding methods?:No
    Select a thresholding method:Otsu
    Typical fraction of the image covered by objects:0.1
    Two-class or three-class thresholding?:Two classes
    Minimize the weighted variance or the entropy?:Weighted variance
    Assign pixels in the middle intensity class to the foreground or the background?:Background
    Select the images to measure:OrigERSytoBleed
    Include the image rescaling value?:No
    Calculate blur metrics?:No
    Spatial scale for blur measurements:20
    Calculate saturation metrics?:No
    Calculate intensity metrics?:No
    Calculate thresholds?:Yes
    Use all thresholding methods?:No
    Select a thresholding method:Otsu
    Typical fraction of the image covered by objects:0.1
    Two-class or three-class thresholding?:Three classes
    Minimize the weighted variance or the entropy?:Weighted variance
    Assign pixels in the middle intensity class to the foreground or the background?:Foreground

FlagImage:[module_num:8|svn_version:\'Unknown\'|variable_revision_number:4|show_window:True|notes:\x5B\x5D|batch_state:array(\x5B\x5D, dtype=uint8)|enabled:True|wants_pause:False]
    Hidden:2
    Hidden:1
    Name the flag\'s category:Metadata
    Name the flag:QCFlag_isSaturated
    Flag if any, or all, measurement(s) fails to meet the criteria?:Flag if any fail
    Skip image set if flagged?:No
    Flag is based on:Rules
    Select the object to be used for flagging:None
    Which measurement?:ImageQuality_PercentMaximal_OrigHoechst
    Flag images based on low values?:No
    Minimum value:0
    Flag images based on high values?:Yes
    Maximum value:0.25
    Rules file location:Elsewhere...\x7C
    Rules file name:isSaturatedRules.txt
    Class number:2
    Hidden:1
    Name the flag\'s category:Metadata
    Name the flag:QCFlag_isBlurry
    Flag if any, or all, measurement(s) fails to meet the criteria?:Flag if any fail
    Skip image set if flagged?:No
    Flag is based on:Rules
    Select the object to be used for flagging:None
    Which measurement?:None
    Flag images based on low values?:Yes
    Minimum value:0
    Flag images based on high values?:Yes
    Maximum value:1
    Rules file location:Elsewhere...\x7C
    Rules file name:isBlurryRules.txt
    Class number:2

IdentifyPrimaryObjects:[module_num:9|svn_version:\'Unknown\'|variable_revision_number:10|show_window:True|notes:\x5B\x5D|batch_state:array(\'\', \n      dtype=\'\x7CS1\')|enabled:True|wants_pause:False]
    Select the input image:Hoechst
    Name the primary objects to be identified:Nuclei
    Typical diameter of objects, in pixel units (Min,Max):10,120
    Discard objects outside the diameter range?:Yes
    Try to merge too small objects with nearby larger objects?:No
    Discard objects touching the border of the image?:Yes
    Method to distinguish clumped objects:Shape
    Method to draw dividing lines between clumped objects:Shape
    Size of smoothing filter:8
    Suppress local maxima that are closer than this minimum allowed distance:8
    Speed up by using lower-resolution image to find local maxima?:Yes
    Name the outline image:NucleiOutlines
    Fill holes in identified objects?:Never
    Automatically calculate size of smoothing filter for declumping?:No
    Automatically calculate minimum allowed distance between local maxima?:No
    Retain outlines of the identified objects?:Yes
    Automatically calculate the threshold using the Otsu method?:Yes
    Enter Laplacian of Gaussian threshold:0.5
    Automatically calculate the size of objects for the Laplacian of Gaussian filter?:Yes
    Enter LoG filter diameter:5
    Handling of objects if excessive number of objects identified:Continue
    Maximum number of objects:500
    Threshold setting version:1
    Threshold strategy:Global
    Thresholding method:Otsu
    Select the smoothing method for thresholding:Automatic
    Threshold smoothing scale:1
    Threshold correction factor:1
    Lower and upper bounds on threshold:0.0125,1.0
    Approximate fraction of image covered by objects?:0.01
    Manual threshold:0.0
    Select the measurement to threshold with:None
    Select binary image:None
    Masking objects:From image
    Two-class or three-class thresholding?:Two classes
    Minimize the weighted variance or the entropy?:Weighted variance
    Assign pixels in the middle intensity class to the foreground or the background?:Foreground
    Method to calculate adaptive window size:Image size
    Size of adaptive window:10

IdentifySecondaryObjects:[module_num:10|svn_version:\'Unknown\'|variable_revision_number:9|show_window:True|notes:\x5B\x5D|batch_state:array(\'\', \n      dtype=\'\x7CS1\')|enabled:True|wants_pause:False]
    Select the input objects:Nuclei
    Name the objects to be identified:Cells
    Select the method to identify the secondary objects:Watershed - Image
    Select the input image:ERSytoBleed
    Number of pixels by which to expand the primary objects:10
    Regularization factor:0.05
    Name the outline image:CellOutlines
    Retain outlines of the identified secondary objects?:Yes
    Discard secondary objects touching the border of the image?:No
    Discard the associated primary objects?:No
    Name the new primary objects:FilteredNuclei
    Retain outlines of the new primary objects?:No
    Name the new primary object outlines:FilteredNucleiOutlines
    Fill holes in identified objects?:Yes
    Threshold setting version:1
    Threshold strategy:Global
    Thresholding method:Otsu
    Select the smoothing method for thresholding:No smoothing
    Threshold smoothing scale:1
    Threshold correction factor:0.8
    Lower and upper bounds on threshold:0.02,1.0
    Approximate fraction of image covered by objects?:0.01
    Manual threshold:0.0
    Select the measurement to threshold with:None
    Select binary image:None
    Masking objects:From image
    Two-class or three-class thresholding?:Three classes
    Minimize the weighted variance or the entropy?:Weighted variance
    Assign pixels in the middle intensity class to the foreground or the background?:Foreground
    Method to calculate adaptive window size:Image size
    Size of adaptive window:10

IdentifyTertiaryObjects:[module_num:11|svn_version:\'Unknown\'|variable_revision_number:2|show_window:False|notes:\x5B\x5D|batch_state:array(\'\', \n      dtype=\'\x7CS1\')|enabled:True|wants_pause:False]
    Select the larger identified objects:Cells
    Select the smaller identified objects:Nuclei
    Name the tertiary objects to be identified:Cytoplasm
    Name the outline image:CytoplasmOutlines
    Retain outlines of the tertiary objects?:No
    Shrink smaller object prior to subtraction?:Yes

MeasureCorrelation:[module_num:12|svn_version:\'Unknown\'|variable_revision_number:2|show_window:False|notes:\x5B\x5D|batch_state:array(\'\', \n      dtype=\'\x7CS1\')|enabled:True|wants_pause:False]
    Hidden:5
    Hidden:3
    Select an image to measure:Hoechst
    Select an image to measure:Mito
    Select an image to measure:ERSyto
    Select an image to measure:ERSytoBleed
    Select an image to measure:PhGolgi
    Select where to measure correlation:Within objects
    Select an object to measure:Nuclei
    Select an object to measure:Cells
    Select an object to measure:Cytoplasm

MeasureGranularity:[module_num:13|svn_version:\'Unknown\'|variable_revision_number:3|show_window:False|notes:\x5B\x5D|batch_state:array(\'\', \n      dtype=\'\x7CS1\')|enabled:True|wants_pause:False]
    Image count:5
    Object count:1
    Select an image to measure:Hoechst
    Subsampling factor for granularity measurements:0.25
    Subsampling factor for background reduction:0.25
    Radius of structuring element:10
    Range of the granular spectrum:16
    Select objects to measure:Nuclei
    Object count:3
    Select an image to measure:Mito
    Subsampling factor for granularity measurements:0.25
    Subsampling factor for background reduction:0.25
    Radius of structuring element:10
    Range of the granular spectrum:16
    Select objects to measure:Cells
    Select objects to measure:Nuclei
    Select objects to measure:Cytoplasm
    Object count:3
    Select an image to measure:ERSyto
    Subsampling factor for granularity measurements:0.25
    Subsampling factor for background reduction:0.25
    Radius of structuring element:10
    Range of the granular spectrum:16
    Select objects to measure:Cells
    Select objects to measure:Nuclei
    Select objects to measure:Cytoplasm
    Object count:3
    Select an image to measure:PhGolgi
    Subsampling factor for granularity measurements:0.25
    Subsampling factor for background reduction:0.25
    Radius of structuring element:10
    Range of the granular spectrum:16
    Select objects to measure:Cells
    Select objects to measure:Cytoplasm
    Select objects to measure:Nuclei
    Object count:3
    Select an image to measure:ERSytoBleed
    Subsampling factor for granularity measurements:0.25
    Subsampling factor for background reduction:0.25
    Radius of structuring element:10
    Range of the granular spectrum:16
    Select objects to measure:Cells
    Select objects to measure:Cytoplasm
    Select objects to measure:Nuclei

MeasureObjectIntensity:[module_num:14|svn_version:\'Unknown\'|variable_revision_number:3|show_window:False|notes:\x5B\x5D|batch_state:array(\'\', \n      dtype=\'\x7CS1\')|enabled:True|wants_pause:False]
    Hidden:5
    Select an image to measure:Hoechst
    Select an image to measure:ERSyto
    Select an image to measure:ERSytoBleed
    Select an image to measure:PhGolgi
    Select an image to measure:Mito
    Select objects to measure:Nuclei
    Select objects to measure:Cytoplasm
    Select objects to measure:Cells

MeasureObjectNeighbors:[module_num:15|svn_version:\'Unknown\'|variable_revision_number:2|show_window:False|notes:\x5B\x5D|batch_state:array(\'\', \n      dtype=\'\x7CS1\')|enabled:True|wants_pause:False]
    Select objects to measure:Cells
    Select neighboring objects to measure:Cells
    Method to determine neighbors:Within a specified distance
    Neighbor distance:5
    Retain the image of objects colored by numbers of neighbors?:No
    Name the output image:ObjectNeighborCount
    Select colormap:Default
    Retain the image of objects colored by percent of touching pixels?:No
    Name the output image:PercentTouching
    Select a colormap:Default

MeasureObjectNeighbors:[module_num:16|svn_version:\'Unknown\'|variable_revision_number:2|show_window:False|notes:\x5B\x5D|batch_state:array(\'\', \n      dtype=\'\x7CS1\')|enabled:True|wants_pause:False]
    Select objects to measure:Nuclei
    Select neighboring objects to measure:Nuclei
    Method to determine neighbors:Within a specified distance
    Neighbor distance:1
    Retain the image of objects colored by numbers of neighbors?:No
    Name the output image:ObjectNeighborCount
    Select colormap:Default
    Retain the image of objects colored by percent of touching pixels?:No
    Name the output image:PercentTouching
    Select a colormap:Default

MeasureObjectNeighbors:[module_num:17|svn_version:\'Unknown\'|variable_revision_number:2|show_window:False|notes:\x5B\x5D|batch_state:array(\'\', \n      dtype=\'\x7CS1\')|enabled:True|wants_pause:False]
    Select objects to measure:Cells
    Select neighboring objects to measure:Cells
    Method to determine neighbors:Adjacent
    Neighbor distance:5
    Retain the image of objects colored by numbers of neighbors?:No
    Name the output image:ObjectNeighborCount
    Select colormap:Default
    Retain the image of objects colored by percent of touching pixels?:No
    Name the output image:PercentTouching
    Select a colormap:Default

MeasureObjectRadialDistribution:[module_num:18|svn_version:\'Unknown\'|variable_revision_number:3|show_window:False|notes:\x5B\x5D|batch_state:array(\'\', \n      dtype=\'\x7CS1\')|enabled:True|wants_pause:False]
    Hidden:4
    Hidden:3
    Hidden:1
    Select an image to measure:ERSyto
    Select an image to measure:ERSytoBleed
    Select an image to measure:PhGolgi
    Select an image to measure:Mito
    Select objects to measure:Cells
    Object to use as center?:These objects
    Select objects to use as centers:None
    Select objects to measure:Nuclei
    Object to use as center?:These objects
    Select objects to use as centers:None
    Select objects to measure:Cytoplasm
    Object to use as center?:These objects
    Select objects to use as centers:None
    Scale the bins?:Yes
    Number of bins:4
    Maximum radius:100

MeasureObjectSizeShape:[module_num:19|svn_version:\'Unknown\'|variable_revision_number:1|show_window:False|notes:\x5B\x5D|batch_state:array(\'\', \n      dtype=\'\x7CS1\')|enabled:True|wants_pause:False]
    Select objects to measure:Cells
    Select objects to measure:Nuclei
    Select objects to measure:Cytoplasm
    Calculate the Zernike features?:Yes

MeasureTexture:[module_num:20|svn_version:\'Unknown\'|variable_revision_number:3|show_window:False|notes:\x5B\x5D|batch_state:array(\'\', \n      dtype=\'\x7CS1\')|enabled:True|wants_pause:False]
    Hidden:5
    Hidden:3
    Hidden:3
    Select an image to measure:Hoechst
    Select an image to measure:ERSyto
    Select an image to measure:ERSytoBleed
    Select an image to measure:PhGolgi
    Select an image to measure:Mito
    Select objects to measure:Cells
    Select objects to measure:Cytoplasm
    Select objects to measure:Nuclei
    Texture scale to measure:3
    Angles to measure:Horizontal
    Texture scale to measure:5
    Angles to measure:Horizontal
    Texture scale to measure:10
    Angles to measure:Horizontal
    Measure Gabor features?:Yes
    Number of angles to compute for Gabor:4

SaveImages:[module_num:21|svn_version:\'Unknown\'|variable_revision_number:11|show_window:False|notes:\x5B\x5D|batch_state:array(\x5B\x5D, dtype=uint8)|enabled:True|wants_pause:False]
    Select the type of image to save:Image
    Select the image to save:NucleiOutlines
    Select the objects to save:None
    Select the module display window to save:None
    Select method for constructing file names:Single name
    Select image name for file prefix:OrigHoechst
    Enter single file name:\\\\g<Well>_s\\\\g<Site>_NucleiOutlines
    Number of digits:4
    Append a suffix to the image file name?:Yes
    Text to append to the image name:_nuclei
    Saved file format:png
    Output file location:Default Output Folder sub-folder\x7COutlines/\\\\g<Plate>
    Image bit depth:8
    Overwrite existing files without warning?:Yes
    When to save:Every cycle
    Rescale the images? :No
    Save as grayscale or color image?:Grayscale
    Select colormap:gray
    Record the file and path information to the saved image?:Yes
    Create subfolders in the output folder?:No
    Base image folder:Default Input Folder
    Saved movie format:avi

SaveImages:[module_num:22|svn_version:\'Unknown\'|variable_revision_number:11|show_window:False|notes:\x5B\x5D|batch_state:array(\x5B\x5D, dtype=uint8)|enabled:True|wants_pause:False]
    Select the type of image to save:Image
    Select the image to save:CellOutlines
    Select the objects to save:None
    Select the module display window to save:None
    Select method for constructing file names:Single name
    Select image name for file prefix:OrigHoechst
    Enter single file name:\\\\g<Well>_s\\\\g<Site>_CellOutlines
    Number of digits:4
    Append a suffix to the image file name?:Yes
    Text to append to the image name:_nuclei
    Saved file format:png
    Output file location:Default Output Folder sub-folder\x7COutlines/\\\\g<Plate>
    Image bit depth:8
    Overwrite existing files without warning?:Yes
    When to save:Every cycle
    Rescale the images? :No
    Save as grayscale or color image?:Grayscale
    Select colormap:gray
    Record the file and path information to the saved image?:Yes
    Create subfolders in the output folder?:No
    Base image folder:Default Input Folder
    Saved movie format:avi

ExportToDatabase:[module_num:23|svn_version:\'Unknown\'|variable_revision_number:26|show_window:False|notes:\x5B\x5D|batch_state:array(\x5B\x5D, dtype=uint8)|enabled:True|wants_pause:False]
    Database type:MySQL
    Database name:2011_07_13_TargetAccelerator
    Add a prefix to table names?:Yes
    Table prefix:MultipleHairpin_2013_03_07_Analysis_
    SQL file prefix:SQL_
    Output file location:Default Output Folder\x7C/imaging/analysis/2008_12_04_Imaging_CDRP_for_MLPCN/HDAC_inhibitors/20100803
    Create a CellProfiler Analyst properties file?:Yes
    Database host:
    Username:
    Password:
    Name the SQLite database file:DefaultDB.db
    Calculate the per-image mean values of object measurements?:No
    Calculate the per-image median values of object measurements?:No
    Calculate the per-image standard deviation values of object measurements?:No
    Calculate the per-well mean values of object measurements?:No
    Calculate the per-well median values of object measurements?:No
    Calculate the per-well standard deviation values of object measurements?:No
    Export measurements for all objects to the database?:All
    Select the objects:
    Maximum # of characters in a column name:64
    Create one table per object, a single object table or a single object view?:One table per object type
    Enter an image url prepend if you plan to access your files via http:
    Write image thumbnails directly to the database?:Yes
    Select the images for which you want to save thumbnails:CellOutlines,NucleiOutlines,OrigERSyto,OrigERSytoBleed,OrigHoechst,OrigMito,OrigPhGolgi
    Auto-scale thumbnail pixel intensities?:Yes
    Select the plate type:384
    Select the plate metadata:Plate
    Select the well metadata:Well
    Include information for all images, using default values?:No
    Properties image group count:7
    Properties group field count:1
    Properties filter field count:0
    Workspace measurement count:1
    Experiment name:MultipleHairpin_2013_03_07_Analysis
    Which objects should be used for locations?:Nuclei
    Enter a phenotype class table name if using the classifier tool:
    Export object relationships?:No
    Overwrite without warning?:Data only
    Access CPA images via URL?:No
    Select an image to include:OrigHoechst
    Use the image name for the display?:No
    Image name:Hoechst
    Channel color:red
    Select an image to include:OrigERSyto
    Use the image name for the display?:No
    Image name:ER_Syto
    Channel color:green
    Select an image to include:OrigERSytoBleed
    Use the image name for the display?:No
    Image name:ER_Syto_Bleedthrough
    Channel color:blue
    Select an image to include:OrigPhGolgi
    Use the image name for the display?:No
    Image name:Phaloidin_Golgi
    Channel color:yellow
    Select an image to include:OrigMito
    Use the image name for the display?:No
    Image name:Mito
    Channel color:magenta
    Select an image to include:NucleiOutlines
    Use the image name for the display?:No
    Image name:Nuclei
    Channel color:none
    Select an image to include:CellOutlines
    Use the image name for the display?:No
    Image name:Cells
    Channel color:none
    Do you want to add group fields?:Yes
    Enter the name of the group:Well
    Enter the per-image columns which define the group, separated by commas:ImageNumber, Image_Metadata_Plate, Image_Metadata_Well
    Do you want to add filter fields?:No
    Automatically create a filter for each plate?:Yes
    Create a CellProfiler Analyst workspace file?:No
    Select the measurement display tool:ScatterPlot
    Type of measurement to plot on the X-axis:Index
    Enter the object name:Image
    Select the X-axis measurement:
    Select the X-axis index:ImageNumber
    Type of measurement to plot on the Y-axis:Image
    Enter the object name:Image
    Select the Y-axis measurement:ImageQuality_PowerLogLogSlope_OrigHoechst
    Select the Y-axis index:ImageNumber

CreateBatchFiles:[module_num:24|svn_version:\'Unknown\'|variable_revision_number:6|show_window:True|notes:\x5B\x5D|batch_state:array(\x5B\x5D, dtype=uint8)|enabled:False|wants_pause:False]
    Store batch files in default output folder?:Yes
    Output folder path:/imaging/analysis/2008_12_04_Imaging_CDRP_for_MLPCN/HDAC_inhibitors/20100803
    Are the cluster computers running Windows?:No
    Hidden\x3A in batch mode:No
    Hidden\x3A in distributed mode:No
    Hidden\x3A default input folder at time of save:/cbnt/cbimage/HCS
    Hidden\x3A revision number:10346
    Hidden\x3A from old matlab:No
    Local root path:
    Cluster root path:
