# Supplementary material for: Morphological Profiles of RNAi-Induced Gene Knockdown Are Highly Reproducible but Dominated by Seed Effects
Source: PLoS One. 2015 Jul 21;10(7):e0131370. doi: 10.1371/journal.pone.0131370 (PMC4511418; doi:10.1371/journal.pone.0131370)
Supplement: S1 Dataset — (ZIP) [file pone.0131370.s001.zip › DatasetS1/illum.cppipe]

CellProfiler Pipeline: http://www.cellprofiler.org
Version:3
DateRevision:20140723174500
GitHash:6c2d896
ModuleCount:15
HasImagePlaneDetails:False

Images:[module_num:1|svn_version:\'Unknown\'|variable_revision_number:2|show_window:False|notes:\x5B\x5D|batch_state:array(\x5B\x5D, dtype=uint8)|enabled:True|wants_pause:False]
    :
    Filter images?:Custom
    Select the rule criteria:and (extension does istif) (file doesnot contain "thumb")

Metadata:[module_num:2|svn_version:\'Unknown\'|variable_revision_number:4|show_window:False|notes:\x5B\x5D|batch_state:array(\x5B\x5D, dtype=uint8)|enabled:True|wants_pause:False]
    Extract metadata?:Yes
    Metadata data type:Text
    Metadata types:{}
    Extraction method count:2
    Metadata extraction method:Extract from file/folder names
    Metadata source:File name
    Regular expression:.*_(?P<Well>\x5Ba-z\x5D+\x5B0-9\x5D+)_s(?P<Site>\x5B0-9\x5D)_w(?P<Wavelength>\x5B0-9\x5D)
    Regular expression:(?P<Date>\x5B0-9\x5D{4}_\x5B0-9\x5D{2}_\x5B0-9\x5D{2})$
    Extract metadata from:All images
    Select the filtering criteria:or (file does contain "")
    Metadata file location:
    Match file and image metadata:\x5B\x5D
    Use case insensitive matching?:No
    Metadata extraction method:Extract from file/folder names
    Metadata source:Folder name
    Regular expression:^(?P<Plate>.*)_(?P<Well>\x5BA-P\x5D\x5B0-9\x5D{2})_s(?P<Site>\x5B0-9\x5D)_w(?P<ChannelNumber>\x5B0-9\x5D)
    Regular expression:(?P<Plate>\x5B0-9\x5D{5})$
    Extract metadata from:All images
    Select the filtering criteria:or (file does contain "")
    Metadata file location:
    Match file and image metadata:\x5B\x5D
    Use case insensitive matching?:No

NamesAndTypes:[module_num:3|svn_version:\'Unknown\'|variable_revision_number:5|show_window:False|notes:\x5B\x5D|batch_state:array(\x5B\x5D, dtype=uint8)|enabled:True|wants_pause:False]
    Assign a name to:Images matching rules
    Select the image type:Grayscale image
    Name to assign these images:DNA
    Match metadata:\x5B{u\'OrigPhGolgi\'\x3A u\'Plate\', u\'OrigERSyto\'\x3A u\'Plate\', u\'OrigERSytoBleed\'\x3A u\'Plate\', u\'OrigHoechst\'\x3A u\'Plate\', u\'OrigMito\'\x3A u\'Plate\'}, {u\'OrigPhGolgi\'\x3A u\'Well\', u\'OrigERSyto\'\x3A u\'Well\', u\'OrigERSytoBleed\'\x3A u\'Well\', u\'OrigMito\'\x3A u\'Well\', u\'OrigHoechst\'\x3A u\'Well\'}, {u\'OrigPhGolgi\'\x3A u\'Site\', u\'OrigERSyto\'\x3A u\'Site\', u\'OrigERSytoBleed\'\x3A u\'Site\', u\'OrigHoechst\'\x3A u\'Site\', u\'OrigMito\'\x3A u\'Site\'}\x5D
    Image set matching method:Metadata
    Set intensity range from:Yes
    Assignments count:5
    Single images count:0
    Select the rule criteria:or (metadata does Wavelength "1")
    Name to assign these images:OrigHoechst
    Name to assign these objects:Cell
    Select the image type:Grayscale image
    Set intensity range from:Image metadata
    Retain outlines of loaded objects?:No
    Name the outline image:LoadedObjects
    Select the rule criteria:or (metadata does Wavelength "2")
    Name to assign these images:OrigERSyto
    Name to assign these objects:Nucleus
    Select the image type:Grayscale image
    Set intensity range from:Image metadata
    Retain outlines of loaded objects?:No
    Name the outline image:LoadedObjects
    Select the rule criteria:or (metadata does Wavelength "3")
    Name to assign these images:OrigERSytoBleed
    Name to assign these objects:Cytoplasm
    Select the image type:Grayscale image
    Set intensity range from:Image metadata
    Retain outlines of loaded objects?:No
    Name the outline image:LoadedObjects
    Select the rule criteria:or (metadata does Wavelength "4")
    Name to assign these images:OrigPhGolgi
    Name to assign these objects:Speckle
    Select the image type:Grayscale image
    Set intensity range from:Image metadata
    Retain outlines of loaded objects?:No
    Name the outline image:LoadedObjects
    Select the rule criteria:or (metadata does Wavelength "5")
    Name to assign these images:OrigMito
    Name to assign these objects:Object1
    Select the image type:Grayscale image
    Set intensity range from:Image metadata
    Retain outlines of loaded objects?:No
    Name the outline image:LoadedObjects

Groups:[module_num:4|svn_version:\'Unknown\'|variable_revision_number:2|show_window:False|notes:\x5B\x5D|batch_state:array(\x5B\x5D, dtype=uint8)|enabled:True|wants_pause:False]
    Do you want to group your images?:Yes
    grouping metadata count:1
    Metadata category:Plate

CorrectIlluminationCalculate:[module_num:5|svn_version:\'Unknown\'|variable_revision_number:2|show_window:True|notes:\x5B\x5D|batch_state:array(\x5B\x5D, dtype=uint8)|enabled:True|wants_pause:False]
    Select the input image:OrigHoechst
    Name the output image:IllumHoechst
    Select how the illumination function is calculated:Regular
    Dilate objects in the final averaged image?:No
    Dilation radius:1
    Block size:60
    Rescale the illumination function?:Yes
    Calculate function for each image individually, or based on all images?:All\x3A Across cycles
    Smoothing method:Median Filter
    Method to calculate smoothing filter size:Manually
    Approximate object size:10
    Smoothing filter size:200
    Retain the averaged image?:No
    Name the averaged image:IllumBlueAvg
    Retain the dilated image?:No
    Name the dilated image:IllumBlueDilated
    Automatically calculate spline parameters?:Yes
    Background mode:auto
    Number of spline points:5
    Background threshold:2
    Image resampling factor:2
    Maximum number of iterations:40
    Residual value for convergence:0.001

CorrectIlluminationCalculate:[module_num:6|svn_version:\'Unknown\'|variable_revision_number:2|show_window:True|notes:\x5B\x5D|batch_state:array(\x5B\x5D, dtype=uint8)|enabled:True|wants_pause:False]
    Select the input image:OrigERSyto
    Name the output image:IllumERSyto
    Select how the illumination function is calculated:Regular
    Dilate objects in the final averaged image?:No
    Dilation radius:1
    Block size:60
    Rescale the illumination function?:Yes
    Calculate function for each image individually, or based on all images?:All\x3A Across cycles
    Smoothing method:Median Filter
    Method to calculate smoothing filter size:Manually
    Approximate object size:10
    Smoothing filter size:200
    Retain the averaged image?:No
    Name the averaged image:IllumBlueAvg
    Retain the dilated image?:No
    Name the dilated image:IllumBlueDilated
    Automatically calculate spline parameters?:Yes
    Background mode:auto
    Number of spline points:5
    Background threshold:2
    Image resampling factor:2
    Maximum number of iterations:40
    Residual value for convergence:0.001

CorrectIlluminationCalculate:[module_num:7|svn_version:\'Unknown\'|variable_revision_number:2|show_window:True|notes:\x5B\x5D|batch_state:array(\x5B\x5D, dtype=uint8)|enabled:True|wants_pause:False]
    Select the input image:OrigERSytoBleed
    Name the output image:IllumERSytoBleed
    Select how the illumination function is calculated:Regular
    Dilate objects in the final averaged image?:No
    Dilation radius:1
    Block size:60
    Rescale the illumination function?:Yes
    Calculate function for each image individually, or based on all images?:All\x3A Across cycles
    Smoothing method:Median Filter
    Method to calculate smoothing filter size:Manually
    Approximate object size:10
    Smoothing filter size:200
    Retain the averaged image?:No
    Name the averaged image:IllumBlueAvg
    Retain the dilated image?:No
    Name the dilated image:IllumBlueDilated
    Automatically calculate spline parameters?:Yes
    Background mode:auto
    Number of spline points:5
    Background threshold:2
    Image resampling factor:2
    Maximum number of iterations:40
    Residual value for convergence:0.001

CorrectIlluminationCalculate:[module_num:8|svn_version:\'Unknown\'|variable_revision_number:2|show_window:True|notes:\x5B\x5D|batch_state:array(\x5B\x5D, dtype=uint8)|enabled:True|wants_pause:False]
    Select the input image:OrigPhGolgi
    Name the output image:IllumPhGolgi
    Select how the illumination function is calculated:Regular
    Dilate objects in the final averaged image?:No
    Dilation radius:1
    Block size:60
    Rescale the illumination function?:Yes
    Calculate function for each image individually, or based on all images?:All\x3A Across cycles
    Smoothing method:Median Filter
    Method to calculate smoothing filter size:Manually
    Approximate object size:10
    Smoothing filter size:200
    Retain the averaged image?:No
    Name the averaged image:IllumBlueAvg
    Retain the dilated image?:No
    Name the dilated image:IllumBlueDilated
    Automatically calculate spline parameters?:Yes
    Background mode:auto
    Number of spline points:5
    Background threshold:2
    Image resampling factor:2
    Maximum number of iterations:40
    Residual value for convergence:0.001

CorrectIlluminationCalculate:[module_num:9|svn_version:\'Unknown\'|variable_revision_number:2|show_window:True|notes:\x5B\x5D|batch_state:array(\x5B\x5D, dtype=uint8)|enabled:True|wants_pause:False]
    Select the input image:OrigMito
    Name the output image:IllumMito
    Select how the illumination function is calculated:Regular
    Dilate objects in the final averaged image?:No
    Dilation radius:1
    Block size:60
    Rescale the illumination function?:Yes
    Calculate function for each image individually, or based on all images?:All\x3A Across cycles
    Smoothing method:Median Filter
    Method to calculate smoothing filter size:Manually
    Approximate object size:10
    Smoothing filter size:200
    Retain the averaged image?:No
    Name the averaged image:IllumBlueAvg
    Retain the dilated image?:No
    Name the dilated image:IllumBlueDilated
    Automatically calculate spline parameters?:Yes
    Background mode:auto
    Number of spline points:5
    Background threshold:2
    Image resampling factor:2
    Maximum number of iterations:40
    Residual value for convergence:0.001

SaveImages:[module_num:10|svn_version:\'Unknown\'|variable_revision_number:11|show_window:True|notes:\x5B\x5D|batch_state:array(\x5B\x5D, dtype=uint8)|enabled:True|wants_pause:False]
    Select the type of image to save:Image
    Select the image to save:IllumHoechst
    Select the objects to save:None
    Select the module display window to save:None
    Select method for constructing file names:Single name
    Select image name for file prefix:None
    Enter single file name:\\\\g<Plate>_IllumHoechst
    Number of digits:4
    Append a suffix to the image file name?:No
    Text to append to the image name:
    Saved file format:mat
    Output file location:Default Output Folder\x7CIllumCorrFxns
    Image bit depth:8
    Overwrite existing files without warning?:Yes
    When to save:Last cycle
    Rescale the images? :No
    Save as grayscale or color image?:Grayscale
    Select colormap:gray
    Record the file and path information to the saved image?:No
    Create subfolders in the output folder?:No
    Base image folder:Default Input Folder
    Saved movie format:avi

SaveImages:[module_num:11|svn_version:\'Unknown\'|variable_revision_number:11|show_window:True|notes:\x5B\x5D|batch_state:array(\x5B\x5D, dtype=uint8)|enabled:True|wants_pause:False]
    Select the type of image to save:Image
    Select the image to save:IllumERSyto
    Select the objects to save:None
    Select the module display window to save:None
    Select method for constructing file names:Single name
    Select image name for file prefix:None
    Enter single file name:\\\\g<Plate>_IllumERSyto
    Number of digits:4
    Append a suffix to the image file name?:No
    Text to append to the image name:
    Saved file format:mat
    Output file location:Default Output Folder\x7CIllumCorrFxns
    Image bit depth:8
    Overwrite existing files without warning?:Yes
    When to save:Last cycle
    Rescale the images? :No
    Save as grayscale or color image?:Grayscale
    Select colormap:gray
    Record the file and path information to the saved image?:No
    Create subfolders in the output folder?:No
    Base image folder:Default Input Folder
    Saved movie format:avi

SaveImages:[module_num:12|svn_version:\'Unknown\'|variable_revision_number:11|show_window:True|notes:\x5B\x5D|batch_state:array(\x5B\x5D, dtype=uint8)|enabled:True|wants_pause:False]
    Select the type of image to save:Image
    Select the image to save:IllumERSytoBleed
    Select the objects to save:None
    Select the module display window to save:None
    Select method for constructing file names:Single name
    Select image name for file prefix:None
    Enter single file name:\\\\g<Plate>_IllumERSytoBleed
    Number of digits:4
    Append a suffix to the image file name?:No
    Text to append to the image name:
    Saved file format:mat
    Output file location:Default Output Folder\x7CIllumCorrFxns
    Image bit depth:8
    Overwrite existing files without warning?:Yes
    When to save:Last cycle
    Rescale the images? :No
    Save as grayscale or color image?:Grayscale
    Select colormap:gray
    Record the file and path information to the saved image?:No
    Create subfolders in the output folder?:No
    Base image folder:Default Input Folder
    Saved movie format:avi

SaveImages:[module_num:13|svn_version:\'Unknown\'|variable_revision_number:11|show_window:True|notes:\x5B\x5D|batch_state:array(\x5B\x5D, dtype=uint8)|enabled:True|wants_pause:False]
    Select the type of image to save:Image
    Select the image to save:IllumPhGolgi
    Select the objects to save:None
    Select the module display window to save:None
    Select method for constructing file names:Single name
    Select image name for file prefix:None
    Enter single file name:\\\\g<Plate>_IllumPhGolgi
    Number of digits:4
    Append a suffix to the image file name?:No
    Text to append to the image name:
    Saved file format:mat
    Output file location:Default Output Folder\x7CIllumCorrFxns
    Image bit depth:8
    Overwrite existing files without warning?:Yes
    When to save:Last cycle
    Rescale the images? :No
    Save as grayscale or color image?:Grayscale
    Select colormap:gray
    Record the file and path information to the saved image?:No
    Create subfolders in the output folder?:No
    Base image folder:Default Input Folder
    Saved movie format:avi

SaveImages:[module_num:14|svn_version:\'Unknown\'|variable_revision_number:11|show_window:True|notes:\x5B\x5D|batch_state:array(\x5B\x5D, dtype=uint8)|enabled:True|wants_pause:False]
    Select the type of image to save:Image
    Select the image to save:IllumMito
    Select the objects to save:None
    Select the module display window to save:None
    Select method for constructing file names:Single name
    Select image name for file prefix:None
    Enter single file name:\\\\g<Plate>_IllumMito
    Number of digits:4
    Append a suffix to the image file name?:No
    Text to append to the image name:
    Saved file format:mat
    Output file location:Default Output Folder\x7CIllumCorrFxns
    Image bit depth:8
    Overwrite existing files without warning?:Yes
    When to save:Last cycle
    Rescale the images? :No
    Save as grayscale or color image?:Grayscale
    Select colormap:gray
    Record the file and path information to the saved image?:No
    Create subfolders in the output folder?:No
    Base image folder:Default Input Folder
    Saved movie format:avi

CreateBatchFiles:[module_num:15|svn_version:\'Unknown\'|variable_revision_number:6|show_window:True|notes:\x5B\x5D|batch_state:array(\x5B\x5D, dtype=uint8)|enabled:False|wants_pause:False]
    Store batch files in default output folder?:Yes
    Output folder path:/imaging/analysis/2008_01_24_Hepatotoxicity_GolubLab_DavidThomas/2012_01_23_Expanded60CmpdSet/Output
    Are the cluster computers running Windows?:No
    Hidden\x3A in batch mode:No
    Hidden\x3A in distributed mode:No
    Hidden\x3A default input folder at time of save:/imaging/analysis/2008_01_24_Hepatotoxicity_GolubLab_DavidThomas/2012_01_23_Expanded60CmpdSet
    Hidden\x3A revision number:0
    Hidden\x3A from old matlab:No
    Local root path:
    Cluster root path:
