# Supplementary material for: Morphological Profiles of RNAi-Induced Gene Knockdown Are Highly Reproducible but Dominated by Seed Effects
Source: PLoS One. 2015 Jul 21;10(7):e0131370. doi: 10.1371/journal.pone.0131370 (PMC4511418; doi:10.1371/journal.pone.0131370)
Supplement: S1 Dataset — (ZIP) [file pone.0131370.s001.zip › DatasetS1/isBlurryRules.txt]

IF (Image_ImageQuality_LocalFocusScore_OrigERSytoBleed_2 > 7.9479299999999996e-05	[1.0000010058293398	-1.0000010058293398]	[-0.99999979138379302	0.99999979138379302])
IF (Image_ImageQuality_LocalFocusScore_OrigERSytoBleed_2 > 7.9479299999999996e-05	[1.0000000000000002	-1.0000000000000002]	[-1.0	1.0])
IF (Image_ImageQuality_LocalFocusScore_OrigERSytoBleed_2 > 7.9479299999999996e-05	[1.0	-1.0]	[-1.0	1.0])
