# Supplementary material for: Morphological Profiles of RNAi-Induced Gene Knockdown Are Highly Reproducible but Dominated by Seed Effects
Source: PLoS One. 2015 Jul 21;10(7):e0131370. doi: 10.1371/journal.pone.0131370 (PMC4511418; doi:10.1371/journal.pone.0131370)
Supplement: S1 Dataset — (ZIP) [file pone.0131370.s001.zip › DatasetS1/isSaturatedRules.txt]

IF (Image_ImageQuality_Correlation_OrigMito_20 > 0.38081199999999998	[-0.58241748443090258	0.58241748443090258]	[0.86885263919192757	-0.86885263919192757])
IF (Image_ImageQuality_MeanIntensity_OrigHoechst > 0.010670799999999999	[-0.78636307092182112	0.78636307092182112]	[0.59974450023557202	-0.59974450023557202])
IF (Image_ImageQuality_Correlation_OrigMito_2 > 0.96980500000000003	[-0.99999999999999956	0.99999999999999956]	[0.35389781250345598	-0.35389781250345598])
IF (Image_ImageQuality_Correlation_OrigERSytoBleed_20 > 0.51135900000000001	[-0.60323416433587584	0.60323416433587584]	[0.4258365890129488	-0.4258365890129488])
IF (Image_ImageQuality_LocalFocusScore_OrigERSyto_2 > 0.0042140299999999997	[-0.56137080665766781	0.56137080665766781]	[0.65183709438959059	-0.65183709438959059])
