# Supplementary material for: Morphological Profiles of RNAi-Induced Gene Knockdown Are Highly Reproducible but Dominated by Seed Effects
Source: PLoS One. 2015 Jul 21;10(7):e0131370. doi: 10.1371/journal.pone.0131370 (PMC4511418; doi:10.1371/journal.pone.0131370)
Supplement: S2 Dataset — (ZIP) [file pone.0131370.s002.zip]

Archive with 41 entries (40 files):
- DatasetS2/
- DatasetS2/37983_IllumERSyto.mat
- DatasetS2/37983_IllumERSytoBleed.mat
- DatasetS2/37983_IllumHoechst.mat
- DatasetS2/37983_IllumMito.mat
- DatasetS2/37983_IllumPhGolgi.mat
- DatasetS2/38002_IllumERSyto.mat
- DatasetS2/38002_IllumERSytoBleed.mat
- DatasetS2/38002_IllumHoechst.mat
- DatasetS2/38002_IllumMito.mat
- DatasetS2/38002_IllumPhGolgi.mat
- DatasetS2/38003_IllumERSyto.mat
- DatasetS2/38003_IllumERSytoBleed.mat
- DatasetS2/38003_IllumHoechst.mat
- DatasetS2/38003_IllumMito.mat
- DatasetS2/38003_IllumPhGolgi.mat
- DatasetS2/38004_IllumERSyto.mat
- DatasetS2/38004_IllumERSytoBleed.mat
- DatasetS2/38004_IllumHoechst.mat
- DatasetS2/38004_IllumMito.mat
- DatasetS2/38004_IllumPhGolgi.mat
- DatasetS2/38005_IllumERSyto.mat
- DatasetS2/38005_IllumERSytoBleed.mat
- DatasetS2/38005_IllumHoechst.mat
- DatasetS2/38005_IllumMito.mat
- DatasetS2/38005_IllumPhGolgi.mat
- DatasetS2/38006_IllumERSyto.mat
- DatasetS2/38006_IllumERSytoBleed.mat
- DatasetS2/38006_IllumHoechst.mat
- DatasetS2/38006_IllumMito.mat
- DatasetS2/38006_IllumPhGolgi.mat
- DatasetS2/38030_IllumERSyto.mat
- DatasetS2/38030_IllumERSytoBleed.mat
- DatasetS2/38030_IllumHoechst.mat
- DatasetS2/38030_IllumMito.mat
- DatasetS2/38030_IllumPhGolgi.mat
- DatasetS2/38034_IllumERSyto.mat
- DatasetS2/38034_IllumERSytoBleed.mat
- DatasetS2/38034_IllumHoechst.mat
- DatasetS2/38034_IllumMito.mat
- DatasetS2/38034_IllumPhGolgi.mat
