# Supplementary material for: Morphological Profiles of RNAi-Induced Gene Knockdown Are Highly Reproducible but Dominated by Seed Effects
Source: PLoS One. 2015 Jul 21;10(7):e0131370. doi: 10.1371/journal.pone.0131370 (PMC4511418; doi:10.1371/journal.pone.0131370)
Supplement: S3 Dataset — (ZIP) [file pone.0131370.s003.zip]

Archive with 7 entries (4 files):
- DatasetS3/
- DatasetS3/2011_07_13_TargetAccelerator_MultipleHairpin_2013_03_07_Analysis.properties
- __MACOSX/
- __MACOSX/DatasetS3/
- __MACOSX/DatasetS3/._2011_07_13_TargetAccelerator_MultipleHairpin_2013_03_07_Analysis.properties
- DatasetS3/qc.csv
- DatasetS3/well-summary-profile_mean-median-robust_std-untreated_norm.csv
