# Supplementary material for: Morphological Profiles of RNAi-Induced Gene Knockdown Are Highly Reproducible but Dominated by Seed Effects
Source: PLoS One. 2015 Jul 21;10(7):e0131370. doi: 10.1371/journal.pone.0131370 (PMC4511418; doi:10.1371/journal.pone.0131370)
Supplement: S3 Dataset — (ZIP) [file pone.0131370.s003.zip › DatasetS3/qc.csv]

Plate	Well	QCFlag_isSaturated	QCFlag_isBlurry
37983	a01	4	0
37983	a02	0	0
37983	a03	2	0
37983	a04	1	0
37983	a05	1	0
37983	a06	0	0
37983	a07	0	0
37983	a08	1	0
37983	a09	0	0
37983	a10	1	0
37983	a11	0	0
37983	a12	1	0
37983	a13	0	0
37983	a14	0	0
37983	a15	1	0
37983	a16	0	0
37983	a17	0	0
37983	a18	0	0
37983	a19	0	0
37983	a20	0	0
37983	a21	0	0
37983	a22	0	0
37983	a23	0	0
37983	a24	0	0
37983	b01	0	0
37983	b02	0	0
37983	b03	0	0
37983	b04	0	0
37983	b05	0	0
37983	b06	0	0
37983	b07	0	0
37983	b08	0	0
37983	b09	1	0
37983	b10	0	0
37983	b11	1	0
37983	b12	0	0
37983	b13	0	0
37983	b14	0	0
37983	b15	0	0
37983	b16	0	0
37983	b17	0	0
37983	b18	2	0
37983	b19	0	0
37983	b20	4	0
37983	b21	0	0
37983	b22	0	0
37983	b23	0	0
37983	b24	0	0
37983	c01	2	0
37983	c02	1	0
37983	c03	1	0
37983	c04	3	0
37983	c05	3	0
37983	c06	0	0
37983	c07	0	0
37983	c08	1	0
37983	c09	3	0
37983	c10	0	0
37983	c11	0	0
37983	c12	0	0
37983	c13	0	0
37983	c14	0	0
37983	c15	1	0
37983	c16	1	0
37983	c17	0	0
37983	c18	0	0
37983	c19	0	0
37983	c20	0	0
37983	c21	0	0
37983	c22	0	0
37983	c23	1	0
37983	c24	1	0
37983	d01	0	0
37983	d02	0	0
37983	d03	0	0
37983	d04	0	0
37983	d05	0	0
37983	d06	0	0
37983	d07	0	0
37983	d08	0	0
37983	d09	0	0
37983	d10	2	0
37983	d11	0	0
37983	d12	0	0
37983	d13	1	0
37983	d14	0	0
37983	d15	0	0
37983	d16	0	0
37983	d17	0	0
37983	d18	0	0
37983	d19	0	0
37983	d20	0	0
37983	d21	1	0
37983	d22	1	0
37983	d23	0	0
37983	d24	0	0
37983	e01	1	0
37983	e02	1	0
37983	e03	0	0
37983	e04	0	0
37983	e05	1	0
37983	e06	0	0
37983	e07	1	0
37983	e08	0	0
37983	e09	0	0
37983	e10	0	0
37983	e11	0	0
37983	e12	0	0
37983	e13	0	0
37983	e14	0	0
37983	e15	0	0
37983	e16	0	0
37983	e17	1	0
37983	e18	0	0
37983	e19	0	0
37983	e20	0	0
37983	e21	1	0
37983	e22	0	0
37983	e23	0	0
37983	e24	0	0
37983	f01	0	0
37983	f02	0	0
37983	f03	0	0
37983	f04	0	0
37983	f05	1	0
37983	f06	0	0
37983	f07	0	0
37983	f08	0	0
37983	f09	0	0
37983	f10	0	0
37983	f11	1	0
37983	f12	1	0
37983	f13	0	0
37983	f14	0	0
37983	f15	0	0
37983	f16	1	0
37983	f17	0	0
37983	f18	0	0
37983	f19	0	0
37983	f20	0	0
37983	f21	0	0
37983	f22	0	0
37983	f23	0	0
37983	f24	0	0
37983	g01	1	0
37983	g02	2	0
37983	g03	3	0
37983	g04	3	0
37983	g05	0	0
37983	g06	1	0
37983	g07	0	0
37983	g08	2	0
37983	g09	1	0
37983	g10	1	0
37983	g11	0	0
37983	g12	0	0
37983	g13	0	0
37983	g14	0	0
37983	g15	0	0
37983	g16	0	0
37983	g17	0	0
37983	g18	1	0
37983	g19	1	0
37983	g20	2	0
37983	g21	0	0
37983	g22	0	0
37983	g23	1	0
37983	g24	2	0
37983	h01	1	0
37983	h02	0	0
37983	h03	0	0
37983	h04	0	0
37983	h05	0	0
37983	h06	2	0
37983	h07	0	0
37983	h08	2	0
37983	h09	0	0
37983	h10	0	0
37983	h11	0	0
37983	h12	0	0
37983	h13	0	0
37983	h14	0	0
37983	h15	0	0
37983	h16	0	0
37983	h17	0	0
37983	h18	0	0
37983	h19	3	9
37983	h20	0	0
37983	h21	0	0
37983	h22	0	0
37983	h23	0	0
37983	h24	1	0
37983	i01	1	0
37983	i02	2	0
37983	i03	0	0
37983	i04	0	0
37983	i05	1	0
37983	i06	3	0
37983	i07	2	0
37983	i08	0	0
37983	i09	2	0
37983	i10	1	0
37983	i11	0	0
37983	i12	0	0
37983	i13	1	0
37983	i14	2	0
37983	i15	0	0
37983	i16	0	0
37983	i17	0	0
37983	i18	2	0
37983	i19	0	0
37983	i20	0	0
37983	i21	0	9
37983	i22	0	0
37983	i23	0	0
37983	i24	1	0
37983	j01	0	0
37983	j02	0	0
37983	j03	0	0
37983	j04	0	0
37983	j05	0	0
37983	j06	0	0
37983	j07	0	0
37983	j08	0	0
37983	j09	0	0
37983	j10	0	0
37983	j11	0	0
37983	j12	0	0
37983	j13	0	0
37983	j14	0	0
37983	j15	0	0
37983	j16	1	0
37983	j17	1	0
37983	j18	0	0
37983	j19	0	0
37983	j20	0	0
37983	j21	0	0
37983	j22	6	9
37983	j23	6	9
37983	j24	0	0
37983	k01	2	0
37983	k02	6	0
37983	k03	2	0
37983	k04	0	0
37983	k05	0	0
37983	k06	2	0
37983	k07	2	0
37983	k08	0	0
37983	k09	1	0
37983	k10	1	0
37983	k11	3	0
37983	k12	2	0
37983	k13	0	0
37983	k14	4	0
37983	k15	1	0
37983	k16	0	0
37983	k17	0	0
37983	k18	3	0
37983	k19	0	0
37983	k20	1	0
37983	k21	5	9
37983	k22	8	9
37983	k23	0	0
37983	k24	1	0
37983	l01	0	0
37983	l02	1	0
37983	l03	0	0
37983	l04	0	0
37983	l05	1	0
37983	l06	0	0
37983	l07	1	0
37983	l08	0	0
37983	l09	0	0
37983	l10	0	0
37983	l11	0	0
37983	l12	0	0
37983	l13	0	0
37983	l14	0	0
37983	l15	0	0
37983	l16	1	0
37983	l17	0	0
37983	l18	0	0
37983	l19	0	0
37983	l20	0	0
37983	l21	0	0
37983	l22	0	0
37983	l23	2	0
37983	l24	2	0
37983	m01	5	0
37983	m02	3	0
37983	m03	2	0
37983	m04	2	0
37983	m05	1	0
37983	m06	0	0
37983	m07	0	0
37983	m08	1	0
37983	m09	0	0
37983	m10	0	0
37983	m11	1	0
37983	m12	1	0
37983	m13	2	0
37983	m14	0	0
37983	m15	0	0
37983	m16	1	0
37983	m17	0	0
37983	m18	0	0
37983	m19	0	0
37983	m20	0	0
37983	m21	2	0
37983	m22	0	0
37983	m23	0	0
37983	m24	0	0
37983	n01	1	0
37983	n02	0	0
37983	n03	1	0
37983	n04	0	0
37983	n05	0	0
37983	n06	0	0
37983	n07	2	0
37983	n08	0	0
37983	n09	0	0
37983	n10	0	0
37983	n11	0	0
37983	n12	0	0
37983	n13	0	0
37983	n14	0	0
37983	n15	0	0
37983	n16	0	0
37983	n17	0	0
37983	n18	0	0
37983	n19	1	0
37983	n20	0	0
37983	n21	1	0
37983	n22	1	0
37983	n23	0	0
37983	n24	0	0
37983	o01	4	0
37983	o02	5	0
37983	o03	2	0
37983	o04	1	0
37983	o05	2	0
37983	o06	0	0
37983	o07	0	0
37983	o08	1	0
37983	o09	0	0
37983	o10	2	0
37983	o11	0	0
37983	o12	2	0
37983	o13	0	0
37983	o14	0	0
37983	o15	1	0
37983	o16	0	0
37983	o17	2	0
37983	o18	0	0
37983	o19	1	0
37983	o20	1	0
37983	o21	0	0
37983	o22	0	0
37983	o23	0	0
37983	o24	0	0
37983	p01	0	0
37983	p02	0	0
37983	p03	3	0
37983	p04	1	0
37983	p05	0	0
37983	p06	0	0
37983	p07	0	0
37983	p08	0	0
37983	p09	0	0
37983	p10	0	0
37983	p11	2	0
37983	p12	0	0
37983	p13	0	0
37983	p14	0	0
37983	p15	0	0
37983	p16	0	0
37983	p17	0	0
37983	p18	0	0
37983	p19	0	0
37983	p20	1	0
37983	p21	0	0
37983	p22	0	0
37983	p23	0	0
37983	p24	2	0
38002	a01	0	0
38002	a02	1	0
38002	a03	0	0
38002	a04	0	0
38002	a05	0	0
38002	a06	0	0
38002	a07	0	0
38002	a08	0	0
38002	a09	0	0
38002	a10	0	0
38002	a11	0	0
38002	a12	0	0
38002	a13	0	0
38002	a14	0	0
38002	a15	0	0
38002	a16	0	0
38002	a17	0	0
38002	a18	1	0
38002	a19	0	0
38002	a20	0	0
38002	a21	1	0
38002	a22	0	0
38002	a23	1	0
38002	a24	0	0
38002	b01	0	0
38002	b02	0	0
38002	b03	0	0
38002	b04	0	0
38002	b05	0	0
38002	b06	0	0
38002	b07	0	0
38002	b08	0	0
38002	b09	0	0
38002	b10	1	0
38002	b11	1	0
38002	b12	0	0
38002	b13	0	0
38002	b14	0	0
38002	b15	0	0
38002	b16	1	0
38002	b17	5	9
38002	b18	0	0
38002	b19	0	0
38002	b20	1	0
38002	b21	1	0
38002	b22	0	0
38002	b23	0	0
38002	b24	0	0
38002	c01	0	0
38002	c02	0	0
38002	c03	0	0
38002	c04	0	0
38002	c05	0	0
38002	c06	2	0
38002	c07	0	0
38002	c08	1	0
38002	c09	2	0
38002	c10	0	0
38002	c11	1	0
38002	c12	0	0
38002	c13	0	0
38002	c14	0	0
38002	c15	1	0
38002	c16	0	0
38002	c17	0	0
38002	c18	0	0
38002	c19	0	0
38002	c20	0	0
38002	c21	8	9
38002	c22	0	0
38002	c23	1	0
38002	c24	0	0
38002	d01	0	0
38002	d02	0	0
38002	d03	0	0
38002	d04	0	0
38002	d05	1	0
38002	d06	0	0
38002	d07	9	9
38002	d08	0	0
38002	d09	0	0
38002	d10	7	9
38002	d11	0	0
38002	d12	0	0
38002	d13	1	0
38002	d14	0	0
38002	d15	0	0
38002	d16	0	0
38002	d17	0	0
38002	d18	0	0
38002	d19	0	0
38002	d20	0	0
38002	d21	0	0
38002	d22	0	0
38002	d23	1	0
38002	d24	0	0
38002	e01	0	0
38002	e02	0	0
38002	e03	7	9
38002	e04	0	0
38002	e05	0	0
38002	e06	0	0
38002	e07	1	0
38002	e08	0	0
38002	e09	0	0
38002	e10	0	0
38002	e11	0	0
38002	e12	1	0
38002	e13	3	0
38002	e14	0	0
38002	e15	0	0
38002	e16	0	0
38002	e17	1	0
38002	e18	0	0
38002	e19	0	0
38002	e20	0	0
38002	e21	0	0
38002	e22	1	0
38002	e23	0	0
38002	e24	0	0
38002	f01	0	0
38002	f02	2	0
38002	f03	0	0
38002	f04	1	0
38002	f05	0	0
38002	f06	0	0
38002	f07	0	0
38002	f08	0	0
38002	f09	0	0
38002	f10	0	0
38002	f11	1	0
38002	f12	0	0
38002	f13	0	0
38002	f14	0	0
38002	f15	0	0
38002	f16	0	0
38002	f17	1	0
38002	f18	0	0
38002	f19	0	0
38002	f20	0	0
38002	f21	0	0
38002	f22	0	0
38002	f23	1	0
38002	f24	0	0
38002	g01	0	0
38002	g02	0	0
38002	g03	1	0
38002	g04	0	0
38002	g05	1	0
38002	g06	1	0
38002	g07	0	0
38002	g08	1	0
38002	g09	1	0
38002	g10	0	0
38002	g11	0	0
38002	g12	0	0
38002	g13	0	0
38002	g14	0	0
38002	g15	1	0
38002	g16	1	0
38002	g17	2	0
38002	g18	1	0
38002	g19	1	0
38002	g20	2	0
38002	g21	0	0
38002	g22	0	0
38002	g23	0	0
38002	g24	0	0
38002	h01	0	0
38002	h02	0	0
38002	h03	1	0
38002	h04	0	0
38002	h05	2	0
38002	h06	0	0
38002	h07	0	0
38002	h08	0	0
38002	h09	0	0
38002	h10	0	0
38002	h11	1	0
38002	h12	1	0
38002	h13	0	0
38002	h14	0	0
38002	h15	0	0
38002	h16	1	0
38002	h17	0	0
38002	h18	0	0
38002	h19	0	0
38002	h20	2	0
38002	h21	0	0
38002	h22	0	0
38002	h23	0	0
38002	h24	0	0
38002	i01	2	0
38002	i02	0	0
38002	i03	0	0
38002	i04	1	0
38002	i05	1	0
38002	i06	3	0
38002	i07	0	0
38002	i08	1	0
38002	i09	1	0
38002	i10	0	0
38002	i11	0	0
38002	i12	0	0
38002	i13	0	0
38002	i14	0	0
38002	i15	1	0
38002	i16	3	9
38002	i17	0	0
38002	i18	0	0
38002	i19	0	0
38002	i20	0	0
38002	i21	0	0
38002	i22	0	0
38002	i23	0	0
38002	i24	0	0
38002	j01	0	0
38002	j02	0	0
38002	j03	0	0
38002	j04	2	0
38002	j05	0	0
38002	j06	0	0
38002	j07	2	0
38002	j08	0	0
38002	j09	0	0
38002	j10	2	0
38002	j11	1	0
38002	j12	1	0
38002	j13	2	0
38002	j14	0	0
38002	j15	0	0
38002	j16	0	0
38002	j17	0	0
38002	j18	1	0
38002	j19	0	0
38002	j20	0	0
38002	j21	0	0
38002	j22	1	0
38002	j23	0	0
38002	j24	1	0
38002	k01	0	0
38002	k02	2	0
38002	k03	0	0
38002	k04	1	0
38002	k05	1	0
38002	k06	1	0
38002	k07	0	0
38002	k08	0	0
38002	k09	0	9
38002	k10	1	0
38002	k11	0	0
38002	k12	0	0
38002	k13	0	0
38002	k14	2	0
38002	k15	2	0
38002	k16	0	0
38002	k17	3	0
38002	k18	1	0
38002	k19	0	0
38002	k20	1	0
38002	k21	0	0
38002	k22	0	0
38002	k23	1	0
38002	k24	1	0
38002	l01	0	0
38002	l02	0	0
38002	l03	0	0
38002	l04	1	0
38002	l05	1	0
38002	l06	1	0
38002	l07	0	0
38002	l08	0	0
38002	l09	0	0
38002	l10	0	0
38002	l11	3	9
38002	l12	0	0
38002	l13	0	0
38002	l14	0	0
38002	l15	0	0
38002	l16	0	0
38002	l17	0	0
38002	l18	1	0
38002	l19	0	0
38002	l20	0	0
38002	l21	0	0
38002	l22	0	0
38002	l23	0	0
38002	l24	0	0
38002	m01	0	0
38002	m02	0	0
38002	m03	1	0
38002	m04	0	0
38002	m05	0	0
38002	m06	1	0
38002	m07	2	0
38002	m08	0	0
38002	m09	0	0
38002	m10	1	0
38002	m11	2	0
38002	m12	1	0
38002	m13	1	0
38002	m14	0	0
38002	m15	0	0
38002	m16	0	0
38002	m17	1	0
38002	m18	0	0
38002	m19	0	0
38002	m20	0	0
38002	m21	3	0
38002	m22	0	0
38002	m23	0	0
38002	m24	0	0
38002	n01	1	0
38002	n02	1	0
38002	n03	0	0
38002	n04	7	9
38002	n05	1	0
38002	n06	0	0
38002	n07	1	0
38002	n08	1	0
38002	n09	1	0
38002	n10	1	0
38002	n11	1	0
38002	n12	0	0
38002	n13	0	0
38002	n14	1	0
38002	n15	0	0
38002	n16	0	0
38002	n17	0	0
38002	n18	1	0
38002	n19	0	0
38002	n20	1	0
38002	n21	0	0
38002	n22	0	0
38002	n23	1	0
38002	n24	0	0
38002	o01	0	0
38002	o02	2	0
38002	o03	1	0
38002	o04	0	0
38002	o05	0	0
38002	o06	0	0
38002	o07	3	0
38002	o08	0	0
38002	o09	0	0
38002	o10	0	0
38002	o11	0	0
38002	o12	0	0
38002	o13	0	0
38002	o14	0	0
38002	o15	1	0
38002	o16	0	0
38002	o17	1	0
38002	o18	0	0
38002	o19	0	0
38002	o20	1	0
38002	o21	1	0
38002	o22	0	0
38002	o23	0	0
38002	o24	1	0
38002	p01	0	0
38002	p02	0	0
38002	p03	1	0
38002	p04	1	0
38002	p05	0	0
38002	p06	0	0
38002	p07	0	0
38002	p08	0	0
38002	p09	1	0
38002	p10	0	0
38002	p11	1	0
38002	p12	0	0
38002	p13	1	0
38002	p14	0	0
38002	p15	0	0
38002	p16	2	9
38002	p17	0	0
38002	p18	0	0
38002	p19	0	0
38002	p20	0	0
38002	p21	1	0
38002	p22	0	0
38002	p23	0	0
38002	p24	0	0
38003	a01	0	0
38003	a02	0	0
38003	a03	0	0
38003	a04	1	0
38003	a05	1	0
38003	a06	0	0
38003	a07	0	0
38003	a08	0	0
38003	a09	0	0
38003	a10	0	0
38003	a11	0	0
38003	a12	0	0
38003	a13	0	0
38003	a14	0	0
38003	a15	0	0
38003	a16	2	0
38003	a17	0	0
38003	a18	0	0
38003	a19	0	0
38003	a20	0	0
38003	a21	0	0
38003	a22	0	0
38003	a23	0	0
38003	a24	0	0
38003	b01	0	0
38003	b02	0	0
38003	b03	0	0
38003	b04	0	0
38003	b05	0	0
38003	b06	3	9
38003	b07	0	0
38003	b08	1	0
38003	b09	0	0
38003	b10	0	0
38003	b11	0	0
38003	b12	0	0
38003	b13	1	0
38003	b14	0	0
38003	b15	0	0
38003	b16	0	0
38003	b17	1	0
38003	b18	0	0
38003	b19	0	0
38003	b20	1	0
38003	b21	0	0
38003	b22	0	0
38003	b23	0	0
38003	b24	0	0
38003	c01	1	0
38003	c02	0	0
38003	c03	0	0
38003	c04	0	0
38003	c05	0	0
38003	c06	0	0
38003	c07	0	0
38003	c08	0	0
38003	c09	3	0
38003	c10	0	0
38003	c11	0	0
38003	c12	0	0
38003	c13	0	0
38003	c14	0	0
38003	c15	0	0
38003	c16	1	0
38003	c17	0	0
38003	c18	0	0
38003	c19	0	0
38003	c20	0	0
38003	c21	0	0
38003	c22	0	0
38003	c23	1	0
38003	c24	0	0
38003	d01	0	0
38003	d02	1	0
38003	d03	0	0
38003	d04	0	0
38003	d05	0	0
38003	d06	0	0
38003	d07	0	0
38003	d08	1	0
38003	d09	0	0
38003	d10	0	0
38003	d11	1	0
38003	d12	0	0
38003	d13	0	0
38003	d14	1	0
38003	d15	0	0
38003	d16	0	0
38003	d17	0	0
38003	d18	0	0
38003	d19	0	0
38003	d20	0	0
38003	d21	0	0
38003	d22	0	0
38003	d23	0	0
38003	d24	0	0
38003	e01	1	0
38003	e02	0	0
38003	e03	1	0
38003	e04	0	0
38003	e05	2	0
38003	e06	0	0
38003	e07	0	0
38003	e08	0	0
38003	e09	0	0
38003	e10	0	0
38003	e11	0	0
38003	e12	0	0
38003	e13	2	0
38003	e14	0	0
38003	e15	0	0
38003	e16	0	0
38003	e17	0	0
38003	e18	0	0
38003	e19	0	0
38003	e20	0	0
38003	e21	0	0
38003	e22	0	0
38003	e23	0	0
38003	e24	0	0
38003	f01	0	0
38003	f02	0	0
38003	f03	0	0
38003	f04	1	0
38003	f05	0	0
38003	f06	0	0
38003	f07	0	0
38003	f08	0	0
38003	f09	0	0
38003	f10	0	0
38003	f11	1	0
38003	f12	0	0
38003	f13	1	0
38003	f14	0	0
38003	f15	0	0
38003	f16	1	0
38003	f17	0	0
38003	f18	0	0
38003	f19	1	0
38003	f20	0	0
38003	f21	0	0
38003	f22	0	0
38003	f23	0	0
38003	f24	0	0
38003	g01	0	0
38003	g02	2	0
38003	g03	1	0
38003	g04	0	0
38003	g05	1	0
38003	g06	0	0
38003	g07	0	0
38003	g08	1	0
38003	g09	1	0
38003	g10	0	0
38003	g11	0	0
38003	g12	0	0
38003	g13	0	0
38003	g14	2	0
38003	g15	1	0
38003	g16	0	0
38003	g17	0	0
38003	g18	0	0
38003	g19	2	0
38003	g20	1	0
38003	g21	0	0
38003	g22	1	0
38003	g23	0	0
38003	g24	0	0
38003	h01	6	9
38003	h02	9	9
38003	h03	0	0
38003	h04	0	0
38003	h05	0	0
38003	h06	0	0
38003	h07	0	0
38003	h08	0	0
38003	h09	0	0
38003	h10	0	0
38003	h11	0	0
38003	h12	1	0
38003	h13	1	0
38003	h14	0	0
38003	h15	0	0
38003	h16	1	0
38003	h17	1	0
38003	h18	0	0
38003	h19	0	0
38003	h20	0	0
38003	h21	1	0
38003	h22	0	0
38003	h23	0	0
38003	h24	0	0
38003	i01	2	0
38003	i02	0	0
38003	i03	0	0
38003	i04	2	0
38003	i05	0	0
38003	i06	2	0
38003	i07	0	0
38003	i08	1	0
38003	i09	2	0
38003	i10	1	0
38003	i11	0	0
38003	i12	0	0
38003	i13	0	0
38003	i14	0	0
38003	i15	0	0
38003	i16	0	0
38003	i17	0	0
38003	i18	0	0
38003	i19	2	0
38003	i20	0	0
38003	i21	0	0
38003	i22	0	0
38003	i23	0	0
38003	i24	0	0
38003	j01	0	0
38003	j02	0	0
38003	j03	0	0
38003	j04	0	0
38003	j05	2	9
38003	j06	0	0
38003	j07	2	0
38003	j08	0	0
38003	j09	0	0
38003	j10	1	0
38003	j11	0	0
38003	j12	1	0
38003	j13	1	0
38003	j14	0	0
38003	j15	0	0
38003	j16	0	0
38003	j17	0	0
38003	j18	0	0
38003	j19	0	0
38003	j20	0	0
38003	j21	0	0
38003	j22	0	0
38003	j23	0	0
38003	j24	0	0
38003	k01	0	0
38003	k02	0	0
38003	k03	1	0
38003	k04	0	0
38003	k05	0	0
38003	k06	0	0
38003	k07	0	0
38003	k08	0	0
38003	k09	0	0
38003	k10	0	0
38003	k11	1	0
38003	k12	0	0
38003	k13	0	0
38003	k14	1	0
38003	k15	2	0
38003	k16	0	0
38003	k17	2	0
38003	k18	2	0
38003	k19	1	0
38003	k20	0	0
38003	k21	0	0
38003	k22	0	0
38003	k23	1	0
38003	k24	0	0
38003	l01	0	0
38003	l02	0	0
38003	l03	0	0
38003	l04	1	0
38003	l05	1	0
38003	l06	1	0
38003	l07	0	0
38003	l08	1	0
38003	l09	0	0
38003	l10	0	0
38003	l11	0	0
38003	l12	0	0
38003	l13	0	0
38003	l14	0	0
38003	l15	0	0
38003	l16	0	0
38003	l17	0	0
38003	l18	1	0
38003	l19	0	0
38003	l20	0	0
38003	l21	0	0
38003	l22	0	0
38003	l23	0	0
38003	l24	1	0
38003	m01	0	0
38003	m02	0	0
38003	m03	1	0
38003	m04	6	9
38003	m05	2	9
38003	m06	0	0
38003	m07	3	0
38003	m08	0	0
38003	m09	0	0
38003	m10	0	0
38003	m11	1	0
38003	m12	2	0
38003	m13	0	0
38003	m14	0	0
38003	m15	0	0
38003	m16	0	0
38003	m17	0	0
38003	m18	0	0
38003	m19	0	0
38003	m20	0	0
38003	m21	4	0
38003	m22	0	0
38003	m23	1	0
38003	m24	0	0
38003	n01	0	0
38003	n02	0	0
38003	n03	0	0
38003	n04	3	0
38003	n05	0	0
38003	n06	0	0
38003	n07	1	0
38003	n08	0	0
38003	n09	0	0
38003	n10	0	0
38003	n11	1	0
38003	n12	1	0
38003	n13	0	0
38003	n14	1	0
38003	n15	0	0
38003	n16	0	0
38003	n17	0	0
38003	n18	0	0
38003	n19	0	0
38003	n20	0	0
38003	n21	0	0
38003	n22	1	0
38003	n23	1	0
38003	n24	0	0
38003	o01	0	0
38003	o02	0	0
38003	o03	1	0
38003	o04	0	0
38003	o05	0	0
38003	o06	0	0
38003	o07	1	0
38003	o08	0	0
38003	o09	0	0
38003	o10	0	0
38003	o11	0	0
38003	o12	1	0
38003	o13	0	0
38003	o14	1	0
38003	o15	0	0
38003	o16	1	0
38003	o17	0	0
38003	o18	0	0
38003	o19	2	0
38003	o20	0	0
38003	o21	0	0
38003	o22	0	0
38003	o23	0	0
38003	o24	0	0
38003	p01	1	0
38003	p02	0	0
38003	p03	8	9
38003	p04	0	0
38003	p05	0	0
38003	p06	1	0
38003	p07	0	0
38003	p08	0	0
38003	p09	0	0
38003	p10	0	0
38003	p11	1	0
38003	p12	1	0
38003	p13	0	0
38003	p14	0	0
38003	p15	0	0
38003	p16	0	0
38003	p17	0	0
38003	p18	0	0
38003	p19	0	0
38003	p20	0	0
38003	p21	0	0
38003	p22	0	0
38003	p23	0	0
38003	p24	0	0
38004	a01	1	0
38004	a02	4	0
38004	a03	1	0
38004	a04	0	0
38004	a05	2	0
38004	a06	1	0
38004	a07	0	0
38004	a08	0	0
38004	a09	0	0
38004	a10	0	0
38004	a11	0	0
38004	a12	1	0
38004	a13	0	0
38004	a14	0	0
38004	a15	0	0
38004	a16	0	0
38004	a17	0	0
38004	a18	0	0
38004	a19	0	0
38004	a20	3	0
38004	a21	0	0
38004	a22	0	0
38004	a23	0	0
38004	a24	0	0
38004	b01	0	0
38004	b02	0	0
38004	b03	8	9
38004	b04	0	0
38004	b05	0	0
38004	b06	0	0
38004	b07	0	0
38004	b08	2	0
38004	b09	0	0
38004	b10	0	0
38004	b11	0	0
38004	b12	0	0
38004	b13	0	0
38004	b14	0	0
38004	b15	0	0
38004	b16	0	0
38004	b17	0	0
38004	b18	0	0
38004	b19	0	0
38004	b20	1	0
38004	b21	0	0
38004	b22	1	0
38004	b23	0	0
38004	b24	0	0
38004	c01	3	0
38004	c02	0	0
38004	c03	1	0
38004	c04	4	9
38004	c05	0	0
38004	c06	0	0
38004	c07	0	0
38004	c08	0	0
38004	c09	5	0
38004	c10	0	0
38004	c11	3	0
38004	c12	2	0
38004	c13	0	0
38004	c14	0	0
38004	c15	0	0
38004	c16	0	0
38004	c17	0	0
38004	c18	0	0
38004	c19	0	0
38004	c20	0	0
38004	c21	1	0
38004	c22	0	0
38004	c23	0	0
38004	c24	0	0
38004	d01	0	0
38004	d02	0	0
38004	d03	0	0
38004	d04	0	0
38004	d05	0	0
38004	d06	1	0
38004	d07	0	0
38004	d08	1	0
38004	d09	0	0
38004	d10	2	0
38004	d11	1	0
38004	d12	0	0
38004	d13	0	0
38004	d14	2	0
38004	d15	0	0
38004	d16	2	0
38004	d17	0	0
38004	d18	0	0
38004	d19	1	0
38004	d20	0	0
38004	d21	0	0
38004	d22	0	0
38004	d23	0	0
38004	d24	1	0
38004	e01	0	0
38004	e02	0	0
38004	e03	0	0
38004	e04	0	0
38004	e05	0	0
38004	e06	0	0
38004	e07	0	0
38004	e08	0	0
38004	e09	0	0
38004	e10	0	0
38004	e11	2	0
38004	e12	0	0
38004	e13	1	0
38004	e14	0	0
38004	e15	0	0
38004	e16	0	0
38004	e17	0	0
38004	e18	0	0
38004	e19	0	0
38004	e20	0	0
38004	e21	0	0
38004	e22	0	0
38004	e23	0	0
38004	e24	0	0
38004	f01	0	0
38004	f02	1	0
38004	f03	0	0
38004	f04	0	0
38004	f05	0	0
38004	f06	0	0
38004	f07	0	0
38004	f08	6	9
38004	f09	0	0
38004	f10	0	0
38004	f11	0	0
38004	f12	0	0
38004	f13	0	0
38004	f14	0	0
38004	f15	0	0
38004	f16	0	0
38004	f17	0	0
38004	f18	0	0
38004	f19	1	0
38004	f20	2	0
38004	f21	0	0
38004	f22	0	0
38004	f23	1	0
38004	f24	0	0
38004	g01	0	0
38004	g02	0	0
38004	g03	0	0
38004	g04	0	0
38004	g05	2	0
38004	g06	1	0
38004	g07	1	0
38004	g08	0	0
38004	g09	0	0
38004	g10	0	0
38004	g11	1	0
38004	g12	2	0
38004	g13	0	0
38004	g14	0	0
38004	g15	1	0
38004	g16	1	0
38004	g17	0	0
38004	g18	0	0
38004	g19	0	0
38004	g20	2	0
38004	g21	0	0
38004	g22	1	0
38004	g23	1	0
38004	g24	0	0
38004	h01	0	0
38004	h02	0	0
38004	h03	0	0
38004	h04	0	0
38004	h05	0	0
38004	h06	0	0
38004	h07	0	0
38004	h08	2	0
38004	h09	0	0
38004	h10	1	0
38004	h11	0	0
38004	h12	0	0
38004	h13	1	0
38004	h14	2	0
38004	h15	0	0
38004	h16	0	0
38004	h17	1	0
38004	h18	0	0
38004	h19	0	0
38004	h20	1	0
38004	h21	0	0
38004	h22	0	0
38004	h23	0	0
38004	h24	0	0
38004	i01	1	0
38004	i02	0	0
38004	i03	1	0
38004	i04	2	0
38004	i05	0	0
38004	i06	5	0
38004	i07	0	0
38004	i08	0	0
38004	i09	0	0
38004	i10	1	0
38004	i11	0	0
38004	i12	1	0
38004	i13	0	0
38004	i14	1	0
38004	i15	0	0
38004	i16	1	0
38004	i17	0	0
38004	i18	0	0
38004	i19	2	0
38004	i20	1	0
38004	i21	0	0
38004	i22	0	0
38004	i23	0	0
38004	i24	0	0
38004	j01	0	0
38004	j02	1	0
38004	j03	2	0
38004	j04	0	0
38004	j05	5	9
38004	j06	0	0
38004	j07	0	0
38004	j08	2	0
38004	j09	0	0
38004	j10	0	0
38004	j11	0	0
38004	j12	1	0
38004	j13	1	0
38004	j14	0	0
38004	j15	0	0
38004	j16	1	0
38004	j17	0	0
38004	j18	0	0
38004	j19	0	0
38004	j20	0	0
38004	j21	0	0
38004	j22	0	0
38004	j23	0	0
38004	j24	1	0
38004	k01	1	0
38004	k02	0	0
38004	k03	0	0
38004	k04	0	0
38004	k05	2	9
38004	k06	0	0
38004	k07	0	0
38004	k08	0	0
38004	k09	1	0
38004	k10	1	0
38004	k11	0	0
38004	k12	1	0
38004	k13	0	0
38004	k14	0	0
38004	k15	4	0
38004	k16	0	0
38004	k17	0	0
38004	k18	0	0
38004	k19	0	0
38004	k20	1	0
38004	k21	0	0
38004	k22	0	0
38004	k23	0	0
38004	k24	2	0
38004	l01	0	0
38004	l02	0	0
38004	l03	0	0
38004	l04	1	0
38004	l05	0	0
38004	l06	0	0
38004	l07	0	0
38004	l08	0	0
38004	l09	0	0
38004	l10	0	0
38004	l11	1	0
38004	l12	0	0
38004	l13	1	0
38004	l14	0	0
38004	l15	0	0
38004	l16	0	0
38004	l17	0	0
38004	l18	0	0
38004	l19	0	0
38004	l20	0	0
38004	l21	1	0
38004	l22	0	0
38004	l23	0	0
38004	l24	0	1
38004	m01	0	0
38004	m02	0	0
38004	m03	0	0
38004	m04	1	0
38004	m05	0	0
38004	m06	0	0
38004	m07	0	0
38004	m08	1	0
38004	m09	0	0
38004	m10	0	0
38004	m11	3	0
38004	m12	2	0
38004	m13	0	0
38004	m14	0	0
38004	m15	0	0
38004	m16	0	0
38004	m17	0	0
38004	m18	0	0
38004	m19	0	0
38004	m20	0	0
38004	m21	6	0
38004	m22	0	0
38004	m23	1	0
38004	m24	0	0
38004	n01	0	0
38004	n02	0	0
38004	n03	0	0
38004	n04	1	0
38004	n05	8	9
38004	n06	1	0
38004	n07	1	0
38004	n08	0	0
38004	n09	0	0
38004	n10	0	0
38004	n11	0	0
38004	n12	0	0
38004	n13	0	0
38004	n14	1	0
38004	n15	0	0
38004	n16	0	0
38004	n17	0	0
38004	n18	0	0
38004	n19	0	0
38004	n20	0	0
38004	n21	0	0
38004	n22	0	0
38004	n23	0	0
38004	n24	2	0
38004	o01	0	0
38004	o02	1	0
38004	o03	0	0
38004	o04	8	9
38004	o05	0	0
38004	o06	0	0
38004	o07	1	0
38004	o08	0	0
38004	o09	0	0
38004	o10	0	0
38004	o11	0	0
38004	o12	1	0
38004	o13	0	0
38004	o14	0	0
38004	o15	0	0
38004	o16	0	0
38004	o17	0	0
38004	o18	0	0
38004	o19	0	0
38004	o20	0	0
38004	o21	0	0
38004	o22	0	0
38004	o23	0	0
38004	o24	0	0
38004	p01	0	0
38004	p02	0	0
38004	p03	0	0
38004	p04	0	0
38004	p05	0	0
38004	p06	0	0
38004	p07	4	9
38004	p08	1	0
38004	p09	1	0
38004	p10	0	0
38004	p11	0	0
38004	p12	0	0
38004	p13	0	0
38004	p14	0	0
38004	p15	0	0
38004	p16	0	0
38004	p17	0	0
38004	p18	0	0
38004	p19	0	0
38004	p20	0	0
38004	p21	0	0
38004	p22	0	0
38004	p23	0	0
38004	p24	0	0
38005	a01	0	0
38005	a02	0	0
38005	a03	0	0
38005	a04	0	0
38005	a05	0	0
38005	a06	0	0
38005	a07	0	0
38005	a08	0	0
38005	a09	0	0
38005	a10	0	0
38005	a11	1	0
38005	a12	0	0
38005	a13	0	0
38005	a14	1	0
38005	a15	0	0
38005	a16	0	0
38005	a17	0	0
38005	a18	0	0
38005	a19	0	0
38005	a20	0	0
38005	a21	1	0
38005	a22	0	0
38005	a23	0	0
38005	a24	0	0
38005	b01	0	0
38005	b02	8	9
38005	b03	0	0
38005	b04	0	0
38005	b05	0	0
38005	b06	0	0
38005	b07	0	0
38005	b08	0	0
38005	b09	0	0
38005	b10	0	0
38005	b11	0	0
38005	b12	0	0
38005	b13	0	0
38005	b14	0	0
38005	b15	0	0
38005	b16	0	0
38005	b17	0	0
38005	b18	0	0
38005	b19	0	0
38005	b20	0	0
38005	b21	2	0
38005	b22	0	0
38005	b23	0	0
38005	b24	0	0
38005	c01	0	0
38005	c02	0	0
38005	c03	0	0
38005	c04	0	0
38005	c05	1	0
38005	c06	0	0
38005	c07	0	0
38005	c08	0	0
38005	c09	6	9
38005	c10	0	0
38005	c11	0	0
38005	c12	0	0
38005	c13	1	0
38005	c14	1	0
38005	c15	0	0
38005	c16	0	0
38005	c17	0	0
38005	c18	0	0
38005	c19	0	0
38005	c20	0	0
38005	c21	0	0
38005	c22	0	0
38005	c23	0	0
38005	c24	0	0
38005	d01	0	0
38005	d02	0	0
38005	d03	0	0
38005	d04	2	0
38005	d05	1	0
38005	d06	0	0
38005	d07	1	0
38005	d08	0	0
38005	d09	0	0
38005	d10	0	0
38005	d11	0	0
38005	d12	1	0
38005	d13	0	0
38005	d14	0	0
38005	d15	1	0
38005	d16	0	0
38005	d17	0	0
38005	d18	0	0
38005	d19	0	0
38005	d20	0	0
38005	d21	0	0
38005	d22	0	0
38005	d23	0	0
38005	d24	0	0
38005	e01	0	0
38005	e02	1	0
38005	e03	0	0
38005	e04	1	0
38005	e05	0	0
38005	e06	1	0
38005	e07	0	0
38005	e08	0	0
38005	e09	0	0
38005	e10	0	0
38005	e11	0	0
38005	e12	0	0
38005	e13	0	0
38005	e14	0	0
38005	e15	0	0
38005	e16	0	0
38005	e17	0	0
38005	e18	0	0
38005	e19	0	0
38005	e20	0	0
38005	e21	0	0
38005	e22	0	0
38005	e23	0	0
38005	e24	0	0
38005	f01	0	0
38005	f02	0	0
38005	f03	0	0
38005	f04	0	0
38005	f05	0	0
38005	f06	1	0
38005	f07	0	0
38005	f08	0	0
38005	f09	8	9
38005	f10	0	0
38005	f11	0	0
38005	f12	1	0
38005	f13	0	0
38005	f14	0	0
38005	f15	0	0
38005	f16	1	0
38005	f17	5	9
38005	f18	0	0
38005	f19	0	0
38005	f20	0	0
38005	f21	0	0
38005	f22	0	0
38005	f23	0	0
38005	f24	0	0
38005	g01	0	0
38005	g02	0	0
38005	g03	0	0
38005	g04	0	0
38005	g05	0	0
38005	g06	1	0
38005	g07	0	0
38005	g08	0	0
38005	g09	0	0
38005	g10	1	0
38005	g11	0	0
38005	g12	1	0
38005	g13	2	0
38005	g14	0	0
38005	g15	0	0
38005	g16	1	0
38005	g17	0	0
38005	g18	0	0
38005	g19	0	0
38005	g20	0	0
38005	g21	0	0
38005	g22	0	0
38005	g23	0	0
38005	g24	0	0
38005	h01	1	0
38005	h02	0	0
38005	h03	0	0
38005	h04	1	0
38005	h05	1	0
38005	h06	0	0
38005	h07	0	0
38005	h08	0	0
38005	h09	0	0
38005	h10	9	9
38005	h11	2	9
38005	h12	0	0
38005	h13	0	0
38005	h14	0	0
38005	h15	0	0
38005	h16	0	0
38005	h17	0	0
38005	h18	1	0
38005	h19	1	0
38005	h20	0	0
38005	h21	0	0
38005	h22	0	0
38005	h23	0	0
38005	h24	0	0
38005	i01	1	0
38005	i02	1	0
38005	i03	0	0
38005	i04	0	0
38005	i05	3	0
38005	i06	1	0
38005	i07	0	0
38005	i08	1	0
38005	i09	0	0
38005	i10	0	0
38005	i11	0	0
38005	i12	0	0
38005	i13	0	0
38005	i14	0	0
38005	i15	0	0
38005	i16	0	0
38005	i17	0	0
38005	i18	0	0
38005	i19	0	0
38005	i20	1	0
38005	i21	0	0
38005	i22	0	0
38005	i23	0	0
38005	i24	0	0
38005	j01	0	0
38005	j02	1	0
38005	j03	0	0
38005	j04	5	9
38005	j05	0	0
38005	j06	0	0
38005	j07	0	0
38005	j08	3	9
38005	j09	0	0
38005	j10	1	0
38005	j11	0	0
38005	j12	0	0
38005	j13	0	0
38005	j14	0	0
38005	j15	0	0
38005	j16	0	0
38005	j17	0	0
38005	j18	1	0
38005	j19	0	0
38005	j20	1	0
38005	j21	0	0
38005	j22	3	0
38005	j23	0	0
38005	j24	0	0
38005	k01	1	0
38005	k02	0	0
38005	k03	0	0
38005	k04	0	0
38005	k05	1	0
38005	k06	1	0
38005	k07	4	9
38005	k08	0	0
38005	k09	0	0
38005	k10	0	0
38005	k11	0	0
38005	k12	1	0
38005	k13	0	0
38005	k14	0	0
38005	k15	0	0
38005	k16	0	0
38005	k17	1	0
38005	k18	0	0
38005	k19	0	0
38005	k20	1	0
38005	k21	0	0
38005	k22	0	0
38005	k23	0	0
38005	k24	0	0
38005	l01	0	0
38005	l02	2	0
38005	l03	0	0
38005	l04	9	9
38005	l05	1	0
38005	l06	0	0
38005	l07	0	0
38005	l08	0	0
38005	l09	0	0
38005	l10	0	0
38005	l11	3	0
38005	l12	1	0
38005	l13	0	0
38005	l14	0	0
38005	l15	0	0
38005	l16	0	0
38005	l17	0	0
38005	l18	0	0
38005	l19	2	0
38005	l20	1	0
38005	l21	0	0
38005	l22	0	0
38005	l23	0	0
38005	l24	0	0
38005	m01	0	0
38005	m02	8	9
38005	m03	0	0
38005	m04	0	0
38005	m05	0	0
38005	m06	5	9
38005	m07	1	0
38005	m08	0	0
38005	m09	0	0
38005	m10	0	0
38005	m11	2	9
38005	m12	0	0
38005	m13	0	0
38005	m14	1	0
38005	m15	0	0
38005	m16	0	0
38005	m17	0	0
38005	m18	0	0
38005	m19	0	0
38005	m20	0	0
38005	m21	0	0
38005	m22	0	0
38005	m23	0	0
38005	m24	0	0
38005	n01	3	0
38005	n02	1	0
38005	n03	0	0
38005	n04	0	0
38005	n05	0	0
38005	n06	2	0
38005	n07	2	0
38005	n08	0	0
38005	n09	1	0
38005	n10	1	0
38005	n11	1	0
38005	n12	0	0
38005	n13	0	0
38005	n14	2	0
38005	n15	0	0
38005	n16	0	0
38005	n17	1	0
38005	n18	1	0
38005	n19	0	0
38005	n20	1	0
38005	n21	0	0
38005	n22	1	0
38005	n23	0	0
38005	n24	0	0
38005	o01	1	0
38005	o02	0	0
38005	o03	1	0
38005	o04	0	0
38005	o05	0	0
38005	o06	0	0
38005	o07	0	0
38005	o08	2	0
38005	o09	2	0
38005	o10	0	0
38005	o11	0	0
38005	o12	0	0
38005	o13	0	0
38005	o14	0	0
38005	o15	0	0
38005	o16	0	0
38005	o17	0	0
38005	o18	1	0
38005	o19	0	0
38005	o20	0	0
38005	o21	0	0
38005	o22	0	0
38005	o23	0	0
38005	o24	0	0
38005	p01	1	0
38005	p02	0	0
38005	p03	0	0
38005	p04	0	0
38005	p05	8	9
38005	p06	2	0
38005	p07	0	0
38005	p08	0	0
38005	p09	0	0
38005	p10	0	0
38005	p11	7	9
38005	p12	0	0
38005	p13	0	0
38005	p14	0	0
38005	p15	0	0
38005	p16	0	0
38005	p17	1	0
38005	p18	0	0
38005	p19	1	0
38005	p20	0	0
38005	p21	0	0
38005	p22	1	0
38005	p23	0	0
38005	p24	0	0
38006	a01	0	0
38006	a02	0	0
38006	a03	1	0
38006	a04	1	0
38006	a05	2	0
38006	a06	1	0
38006	a07	0	0
38006	a08	1	0
38006	a09	0	0
38006	a10	0	0
38006	a11	0	0
38006	a12	0	0
38006	a13	0	0
38006	a14	0	0
38006	a15	0	0
38006	a16	0	0
38006	a17	0	0
38006	a18	0	0
38006	a19	0	0
38006	a20	0	0
38006	a21	0	0
38006	a22	0	0
38006	a23	0	0
38006	a24	0	0
38006	b01	0	0
38006	b02	0	0
38006	b03	0	0
38006	b04	0	0
38006	b05	0	0
38006	b06	0	0
38006	b07	0	0
38006	b08	0	0
38006	b09	0	0
38006	b10	0	0
38006	b11	1	0
38006	b12	0	0
38006	b13	0	0
38006	b14	0	0
38006	b15	1	0
38006	b16	0	0
38006	b17	0	0
38006	b18	0	0
38006	b19	0	0
38006	b20	0	0
38006	b21	0	0
38006	b22	0	0
38006	b23	0	0
38006	b24	0	0
38006	c01	0	0
38006	c02	5	9
38006	c03	0	0
38006	c04	1	0
38006	c05	0	0
38006	c06	0	0
38006	c07	4	9
38006	c08	6	9
38006	c09	4	9
38006	c10	0	0
38006	c11	2	0
38006	c12	0	0
38006	c13	0	0
38006	c14	0	0
38006	c15	0	0
38006	c16	0	0
38006	c17	0	0
38006	c18	0	0
38006	c19	1	0
38006	c20	0	0
38006	c21	0	0
38006	c22	0	0
38006	c23	0	0
38006	c24	0	0
38006	d01	0	0
38006	d02	0	0
38006	d03	0	0
38006	d04	1	0
38006	d05	6	9
38006	d06	0	0
38006	d07	0	0
[truncated: 1,073 more rows]
