# Supplementary material for: Morphological Profiles of RNAi-Induced Gene Knockdown Are Highly Reproducible but Dominated by Seed Effects
Source: PLoS One. 2015 Jul 21;10(7):e0131370. doi: 10.1371/journal.pone.0131370 (PMC4511418; doi:10.1371/journal.pone.0131370)
Supplement: S3 Dataset — (ZIP) [file pone.0131370.s003.zip › DatasetS3/well-summary-profile_mean-median-robust_std-untreated_norm.csv]

MultipleHairpin_2013_03_07_Analysis_Per_Image.Image_Metadata_Plate	MultipleHairpin_2013_03_07_Analysis_Per_Image.Image_Metadata_Well	MultipleHairpin_2013_03_07_Analysis_Per_Image.Image_Metadata_6merSeed_12to17	MultipleHairpin_2013_03_07_Analysis_Per_Image.Image_Metadata_ASSAY_WELL_ROLE	MultipleHairpin_2013_03_07_Analysis_Per_Image.Image_Metadata_GeneSymbol	MultipleHairpin_2013_03_07_Analysis_Per_Image.Image_Metadata_IE	MultipleHairpin_2013_03_07_Analysis_Per_Image.Image_Metadata_Target_Sequence	MultipleHairpin_2013_03_07_Analysis_Per_Image.Image_Metadata_shRNA_CloneID	Cytoplasm_AreaShape_Area	Cytoplasm_AreaShape_Center_X	Cytoplasm_AreaShape_Center_Y	Cytoplasm_AreaShape_Compactness	Cytoplasm_AreaShape_Eccentricity	Cytoplasm_AreaShape_Extent	Cytoplasm_AreaShape_FormFactor	Cytoplasm_AreaShape_MajorAxisLength	Cytoplasm_AreaShape_MaxFeretDiameter	Cytoplasm_AreaShape_MaximumRadius	Cytoplasm_AreaShape_MeanRadius	Cytoplasm_AreaShape_MedianRadius	Cytoplasm_AreaShape_MinFeretDiameter	Cytoplasm_AreaShape_MinorAxisLength	Cytoplasm_AreaShape_Orientation	Cytoplasm_AreaShape_Perimeter	Cytoplasm_AreaShape_Solidity	Cytoplasm_AreaShape_Zernike_0_0	Cytoplasm_AreaShape_Zernike_1_1	Cytoplasm_AreaShape_Zernike_2_0	Cytoplasm_AreaShape_Zernike_2_2	Cytoplasm_AreaShape_Zernike_3_1	Cytoplasm_AreaShape_Zernike_3_3	Cytoplasm_AreaShape_Zernike_4_0	Cytoplasm_AreaShape_Zernike_4_2	Cytoplasm_AreaShape_Zernike_4_4	Cytoplasm_AreaShape_Zernike_5_1	Cytoplasm_AreaShape_Zernike_5_3	Cytoplasm_AreaShape_Zernike_5_5	Cytoplasm_AreaShape_Zernike_6_0	Cytoplasm_AreaShape_Zernike_6_2	Cytoplasm_AreaShape_Zernike_6_4	Cytoplasm_AreaShape_Zernike_6_6	Cytoplasm_AreaShape_Zernike_7_1	Cytoplasm_AreaShape_Zernike_7_3	Cytoplasm_AreaShape_Zernike_7_5	Cytoplasm_AreaShape_Zernike_7_7	Cytoplasm_AreaShape_Zernike_8_0	Cytoplasm_AreaShape_Zernike_8_2	Cytoplasm_AreaShape_Zernike_8_4	Cytoplasm_AreaShape_Zernike_8_6	Cytoplasm_AreaShape_Zernike_8_8
38034	p20	TTGGGT	Treated	ATF4	0.86	TGGATGCCCTGTTGGGTATAG	TRCN0000329696	0.0645909676035	0.0154463301572	-0.159542767835	0.207621247836	0.0906588268951	-0.260000332813	-0.175799647627	0.183458719422	0.183311040682	0.00654585021977	0.0121460465442	0.0	0.0999008484322	0.0224680799041	0.0857877899603	0.15240344354	-0.380017063193	-0.150265465375	-0.109037741638	-0.168108693088	-0.045057671984	-0.121874690529	0.0848830610174	-0.0457228225935	0.0306513726344	-0.0477336333285	-0.100182133994	0.0508178455117	0.0477750442412	-0.0506908600242	-0.119747376435	0.00310836756516	-0.0884900397436	-0.133880533166	-0.0156163678899	0.12115022249	0.0432133612138	-0.0369210963376	-0.059725754187	0.0705970556492	-0.0712399001698	-0.0865110994865
38003	d17	CACTAC	CTRL	GFP	0.84	TGCCCGACAACCACTACCTGA	TRCN0000072186	-0.191555089056	0.0682212915275	-0.0641149952658	-0.0040733582265	-0.177917839065	-0.0509559423647	0.00289475445666	-0.195449180316	-0.201016215948	-0.207018854379	-0.237344206479	-0.428468812249	-0.0951801213326	-0.047608021533	0.0410501867825	-0.201997169704	-0.117421501507	0.0776594472254	-0.00278626613183	-0.0486670232565	-0.0291623407151	-0.00805343918273	0.044564800996	0.15567588506	-0.0983279775153	0.0531088996243	0.157977963223	-0.0202186966672	0.0467695994986	0.103953294323	0.176946422477	-0.00770332369592	0.088759055312	0.147605523258	0.0215053605095	0.054296079962	0.0728708443285	0.00414578144608	0.142287700226	0.0251864600478	-0.0168952872589	0.0386583383743
37983	j03	GTGTTC	Treated	RAC1	1.08	CGCAAACAGATGTGTTCTTAA	TRCN0000004871	0.601869320322	-0.0180897634152	0.253895381253	-0.0352058861657	0.289717821534	0.119901600978	0.287691034479	0.504931274587	0.528466639371	0.740397439717	0.807642198734	0.505238504734	0.41069439344	0.31530044686	-0.0438044305835	0.372054795735	0.181910961205	-0.0469966203796	-0.044460499526	0.171050290781	0.0461953678262	-0.0347894742725	-0.0636018840258	-0.22972642908	0.0699722230089	-0.00429711393616	-0.0439468758484	0.0211480121928	-0.0155343589073	-0.191754534015	-0.0622256323659	-0.0620386363522	-0.0545482202139	-0.139193072129	0.021095310521	0.055345376487	-0.0865268480193	-0.127248444205	-0.0909237746961	0.0528147356059	-0.0527439262796	-0.0663504160295
38002	i23	ACTTCT	Treated	NDUFAF4	0.96	GAAGCATTGACACTTCTCAAT	TRCN0000122226	-0.754274192124	0.28614716675	-0.00510977083482	0.716539174169	-0.0339281034833	-0.586921861894	-0.399292525786	-0.41879761776	-0.433876550905	-0.803322650457	-0.993953056945	-1.13188787792	-0.592262146255	-0.595088429408	-0.0129071124426	-0.483667877181	-0.967644133795	-0.363891360926	-0.163880398029	-0.569243159092	-0.292793251833	-0.0869791058026	-0.0472593781459	0.101167014207	-0.202731963421	-0.245152821172	-0.0104327676591	0.0299213392069	0.0155833330488	-0.0529100263915	0.232779452871	-0.221075606572	-0.277035891903	-0.143001624333	0.135732965498	0.0675605296726	-0.00214460597893	-0.0324585491707	0.0459202206246	-0.0556619969348	-0.14945261059	-0.0579175567502
38003	h10	GGTGTT	Treated	WWTR1	0.93	TAAGCTTTATGGGTGTTAATT	TRCN0000370006	0.382030994511	-0.0308926603143	-0.0205167984851	-0.408960090104	-0.211789733883	0.25767807909	0.137763996187	0.142684012433	0.209590615732	0.536170707748	0.609560573371	0.312637911048	0.299119298494	0.285533069841	-0.0301918114174	0.321008155344	0.412225047709	0.309040028426	0.0610115697021	0.312299359831	-0.00448210913168	-0.0259490227904	0.070640469992	0.0276862141939	-0.0513804539018	-0.0255426479372	-0.00776706193404	-0.0245229722262	0.0602653470124	-0.0675335476881	0.02427286005	-0.113871259566	-0.0989379482298	-0.0263715202434	0.0933189557609	-0.0731112637978	0.00105978132042	-0.0318564044166	0.0176243984098	-0.0204100672308	-0.0562513161615	0.00826554576218
38003	a24	AACCCT	Treated	EIF2AK3	0.48	GTTGTGCTAGCAACCCTAATA	TRCN0000197197	0.507755883948	-0.0128719417976	-0.0871963935615	-0.297317081766	-0.154058516088	0.22921154249	0.185778642423	0.26397378515	0.303720334625	0.55862162668	0.635486732996	0.312637911048	0.568151938202	0.520643589269	0.11554897499	0.372758495771	0.267721023436	0.22679450214	0.137283781588	0.16652981729	0.100761561385	0.0385524276131	0.0914512865145	0.0539595029701	-0.0417247009851	-0.0875712994381	-0.0347674681883	0.0338262866121	-0.0136441362933	-0.0602708514582	-0.0219213320352	-0.119297418318	-0.056418240177	-0.0347579136479	0.12905741397	0.0169677685819	0.0227242381407	-0.0589821159389	-0.0837890777823	-0.015442168098	-0.073761057876	-0.075304634576
38006	i05	CATCAA	Treated	KIF11	0.79	CACGTACCCTTCATCAAATTT	TRCN0000256367	-0.0927492007999	0.0775275574938	-0.00772316507858	-0.389765648351	-0.303553966567	0.127271887222	-0.041990708118	-0.24372558291	-0.240322620426	0.31717039138	0.530468832715	0.312637911048	0.18530749364	0.261470837021	0.0189944877805	-0.0636282108029	0.114451617652	0.378143806843	0.11249940119	0.261793903645	-0.0863252355729	0.234428841595	0.197310717343	0.211146052221	-0.173407287456	-0.232531028833	0.0177988201649	-0.0576007872823	0.106272889894	-0.136196143086	0.0192624377236	-0.246427396717	-0.319196266571	-0.216187770624	-0.0453484917114	-0.102404147567	0.0394803721267	-0.215472287038	-0.228583247964	-0.229326378799	-0.35198525583	-0.277104338108
38030	e08	TTGCCT	Treated	CDK2	0.78	GCCCTCTGAACTTGCCTTAAA	TRCN0000000587	-0.399798359995	-0.219661412899	-0.180119421927	0.450872104102	0.227741822501	-0.151447776076	-0.022139584254	-0.178132596717	-0.185886036727	-0.559499188459	-0.533675597986	-0.711779670316	-0.5117210395	-0.468575035889	0.0366752379917	-0.317260583992	-0.0839859211924	-0.25018126093	-0.137370129394	-0.399923653002	-0.158946880865	-0.167642482381	-0.0927568242131	0.0250470224738	-0.114302337299	-0.0524217955571	-0.104142254503	-0.0631206693687	-0.102744393861	0.0234935889105	-0.0184610980841	-0.0980581733027	-0.0696651138802	-0.2029024297	-0.0625104896089	-0.0677538654716	-0.0329208117111	0.0115560942645	-0.0470171517772	0.106667110306	-0.0898472143197	0.00216129368572
38030	d24	GTTCAC	Treated	YAP1	0.73	CCCAGTTAAATGTTCACCAAT	TRCN0000300282	0.0413396943669	-0.237751176314	-0.12774427087	-0.330169622826	-0.0942374463261	0.416720194077	0.468661177624	-0.0384064120231	-0.0340753412575	0.192844684982	0.233520298545	0.0	0.0211324364473	0.0431369457546	-0.128936012877	-0.0699918001997	0.445421107394	0.36354002958	0.0891105500505	0.12956032391	0.153646234664	-0.0880670050135	0.0141922283345	0.130111691745	-0.0754284288832	0.0264188968524	-0.00717678381496	-0.0650904620417	-0.019660788585	0.00688428694653	-0.0857329528825	-0.22033134289	-0.0526127242242	-0.0471369353428	-0.0982325848093	-0.187573190613	-0.0243023120298	-0.0703471587593	0.00551461676486	-0.0181052078138	-0.259637701466	-0.0665848036292
38034	p22	CTCAGC	Treated	HDAC6	0.63	CGGTAATGGAACTCAGCACAT	TRCN0000004842	-1.47930463857	0.131293806336	-0.0103767653876	0.52513288082	-0.296408327677	-0.240110856133	-0.14261088425	-1.33343783852	-1.47179939718	-1.67801311848	-1.7874195345	-1.7626833225	-1.43045361551	-1.40288402421	-0.180872575298	-1.59265722123	-0.957733317136	0.130318556163	0.19546842813	-1.12622054112	-0.0199032068233	0.395136494889	0.207486936217	0.901779536882	-0.18280177571	-0.0845040165051	0.403051001853	-0.0363465020024	0.0302606879141	-0.167472149191	0.174272047036	-0.396681024775	0.0019856411048	0.033097372799	-0.0700447510894	-0.0884797306386	0.0871308383461	-0.141403968447	-0.109968773257	-0.0360369860217	-0.211060095125	-0.0438269128712
38006	d10	TAACCC	Treated	HDAC6	1.23	GCCTACGAGTTTAACCCAGAA	TRCN0000004840	-0.644853910887	-0.0775275574938	-0.0334670486739	-0.267282894111	-0.370911798645	0.191188791042	0.329653194022	-0.642279068393	-0.698245911254	-0.503249135472	-0.416123739441	-0.614756071013	-0.503706927422	-0.436450891085	0.0218230125373	-0.682489183142	0.155796816946	0.464193957705	0.133685566688	-0.130598089617	0.0108386072275	0.198084582484	0.0934789147637	0.539950082324	-0.188716778965	-0.224342970749	0.256241116386	-0.15558699516	0.0509141522189	0.177788251096	0.145933049671	-0.366846265813	-0.145811309499	-0.0186320741468	-0.0467680227546	-0.121655857302	0.10084882621	-0.0422762490624	-0.0508633320647	-0.0936750944044	-0.304556863543	-0.136163368638
38004	g21	CCGCTA	Treated	CDCA7L	1.15	CACTGTCTCAGCCGCTAAATT	TRCN0000364569	0.400163695079	0.12774427087	0.0769379943189	-0.177616866935	0.0165687082978	0.0996860983173	0.11931317714	0.295147073948	0.328409303205	0.512171467497	0.516833351794	0.0803754438467	0.260859401435	0.2699531802	-0.0757480721117	0.286952434236	0.251398017611	0.104172290644	-0.0270742325188	0.253315547121	-0.0900942235038	0.0574983286318	-0.041648879128	0.0315319135481	-0.0702279997377	-0.0548167555254	0.0943899492021	-0.0167924633317	-0.0344293428785	-0.0652076406521	0.00704783409797	-0.0623557965812	-0.0997168595722	-0.0977852142878	0.0817006747338	0.0264634492076	-0.0662159639954	-0.0132688938007	-0.126458215837	-0.026370799719	0.016965626661	-0.0843059751047
37983	h15	CTTACG	Treated	BECN1	0.86	CCGACTTGTTCCTTACGGAAA	TRCN0000033550	-0.158994729043	0.00258425191646	0.0333397975382	0.203843956879	0.177732438841	-0.181190710909	-0.0620030939356	-0.0122452727771	-0.0066925131321	-0.0599317150635	-0.126096404549	-0.406021461687	-0.239024629932	-0.286269162081	0.0156490332178	-0.0876022338733	-0.12551238665	-0.233987967707	-0.0831510686164	-0.0510039735732	-0.0865293544122	-0.0120089189434	-0.0284405843715	-0.162809571762	0.00583073493284	-0.00399492589564	-0.0621200106727	0.0447606018879	-0.0508718264183	-0.122976670613	-0.0860595803504	0.101766664514	-0.0304189705666	-0.172852167343	-0.0469008977133	-0.0224863554985	-0.0135898116755	-0.124514732914	-0.0872760027314	0.0577096997495	0.0928011742503	-0.0374528845847
38034	p07	ACGACG	Treated	GRB10	0.62	GTTGGACTTAAACGACGATTT	TRCN0000370751	0.00857402224826	-0.0424774079322	-0.277578474119	-0.199943600641	-0.0273237141435	0.224617681463	0.423253175839	-0.079252888518	-0.124134032606	0.160573713554	0.232084635016	0.0	-0.0680106195691	-0.0642758114119	-0.0262442377334	-0.146246446801	0.26831686888	0.202869399944	0.00421191289612	0.083014073933	0.173867183909	-0.0117775663556	-0.0700606405836	0.116941062121	-0.0366068334031	0.0949983825761	0.0166523876698	-0.0895183527249	-0.104199659425	0.010591791343	0.081656919775	-0.154072286028	0.00781916299459	-0.0110073980708	0.0699091040285	-0.110098449085	-0.0161385612687	-0.0937503505024	0.0747419686987	0.0553171294949	-0.240740369571	0.017262949738
38030	e21	0	CTRL	EMPTY	0.99	0	TRCN0000208001	0.00380760342853	-0.0516850383292	0.109860072949	-0.0939752198912	-0.0684364216433	0.0704519335177	0.0472415072463	-0.0338080933047	-0.0352980134087	0.0	0.00694106788798	0.0	0.0148164812524	0.0239676272863	-0.0181490280253	0.0107493100416	0.0989791824757	0.075569435627	-0.000409086392733	0.124376014255	-0.0190662716075	-0.0424803125368	0.00716479338648	0.0191789984586	-0.00699958148509	-0.067415815747	0.0615804724135	0.0349488146012	0.0284882222176	-0.0369660251282	0.011320712634	-0.0693596342104	-0.0238151233081	0.0702788103241	0.00209257856385	-0.00120440955882	0.0300789296745	-0.0100173040718	0.0205116843083	0.00262037047027	-0.00798582220294	0.0115020969808
37983	m19	ATCGTC	CTRL	LUCIFERASE	0.84	CAAATCACAGAATCGTCGTAT	TRCN0000072246	0.124334978421	0.198987397567	-0.00256459981063	-0.292665343575	-0.287280229348	0.35097696177	0.383845057713	-0.0318743012842	-0.0253455417011	0.15503139492	0.211673841074	0.0	0.240716343976	0.248210943607	-0.0250522235108	-0.0488462352329	0.331526212988	0.375419067591	0.0729610043225	0.219584021886	-0.0375460665452	-0.0385685047093	0.060477611918	0.320903030254	-0.149594261274	0.0185120393621	0.141268795236	-0.000408969192532	-0.00839589019031	0.196858830405	0.0917680182504	-0.141921875774	-0.0330825890341	0.144429490831	-0.0564055631395	-0.0188926143992	0.0175007749263	0.0486978676315	-0.00986466438248	-0.0536238391113	-0.134823511483	-0.0881659474801
37983	n19	TCACTG	Treated	RAC1	0.75	CCTTCTTAACATCACTGTCTT	TRCN0000004869	-0.28828110041	-0.0103370076658	-0.0384689971595	0.179431207396	0.0880929832102	-0.10647602055	0.00392634859244	-0.139559517595	-0.168441685939	-0.421542658678	-0.433548470702	-0.674489750196	-0.255880151644	-0.280637735066	0.0434830969081	-0.24370084561	-0.169756585621	-0.0904633307986	-0.0896444900173	-0.165167131452	-0.0788872346729	-0.129903471443	-0.087792928793	0.0312159513534	-0.141996946406	-0.0469781527789	-0.100661062111	-0.0389381720679	-0.0506722086267	0.0629903432031	0.106966124284	-0.0950352944768	-0.0844299904173	-0.0943184743593	-0.0040542024207	-0.0479893764398	-0.0641209424126	0.0363321863434	0.0158782327135	0.00840817673303	-0.0285890579303	-0.048334119341
38002	l24	ACAAGA	Treated	HSP90AA1	0.41	GAAGGATGGTGACAAGAAGAA	TRCN0000001028	-1.45875383893	0.18778407818	-0.698761161661	0.778644368226	-0.267328832121	-0.384441578567	-0.0765271044688	-1.38430693124	-1.50618964778	-1.63940798835	-1.85080337673	-1.7626833225	-1.51607824984	-1.40132142354	-0.184660249647	-1.57812704544	-0.858726629975	0.0487548431304	0.140176534004	-1.13752643927	-0.0724182972844	0.495609130004	0.0373510048942	0.675915545935	-0.474908100649	0.00216410599982	0.164281256683	-0.0743380252013	-0.0740714159892	-0.0496538590732	0.131836567449	-0.415935995489	-0.125366649941	0.042906710173	0.0235900457758	-0.132228217864	-0.0649469347109	-0.170289068422	-0.0897276271839	-0.108477602877	-0.224794667955	0.184105780939
38006	j03	GAGGAT	Treated	GNE	0.76	ACCTATGAAGAGAGGATTAAT	TRCN0000350523	0.05213712471	0.0697748017444	0.0643597089882	-0.36972205996	-0.28934686062	0.38651479835	0.505033472267	-0.12922287106	-0.154984863797	0.250979431677	0.365111197829	0.0	0.115514701843	0.139030918134	0.0469125776946	-0.105902342673	0.387077001242	0.417146575124	0.145615361371	0.131812315122	0.0504488830038	0.159257598202	0.0587317009267	0.31986111865	-0.160484305333	-0.0964644084348	0.237036786877	0.00172985327097	-0.0285059979799	0.0283605250294	0.0856994250303	-0.271622669953	0.00325699171804	0.0633366719835	0.102495241435	-0.15015922713	-0.00905955306164	-0.0859617455401	-0.116116842427	-0.0328905279824	-0.164976636126	-0.0699784162783
38034	j01	CACCCT	Treated	MTOR	0.73	CCCGGATCATTCACCCTATTG	TRCN0000199323	0.672203344263	0.0952523693025	0.103767653876	-0.502372749034	-0.193928288959	0.353080658132	0.3996340259	0.214243779613	0.274496253081	0.806141492881	0.953040676679	0.674489750196	0.649257105784	0.57250542218	-0.0456210574882	0.402081747806	0.517888229638	0.406189047545	0.152059423363	0.58614807429	0.0194708115436	0.013236203391	0.0805890507341	-0.0999530683978	-0.0245328910991	-0.0168243011615	-0.167283397676	-0.0583208925654	0.0888383015518	-0.17109082773	-0.0513840198402	-0.111140397607	-0.102636330326	-0.059647943672	-0.0955141823679	0.00442996254755	0.0655024171082	-0.116167150067	-0.0836560527273	-0.017550105983	-0.147991020573	-0.0489709499485
38005	h14	GTTCTA	Treated	HDAC3	0.96	GCACCCAATGAGTTCTATGAT	TRCN0000004826	0.0464074261276	0.142275181682	-0.0749433055773	-0.319854656899	-0.23569678933	0.315067582422	0.46044752674	-0.0988154666183	-0.0817752687946	0.381507618595	0.38322997977	0.410847297498	0.0528755242193	0.0611006031104	-0.0304924199247	-0.118380285258	0.351618705536	0.338678327753	0.0946469448685	0.135482965882	0.0802478325869	0.133293581764	0.0258945363178	0.291251236517	-0.171060071027	-0.0396888098963	0.251721020695	-0.0713946150956	-0.000736440453952	0.0530449227803	0.233509624542	-0.24882690499	-0.0254743633116	0.0844915702789	-0.114484010725	-0.240700961707	-0.090583739648	-0.151672466881	-0.0275604170761	0.00893081212863	-0.184033024818	-0.136326225619
38002	l11	GTGAAT	Treated	EGFR	0.75	GCCACAAAGCAGTGAATTTAT	TRCN0000121068	2.91354674812	-1.21484801598	0.71025814604	0.482201238485	0.920146897701	1.17111594103	-1.33110857559	2.4006943596	2.36440393624	6.03248472147	6.5606067487	5.57082103896	0.86238168685	0.499631583013	0.251325837576	2.56143825834	0.298238855154	-0.952013408443	-0.778088972686	0.7339895293	-0.0228442620905	-0.722901711685	-0.14512050624	0.288712889836	1.16328256755	0.181718594331	-0.549139785517	0.103620898219	-0.338479643692	0.373019635106	0.566422701392	0.606554923273	-1.14409496272	-1.24905384838	-0.130830256421	1.23475453215	-0.350634700188	0.0348908661992	0.162122401803	0.427789986645	-0.125083589053	0.180829344774
38030	e23	GGCTCT	Treated	HDAC7	0.53	CCACTATTCCTGGCTCTGCAA	TRCN0000199374	-0.803404323419	-0.144718107322	-0.0485428229308	0.262511696431	-0.124665136238	-0.172590006533	-0.0674141945243	-0.682764111208	-0.704498377559	-0.620293556792	-0.635735142334	-0.811709188514	-0.723708327526	-0.73557027821	0.0915940997981	-0.755230860437	-0.26468872804	-0.0270912780708	0.0385171959114	-0.306048133691	0.0630303024852	0.205712642375	0.0903508360815	0.337940309472	-0.16902539669	-0.0673314103257	0.192690035797	-0.0583025892293	-0.0863891497376	-0.0757271564118	0.311518948298	-0.225523491601	0.0035269223517	0.0503753032088	0.0397928806252	-0.129961619185	0.0428673988392	-0.0985902341075	0.0296746908231	0.120708233083	-0.169338375015	0.0929702368717
38002	e05	GAAGCT	Treated	PTK2	0.55	CCTCATATTGTGAAGCTGATT	TRCN0000121209	-0.021502190023	0.0102195416696	0.159680338588	-0.211707169309	-0.0630025703901	0.249483011133	0.507669422711	-0.0782668421824	-0.0797418128948	-0.144928778203	0.00617260799241	0.0	-0.115490975316	-0.0823789461223	0.0268663849132	-0.165140516933	0.374505928473	0.236398601468	-0.0340456903394	0.188129910533	-0.00257974623492	-0.170169271583	-0.0297603026162	0.137676460529	-0.11343875318	-0.106408911167	-0.00109726938652	-0.0664004836794	0.0649645652695	-0.00346079966355	0.00126543636499	-0.228304927001	0.0627850102489	-0.0427884755837	0.124058212326	-0.0999784284502	0.0928505483104	0.0864977040975	-0.0358703115944	0.0198483314208	-0.0885151861702	0.0316864693861
38030	b05	AGAATA	Treated	MTOR	0.72	GCTGCTGTTGAAGAATATATT	TRCN0000221542	-0.0326366008159	-0.0491007864127	0.141796140666	-0.0625134906313	0.00720278605729	0.0942785077898	0.222595169965	-0.0278511804195	-0.0787028747766	-0.183294694954	-0.0293862264335	0.0	-0.053903796529	-0.0174921525823	0.0712762756116	-0.122587876219	0.113469711132	0.0788046972842	-0.0684904332855	-0.0396568076966	0.0627221554906	-0.212401562684	-0.0127078710157	0.103015367432	-0.0426670741216	0.0269976768838	-0.101374736562	-0.0138540265843	-0.0156799920192	0.0603682135216	0.0741766437743	-0.0337360828791	-0.0336345229984	-0.0317048669349	0.00116066098481	0.0364110492995	-0.0424270478107	-0.0323074562474	-0.0558691204562	0.00895217158921	-0.0801144935098	-0.053867952311
38006	k18	GCGGTG	CTRL	lacZ	0.86	CGCGCCTTTCGGCGGTGAAAT	TRCN0000072237	-0.0614669259739	-0.0219661412899	-0.0205951068762	0.313153139019	0.277622200591	-0.179332887716	-0.0706150793899	0.11412126614	0.126307192684	-0.058943931302	-0.0612342999502	-0.428468812249	-0.17609429011	-0.203553113172	-0.0667925915083	-0.0217346863431	0.00963730921452	-0.331725349767	-0.126046186117	-0.0907649212166	-0.0629600832297	-0.0790556442614	-0.131518204373	-0.130209639317	0.0358348243499	0.0241038261595	-0.135831517714	0.034669142639	-0.0944847017183	-0.118809629062	-0.0307993634219	0.161540488141	0.0822667363882	-0.123033589948	-0.0143823145221	-0.0296567701929	-0.108339140263	-0.110065625976	-0.0897322476199	0.0593696514286	0.193709991811	0.117743955057
38002	o07	ATGGTC	Treated	PGK1	0.75	GATTGTGTGGAATGGTCCTGT	TRCN0000197075	-0.462297085495	0.012774427087	-0.12774427087	0.0970269221098	-0.172142310578	-0.13127302984	-0.0376440768998	-0.359149989252	-0.351429965377	-0.381140727769	-0.325592137379	-0.614756071013	-0.406589868014	-0.358455149249	-0.0656834193736	-0.384771513592	-0.287287685652	-0.022108357302	0.022894975772	-0.0694799770948	-0.18129736117	0.149740545618	0.0610950382657	0.166911243836	-0.120405133533	-0.0996814953011	0.108856089932	0.039909547557	0.0170256257757	-0.0385785821416	0.123404380901	-0.0908049412352	-0.0389115665462	-0.0713265717191	0.107985023817	0.0433294597432	-0.0382761903036	-0.0496442741466	0.0532826647292	0.113575105977	-0.0734804813401	-0.0288411901277
38004	b17	GGGACA	Treated	HDAC3	0.66	GATAGCTATCTGGGACATTAT	TRCN0000196267	0.0850103167743	-0.114969843783	0.0692441948871	0.0791800354904	0.0808827010107	-0.0841400269168	0.109417886655	0.10554946227	0.1338349417	0.117750648848	0.146688424869	0.0	0.0321193743941	-0.00607343236948	0.127616893136	0.0318142306195	0.0497733080921	-0.0925574090043	0.00397556742702	0.0354933800109	-0.0156506596391	-0.0375254982778	-0.0315655601743	-0.0205686907704	0.0600229668077	0.0215128522355	-0.0518910880335	-0.0141598633079	-0.0113462655023	-0.0819374224729	0.0250643110242	0.0754256959581	0.0378881254933	-0.0121660946886	0.0225340120779	0.044658291537	-0.0214147922836	-0.0211676236209	0.0282225896793	0.0463019959957	0.0398690016316	0.0454224156707
38005	h12	GGCAGT	Treated	TSC2	0.96	GCTCATCAACAGGCAGTTCTA	TRCN0000040179	0.797363958011	0.23976002839	0.139549603489	-0.626802561197	-0.436322126699	0.506847323944	0.652325369032	0.265381090222	0.318915801983	0.902380828628	1.06939718656	1.18917355351	0.757974157172	0.797749490119	0.158392142922	0.446286712258	0.557453392997	0.681462924449	0.299290748206	0.340604145758	0.0371224853111	0.0229586737841	0.0720274952897	0.327194965183	-0.220980058037	-0.179265810268	0.125903492558	-0.193558243524	0.0517934641304	0.201563316119	0.161853314818	-0.314219464738	-0.13408959905	0.162975569758	-0.0557432327548	-0.162584989954	0.0354319243913	0.00201258486306	0.0151582293918	-0.0608371870762	-0.319565058322	-0.152417805821
37983	c04	GAGGTG	Treated	LRPPRC	0.46	CGCAGCTTTAAGAGGTGAAAT	TRCN0000040201	0.333393791696	-0.0516850383292	-0.0692441948871	-0.107768781915	-0.0224698046991	0.140962525068	0.0523948088605	0.201792163235	0.220234749415	0.309804834109	0.271263198256	0.0	0.315050931255	0.282409820864	-0.00422750124262	0.298366760869	0.0852723160845	0.0470435606716	0.0486178729839	0.159632419424	-0.0196659983508	0.018576034058	-0.00794747749466	-0.0597461727141	-0.00365229339342	-0.0304786857666	-0.0363804296763	0.0411229285438	-0.0607793521925	0.0291400376792	-0.0469787362652	0.00834301536338	-0.025069350283	-0.0383416619376	0.022424281439	0.00590694249925	-0.0377955031463	-0.00591121443702	0.0292321451963	0.0492488528437	-0.0134975268658	-0.0474709784825
38034	n13	AGGAGA	Treated	NDUFAF4	1	CCAGAAGTTAAAGGAGAGATT	TRCN0000144211	0.609041380368	0.0463389904715	-0.125818280325	-0.229368086084	-0.182622618911	0.14105156008	0.0446498998857	0.376118337024	0.420032705102	0.504253114889	0.641546933037	0.312637911048	0.577247371648	0.542843174472	-0.0612294072474	0.545519864685	0.137977244502	0.147427967121	0.143713062179	0.214110794346	-0.0837231872419	0.0187082331301	0.0983265471866	0.0115271312486	-0.072370814758	-0.123643498195	-0.0769047916722	0.0405307876114	0.0137711622672	-0.030219268856	-0.0537255701114	-0.109339105106	-0.120035931194	0.0380466297574	-0.0360566843843	-0.00367717735398	0.0413043935547	0.0776574431305	-0.0387795696133	-0.0461889499746	-0.0572747775072	-0.227796995431
38004	p05	CTAGTC	Treated	CDC42	0.64	CAGATGTATTTCTAGTCTGTT	TRCN0000299932	-0.13087114556	0.0894209896093	-0.0846317937508	0.225732441462	0.236891579379	-0.0517338709381	0.2403973512	0.0397318524471	-0.0113972028142	-0.10797098602	-0.146282203627	-0.428468812249	-0.270305269663	-0.284132588042	-0.0263839627227	-0.193277589371	0.0523717949319	-0.182099551526	-0.227449377978	-0.058485452442	0.114213854809	-0.194870671201	-0.0749760098405	-0.0613860469201	0.0262273450201	0.183557156681	-0.09342026292	-0.00239577617228	-0.0798969386526	-0.0936254499257	-0.0192733005836	0.0582540383732	0.192707816403	-0.0646160216651	-0.00419217658657	-0.0415325334732	-0.102490370879	0.0409503164559	0.055515048237	-0.0085722796479	0.0687068095861	0.193404021009
38034	e15	GACTGG	Treated	EGFR	1.12	CCCTGTAACCTGACTGGTTAA	TRCN0000121202	0.039440502342	-0.043764602112	-0.0207535307753	0.0837526082341	0.000406794682856	-0.0875440167182	-0.155577772679	0.0276160098767	0.0453676763138	-0.126775752216	-0.0539386380294	0.0	0.011218628812	-0.0697231719737	-0.0043640945018	0.0654803001961	-0.196653564185	-0.0416385280939	-0.0706891574554	-0.171243892569	-0.0495926128399	-0.11908586786	0.0372447000718	0.0358141767362	-0.00569185272072	-0.0129621770225	-0.107812466124	0.0460491932696	0.00384567712802	0.0077291450341	-0.0457345652176	-0.0635134435333	-0.084036370147	-0.150939807467	0.0430170741984	-0.106394283273	-0.0302068534227	0.0178154688648	-0.12206695558	0.0429209758259	-0.078929056331	-0.0987308409344
38034	e13	CTATTT	Treated	ATG5	0.84	GCAGAACCATACTATTTGCTT	TRCN0000150940	-0.536733792741	-0.0849548158644	-0.0441012528974	0.330554539556	0.11674604631	-0.211531861134	-0.388882210543	-0.320730527822	-0.310647256932	-0.567396078233	-0.560394144179	-0.711779670316	-0.501971598866	-0.497888755355	-0.0337250731627	-0.377446651152	-0.408999103842	-0.174696090836	-0.15432211053	-0.28574419004	-0.155357540186	-0.048677372531	-0.0710398186608	0.0731150165242	-0.130149536648	-0.0146032713052	-0.0436834319312	0.0135286388463	-0.0711130009095	-0.0413395487484	0.105245870655	0.000481211715109	-0.0407897799833	-0.178016628447	0.0756486702942	-0.0250992656089	-0.0749687086085	-0.0551901182285	-0.109121013608	0.0632633238979	0.0623668685095	-0.00543767880876
38034	b16	CCAGAT	Treated	HDAC3	0.03	GCACCTAGTGTCCAGATTCAT	TRCN0000004828	-0.021149254879	-0.0102975534381	0.0259419134691	-0.0742432381042	0.00746327274586	0.0599776871483	-0.0500258075642	0.00117174969583	-0.00199028868444	-0.0930000556734	-0.0381260857929	0.0	-0.0382654222002	-0.0714030284152	-0.0214785299671	0.00883024243687	0.0728756253498	0.0672369834145	-0.0156352403873	0.0693035685558	0.0609547104925	-0.0823716025994	0.00381789617233	-0.0249852156564	0.0139746950712	-0.0413296639094	-0.00417517022779	-0.0122661864031	-0.0103823888175	0.00670152841038	-0.0205845808233	-0.0182665365911	0.0296948700813	0.0347137124133	0.0148703090548	-0.0439873304657	-0.0591513476293	0.00334759733517	0.0828022065982	0.0360595861196	0.00784166653596	-0.00141867872629
37983	k18	CAGGAT	Treated	BCL2L1	0.96	AGAGCTTTGAACAGGATACTT	TRCN0000033502	-0.110581109127	-0.139549603489	-0.135923789963	0.279333380998	0.1109104445	-0.318323425285	0.0606033684556	0.195466963636	0.221981790996	0.0	-0.0485210528861	-0.406021461687	-0.15889788265	-0.21157396173	0.240380590219	-0.00115835357838	-0.181342999729	-0.307768718718	-0.0997877613632	-0.11318937212	-0.223744860329	-0.0137052837173	-0.176419879377	-0.0960785946039	-0.165544537921	-0.07167295945	-0.105195805811	-0.113036932346	-0.118989265119	-0.174424507885	0.0487595737298	-0.0400581241924	-0.0663218615076	-0.126001325015	-0.143952784043	-0.145212418086	-0.134252598251	-0.0949383033044	-0.0280604470688	0.0540810610368	0.0312985327529	-0.0315170224517
38004	p09	CTTCCC	Treated	HDAC4	0.09	GCCAAAGATGACTTCCCTCTT	TRCN0000004832	-0.0810953679755	-0.0638721354352	0.00512919962126	0.0689440842802	0.0432644883023	-0.0215300750744	0.0463431501824	-0.0714744390175	-0.0678626715641	-0.0468371295975	-0.064066893022	-0.428468812249	-0.0980978513283	-0.0779988416056	0.0465750911283	-0.128463548204	0.00732639269448	-0.0329612775355	0.00413197126907	-0.00664297437817	0.0575004088574	0.0375687669744	0.0143333866064	-0.0566962630618	0.000212034866508	0.0351894919321	-0.053641672118	0.0222944872308	0.0193826717767	0.0093775205006	-0.0176917473688	-0.0127783051915	0.0445238988848	-0.0534237014389	0.0219217672215	0.0550563210961	0.019922818182	0.033972304748	-0.0115749650683	0.023207742017	0.0168551158047	0.0764631929785
38005	p05	0	Untreated	0	0.02	0	TRCN0000000000	-1.02729166019	0.0579639629075	0.131796847739	0.133199221847	0.161195941651	-0.373311710596	-1.39917844393	-0.797332844717	-0.770203222368	-1.05694881094	-1.30290358293	-1.14580521452	-1.01863483134	-1.19279766415	0.00183556775581	-0.598695391316	-0.670305009549	-0.353419739721	-0.140863139235	0.12451391883	-0.217839951981	-0.106774351143	-0.159178554466	-0.0444263166065	-0.219943205487	-0.197747325686	-0.348800642534	-0.0805259709082	-0.0585273662859	-0.277359725459	-0.276479425	-0.20157338694	-0.196168117129	-0.549435260884	-0.147448592752	-0.0419602241182	-0.0631801376655	-0.346830695962	-0.404245033959	-0.0429042322341	-0.19480538855	-0.00699528054195
37983	b09	ACACAA	Treated	CDC42	0.86	CCTGATATCCTACACAACAAA	TRCN0000047630	0.518795949784	0.0	0.135923789963	-0.428098573162	-0.0743465616977	0.520350491353	0.626116186571	0.249884589936	0.252971620881	0.464384806498	0.638899169018	0.505238504734	0.435249454732	0.442408949965	0.0375372587293	0.24882970031	0.835748212234	0.322737977846	-0.0667015476616	0.470932748553	0.0876196024728	-0.289790050299	-0.0221081966953	0.00669883496866	0.0559689284884	0.0460836761789	-0.136482121331	-0.0762350861921	-0.123540380153	0.168000758107	-0.0247060704415	-0.113831350811	-0.014045551163	0.151522572414	-0.168166970617	-0.196086193053	-0.0868011011034	0.190094721871	-0.0494180916139	-0.035730548708	-0.0752516200332	-0.0178942542311
38006	d14	ACAAGC	Treated	TSC2	0.95	CGACGAGTCAAACAAGCCAAT	TRCN0000040178	-0.412157691129	-0.0439322825798	0.0	-0.173807483857	-0.219118825371	0.142172040726	0.177720009462	-0.439034899704	-0.443939423188	-0.277107442086	-0.258951211232	-0.428468812249	-0.325686744767	-0.285718765713	-0.00792184416975	-0.441170730165	0.0923962736393	0.203180486027	-0.00260155763579	0.0721024629728	-0.0264341303218	0.16414360134	0.0479066073851	0.140366467322	-0.0692020115169	-0.0380063385739	0.18048975039	-0.0220112739928	0.00249496403983	0.016733851036	0.168886095563	-0.158813197905	-0.0224887523388	0.0325349440916	0.0894559562831	-0.0802938832377	0.0533204997392	-0.0443684123775	0.0139947865585	0.0482910714329	-0.105184173833	0.0303302621122
38004	m22	CACCAA	Treated	GRB10	0.8	GATGACGGGAACACCAAATTC	TRCN0000336620	0.467277103059	-0.0945307604441	0.0461627965914	-0.245266598675	-0.0263610983968	0.313012744756	0.33840902692	0.359436535599	0.361285849784	0.572877737764	0.641566485726	0.312637911048	0.367014190488	0.32532183207	0.0265692593431	0.35670522256	0.388760435111	0.210796246559	-0.00249882417417	0.185281220156	0.144918437315	-0.0388725970322	0.0121704455659	-0.0359087313988	0.0565209715932	0.0871839865353	-0.033518536441	-0.0379523990878	-0.0192899276493	-0.00207161194329	-0.00133499929159	-0.0608524665587	0.026272705516	-0.0379224292169	0.0137840126711	-0.0875524833668	-0.0866114037766	0.0117209253581	-0.0785788551216	-0.0480470150405	-0.115245141396	-0.0344037175375
38005	o05	GAAGCT	Treated	ATG5	0.91	CCTTTCATTCAGAAGCTGTTT	TRCN0000330392	0.249967272551	-0.113293200228	-0.222245664816	-0.459922982956	-0.204743394314	0.520519086477	0.735361750473	-0.00327069723376	0.0123941045221	0.381507618595	0.432219029131	0.487917163368	0.228663664023	0.244923188381	0.105957518246	0.00190673539555	0.618422839059	0.48118176134	0.128549193931	0.326618610766	0.0998432034679	-0.127798860428	0.124565303865	0.0461284923967	-0.0747769819159	0.0227718672118	0.0049257613844	-0.0220720438565	0.0725983341241	-0.0265501755609	0.0813344087947	-0.179320200276	-0.059262813866	-0.0134579536349	0.0397372501613	-0.0441662380915	0.0295595238438	-0.0925664031738	0.149925180233	0.116878506863	-0.106084412508	-0.237296891104
38034	h20	GCTCGC	Treated	HDAC3	0.87	CTTTGAGTTCTGCTCGCGTTA	TRCN0000199964	0.182912474629	0.1081243111	0.00129709567345	-0.0258130033444	0.0372519210073	-0.0705651951617	-0.176272528395	0.160756069065	0.204822517012	0.109899036343	0.200805877987	0.0	0.127712094534	0.106454815539	0.0473850878939	0.197464696813	0.00678899566577	-0.0598876284333	-0.0394619127414	0.0804892955535	-0.0504938704712	-0.0269890668669	0.00393917052134	-0.080794888381	-0.00764116486518	0.00380042886524	-0.0170255627165	-0.0142122375493	0.0531084339069	-0.085277499531	-0.0305516559194	0.0592800810126	-0.0259591724096	-0.0953201830658	0.0105380810462	0.0691280426345	-0.0470397122603	-0.075257489618	-0.00634732865869	0.056722855581	0.0229753039405	-0.0623157283914
38034	i24	GGAATC	Treated	PTK2	0.74	GCCCAGAAGAAGGAATCAGTT	TRCN0000121319	0.686779182085	0.141591359774	0.265904613058	0.26706780209	0.25312698449	-0.307868481873	-0.314191937657	0.586380830738	0.630021793425	0.475219820036	0.608118433256	0.312637911048	0.509002852368	0.404297623109	-0.118318108522	0.705011675141	-0.332251629402	-0.342690057697	-0.0947752461728	-0.0264941933746	-0.103556064713	-0.093124412212	-0.0499201153639	-0.106856653144	-0.00125213822802	-0.176664416487	-0.281646183442	0.00287221713079	-0.0924559538534	-0.237276678416	-0.141397424578	0.0235988826234	-0.093897265803	-0.180084039581	-0.0784828460736	-0.058965924458	-0.0475741109952	-0.13298562478	-0.187453135735	0.0254556202098	0.0689456613666	-0.010387134016
38034	b06	GTGGCT	Treated	HDAC6	0.98	TATCCTAGAGGGTGGCTATAA	TRCN0000314909	-0.182912474629	-0.0849548158644	0.0116738610611	0.256168401081	0.132731869045	-0.239274042785	-0.289527472336	-0.0826749302433	-0.0962154625669	-0.126775752216	-0.177214441795	-0.428468812249	-0.128596349538	-0.195861522772	-0.00996350394711	-0.0510120688281	-0.383457023051	-0.249803028085	-0.132725698298	-0.162713976753	-0.0707200713589	0.0316903881921	-0.0876948292572	-0.0937134776584	-0.115436045337	-0.075052300561	-0.0122094094674	-0.0418924721244	-0.0789614958699	-0.120638521565	0.00725385017876	-0.0101314574613	-0.0861341943651	-0.103201404906	-0.00592608097452	-0.00441454057176	-0.0449399880974	-0.158595508149	-0.0642558339558	0.0764482209817	-0.0744678535697	-0.0713531717987
38030	f24	CTTCAA	Treated	HDAC1	1.12	CGGTTAGGTTGCTTCAATCTA	TRCN0000349638	0.0851271337949	-0.00516850383292	0.0306586250089	-0.230111008459	-0.118955465035	0.264383682548	0.310937628044	0.0190986987679	0.0144461372648	0.150151888655	0.22581133054	0.0	0.244327887656	0.18904140903	0.0746672343561	0.0155383321168	0.29629434539	0.196589451568	0.175786405314	-0.0884794116401	-0.0468461115919	0.0584656983593	0.0383451589157	0.225392367862	-0.184650202106	-0.128893107213	0.0284811284017	0.00315385087267	-0.0803170551491	0.0950675058261	0.0105233091827	-0.223623139405	-0.0638204996973	-0.051010521521	-0.123134269719	-0.131664304633	-0.158319560012	-0.0182519432008	-0.0933878492416	0.00392370804739	-0.1965076283	-0.117476434772
38034	k11	TCAACT	Treated	ATG5	1.01	AGATTGAAGGATCAACTATTT	TRCN0000330395	-0.446420758392	0.27288516611	-0.107658940897	0.813882566444	0.123802524373	-0.613978442942	-0.51861331598	-0.13773385061	-0.153620295787	-0.590640525952	-0.617079675724	-0.711779670316	-0.259671465523	-0.332642007584	0.0356197870693	-0.224339347708	-0.907990285277	-0.401667810658	-0.242590329594	-0.479372320292	-0.441816808239	-0.209498528245	-0.103065230083	0.0385018877707	-0.383223668313	-0.257010171539	-0.263501095586	-0.0284796040262	-0.0412366245006	-0.026295975389	-0.169080991144	-0.236873215332	-0.10664126747	-0.228179540429	-0.0274176621911	-0.0405665434593	-0.0798694676101	-0.18618997976	-0.01533792843	0.0144233824459	-0.100986006432	-0.170444873656
38005	d08	GAAGCA	CTRL	GFP	0.84	CCCGACCACATGAAGCAGCAC	TRCN0000072188	0.24047484448	0.0289819814537	0.00516850383292	0.00121520465529	0.0528230760725	0.0453345966489	0.0926302735562	0.201886628093	0.212300682043	0.180753324961	0.173726650619	0.410847297498	0.207919919598	0.176560025164	0.0154498966534	0.18552600475	0.0313245423378	0.00242260513942	0.0418992573265	-0.0167430315421	0.037681613463	-0.043954947091	0.051117014473	0.00362596449484	-0.0595125897397	-0.00680833603703	-0.0399820527031	-0.0508463041316	0.0171431718666	-0.0194996905267	0.0461358700432	-0.084287394852	-0.0791722814498	0.00396773309568	-0.00961032183062	0.0384908368941	0.042506261883	0.0284506044159	0.0431547290166	0.0601394847933	-0.0611958890563	-0.109687807722
38030	b17	TAGGAG	Treated	MTOR	0.88	CCTGGCAACAATAGGAGAATT	TRCN0000038675	0.0633693999176	-0.0930330689926	0.117524729201	-0.0797585914951	-0.0076208582165	0.0575985214643	0.132633619862	0.0364077109892	0.0560037004911	0.00638112970001	0.0296746572092	0.0	0.0477836415394	0.0105951442064	-0.0358219239108	0.0278539503914	0.183608305705	0.0425753049749	-0.00719235151276	0.0768637129648	0.0441919042854	-0.012927188783	-0.0123489667088	0.00525133596184	-0.0209090062311	0.0206793282071	-0.0066480130526	-0.0576259845438	-0.0450392290833	-0.00910714752194	-0.0241758228182	0.00617131323243	-0.0123834162571	0.0615352170857	-0.0173675548822	-0.0162012511621	-0.0768813503238	0.0861883108311	0.0314568535581	-0.0109071779549	-0.0066652966705	0.0394431771596
38034	j23	TCATGG	Treated	CHMP2A	0.87	GCAGGCAGAGATCATGGATAT	TRCN0000140813	-0.601324760344	0.0231694952357	-0.173810820243	0.453059130163	0.154263793545	-0.334112888907	-0.0972889959047	-0.345825944319	-0.379133635848	-0.590640525952	-0.628540989392	-0.711779670316	-0.629660873916	-0.624483588882	0.0440752215862	-0.517784940574	-0.291593425448	-0.307922496449	-0.187498580973	-0.251244212057	-0.0906753739991	-0.101508007071	-0.177833112065	0.0149716001584	-0.0709625928173	-0.116462168326	0.034538448141	-0.0602724566044	-0.156735042176	-0.0973593349784	0.0582971682599	-0.0357592327214	-0.0815234684099	-0.15919692224	0.0187192944088	-0.0814164657238	-0.129080437722	-0.113108604661	-0.106002127594	-0.00124639539626	-0.0937851029095	-0.0272768403484
38003	k16	TGTGCA	Treated	LRPPRC	0.69	GACCATAACTCTGTGCACTTG	TRCN0000010373	0.320247733393	-0.150601719032	0.0217990983904	-0.268828953359	-0.194808094182	0.297449450674	0.6803031827	0.169931757301	0.169077100863	0.404629704635	0.572992400301	0.312637911048	0.272166666665	0.293643279372	-0.0218084843938	0.0430333608073	0.493435748971	0.259942276394	0.20530295649	0.191473017284	0.122760856612	-0.0132404000123	0.0371647090287	0.159617828242	-0.00139252572035	-0.065189386059	0.0102693482188	-0.0618067916643	0.0652232281203	0.105514297649	-0.0541518113724	-0.105061884326	-0.0631336367081	0.0393760542782	-0.040022696369	-0.0657118590309	0.00898919149131	-0.0571257606156	-0.0804721985284	-0.0147764020238	-0.0792657298956	-0.0655922270267
38003	d05	CCATTC	Treated	HDAC1	0.68	CGGTGGTTACACCATTCGTAA	TRCN0000004815	-0.324834263694	-0.0257438835953	0.00512919962126	-0.0295667435132	-0.00808952232825	0.0945276627299	0.329224491366	-0.225492456326	-0.249878764347	-0.145610245644	-0.189667531136	-0.428468812249	-0.383665915975	-0.379279893429	0.0721804770571	-0.347441588912	0.173016987935	0.0910723471286	-0.0137763354882	-0.0382637331598	0.159919155082	0.143747633209	-0.0696816098451	0.0498560825972	-0.0655168030238	0.129547321635	0.0684203998511	-0.0348684315141	-0.154420147461	1.4657308234e-05	0.145303825143	-0.0278204494288	0.0528767872799	0.00103736311858	0.0337436361185	-0.0980162922205	-0.106176051467	-0.0820571679779	-0.0469841296121	0.0657655218532	-0.0710291668435	0.0124739658641
38004	j08	TCAGAT	Treated	YAP1	0.57	CGACCAATAGCTCAGATCCTT	TRCN0000107269	-0.784108316563	0.357683958437	-0.0205167984851	0.891307008346	0.15178795268	-0.517412738292	-0.290195803066	-0.422063800995	-0.544161640131	-0.904092551701	-1.03700158655	-1.13188787792	-0.881751264667	-0.860195228593	-0.00897516638392	-0.673732101485	-0.47743659059	-0.505888447693	-0.390176663736	-0.880409119254	-0.339009027042	-0.473134543664	-0.304765082113	0.20225604726	-0.517597628649	-0.35551916762	-0.181228359216	-0.343207328625	-0.303186508729	-0.106739716238	0.0301276867157	-0.356017060767	-0.236229026269	-0.242421152394	-0.21505270651	-0.277924824643	-0.272599189375	-0.133337531448	-0.195877001876	-0.0351003895191	-0.279389126493	-0.122205472507
38002	h03	CGTTAG	Treated	CDK2	0.96	GCCTTCCTACACGTTAGATTT	TRCN0000039958	0.179090609008	0.0255488541741	-0.109860072949	-0.215463478332	-0.120310996406	0.175584345324	0.346192852154	0.0216304000715	0.0470342001668	0.225693633693	0.285277167061	0.0	0.188043732649	0.192384312228	-0.0620408869806	0.0218663212077	0.152443889747	0.171020898552	0.0245037043098	0.247582013532	0.0548023915263	0.0279277306198	0.0193945521704	0.0111770922212	0.0320590764825	-0.0296464437525	0.0812501855256	0.00347368892782	-0.0364680430214	0.0228793322156	0.0365333912104	-0.0346331864568	-0.0258393590857	0.12301997874	0.0064258391261	0.0436928869229	0.0540493763349	-0.00430315035178	0.0484089341247	0.0121838306751	-0.0532917444269	-0.00267424180762
38004	e01	GGCAAA	Treated	MELK	0.82	CAGAAACAACAGGCAAACAAT	TRCN0000280028	0.564871183829	0.112414958366	0.0615503954552	-0.503714460973	-0.199816732104	0.51506848943	0.690441107073	0.174530606903	0.253971322325	0.736106011511	0.907204227796	0.674489750196	0.480398833395	0.526797667227	0.00807111146289	0.244103190438	0.836906345966	0.48469704213	0.0709054999289	0.437024275758	0.0434549450787	-0.0239823962396	0.0717115297547	0.133130562754	-0.054144129138	-0.136974546362	0.0735331128426	0.004439070333	-0.0215353565702	0.149091879168	0.116950748752	-0.276509046214	-0.142809955026	-0.0571849052996	-0.0787227837792	-0.177119127086	-0.0388109026852	0.093274139845	0.0584604634552	0.0902668125881	-0.137327420704	-0.187478674139
38004	e14	CGTGAT	Treated	EIF2AK3	0.74	CCTTGTGAGTACGTGATGGTT	TRCN0000001403	-0.0111855679966	0.0	-0.00256459981063	-0.0618251453095	0.0364369835047	0.0172302291355	0.205782411392	-0.0198927358406	0.015219101354	0.0593577293167	0.0391558589539	0.0	-0.0347432266799	-0.0523500833919	0.0290139461631	-0.016310493096	0.0681414084755	-0.00743953599548	0.0186466115413	0.14019243271	-0.0298681086886	0.0122536948792	0.00525795358089	-0.0743188377306	-0.0846155914055	-0.0635100538106	0.00437216956393	0.0663051708921	0.00924463252213	-0.0812314342375	0.0311920780428	-0.0384904324735	-0.0159979596195	-0.0926363818183	0.0478656430138	0.0187535715833	0.000475418176717	-0.0886788493821	-0.00177413899113	0.0720120930757	0.023226066671	0.0410981359782
38030	o12	GTATCC	Treated	EIF2AK3	0.79	TCAATCTTGCAGTATCCATAT	TRCN0000262375	0.303248415915	-0.249380309938	0.121357057327	-0.0470272842574	0.0588167803418	0.0489167247998	0.107003992803	0.240588738173	0.254182908304	0.223079085227	0.305811539328	0.0	0.28729764129	0.278328817853	0.0442716552576	0.249763788058	0.121143776819	-0.0242206179413	0.0233035072442	0.0843398668271	-0.0117173542067	-0.057122245721	0.00733759916389	-0.0262519360549	-0.019141853509	-0.00775926979667	0.0392015291806	0.000338302342744	-0.0221789701215	0.0277162927996	-0.00222306416719	0.0285374922961	0.021497431477	0.0908237633821	0.0188670949867	-0.0295245462575	0.00799244150986	0.0281496891634	-0.0303976436307	0.000253363346864	0.013552173049	-0.0345945423258
38034	l18	ACTGCA	Treated	HDAC4	0.65	GAATCTGAACCACTGCATTTC	TRCN0000314667	-0.237214615535	0.0257438835953	-0.189375968324	-0.25676598445	-0.171784158599	0.303623776484	0.512254314073	-0.274423778763	-0.29682838269	-0.154027863335	-0.0321864261914	0.0	-0.172723526686	-0.137057417668	-0.0305164373538	-0.39913833366	0.295306157453	0.283205776123	0.0993870926287	0.0135666888872	0.112315976314	0.0269491042084	0.0505848784622	0.24816043654	-0.209218076942	-0.0479310582046	0.109542242223	0.0189037092926	0.00686892763505	0.0610771280425	0.171348206486	-0.30945164712	-0.110758387727	-0.0405901719411	0.00301814710576	-0.123965696946	-0.000720947374595	-0.114576189452	-0.113737173587	0.163078916048	-0.149573178562	-0.0705412347221
38034	o20	0	Untreated	0	0.02	0	TRCN0000000000	-0.119464709992	-0.190504738605	0.0518838269382	-0.0566275196669	-0.0536606491059	0.0574793748335	0.0583883306197	-0.112940692273	-0.108238987359	-0.154027863335	-0.112053350403	0.0	-0.120820610372	-0.0735150218397	-0.00438391659946	-0.100303591223	0.0613888871474	0.0668336365553	-0.00589271474902	0.0363216535226	0.00996853455214	0.0280680586464	0.00681831339953	0.0596642555797	-0.0198018203428	-0.0370233337992	0.0519415761988	0.0179444659515	0.02147276483	0.0278630907402	0.0174253463304	-0.0132073107214	-0.052737281546	0.0360042781518	-0.00103430883962	-0.00160388548284	0.0699347005785	-0.00425587839522	0.030493262474	-0.024551616296	-0.0663332354505	-0.0626730514621
38034	j16	TCTTAC	Treated	TSC2	1	CAGCATTAATCTCTTACCATA	TRCN0000295897	0.254362660032	0.0308926603143	0.0518838269382	-0.387844597306	-0.185228521484	0.325235390779	0.0801408459487	0.0354986896487	0.0683786852133	0.229193816879	0.313197613823	0.0	0.298960912067	0.264714334343	-0.0551280929006	0.192231960554	0.320143576864	0.337526279884	0.108214454986	0.338751752321	0.0234978181852	-0.065307547419	0.0800500536275	0.134339169789	-0.0395932351048	-0.122570000431	0.0724442522911	0.0241189058487	0.0147293789533	0.0762051127673	-0.0168554452062	-0.195144356199	-0.138647109685	0.0526062160502	-0.00818969130384	-0.0572328799279	0.0164583589368	0.0617184617856	0.0692032723212	-0.0635254850329	-0.165168735879	-0.190428431724
38003	c19	ACTCGG	Treated	LMNB2	0.9	GCTCAAGAACAACTCGGACAA	TRCN0000072419	0.82395667884	0.115847476179	-0.0153875988638	-0.242244263376	0.022202480732	0.0554417970973	-0.095108234235	0.572961668173	0.6541386534	0.771328047189	0.842933935916	0.674489750196	0.746342171764	0.629318626834	-0.0330218990434	0.78655943725	0.173931290364	-0.00738100876926	0.00441462716306	0.33356899448	-0.120345411041	-0.078626249987	-0.0564528911512	-0.129412094942	0.0201456593822	-0.127297514444	-0.243771255374	-0.0149156989105	-0.0664077945489	-0.109981112334	-0.142673507725	-0.0139492618277	-0.0385996092486	-0.181638532558	-0.108407217698	0.0826562426096	-0.0585069473063	0.000169565237997	-0.11024536268	0.072222664218	0.0828872537279	-0.0470977857936
37983	p22	CGTGAT	Treated	WWTR1	0.91	CAGCCAAATCTCGTGATGAAT	TRCN0000019471	0.390884965346	0.00258425191646	-0.112842391668	-0.145088271903	0.00546260413012	0.173925602513	0.309612158947	0.286894848746	0.28709268683	0.375970479362	0.3960545899	0.0	0.360811235963	0.298177221845	-0.0614168753567	0.305609959751	0.299926256374	0.091862151501	0.061939465337	0.178423684545	0.0147806487077	-0.0649265421851	0.0378707672733	-0.0542364941486	-0.0349027180393	0.0199746294782	-0.0687086260471	0.00322870415157	0.0937017856527	-0.039196802947	-0.0175461280326	0.0540127720771	0.0209620058393	-0.0390654457726	-0.0407523044155	0.0103785440197	0.0622668772923	-0.0329255167619	0.0101231272047	-0.0397043451488	0.0347955940837	-0.0564773580955
38005	n03	CATGCT	Treated	RPS6KB1	0.75	CCGGAGAATATCATGCTTAAT	TRCN0000195109	-0.430850763026	0.0658681396676	-0.121459840074	0.369639672882	0.0612271107308	-0.35350580328	0.0276194990542	-0.244448627926	-0.296293979126	-0.358507538796	-0.419555096336	-0.271659213135	-0.454030862424	-0.453324133731	0.0274761259333	-0.403596663812	-0.349321763843	-0.228435763378	-0.127644554987	-0.370555738125	-0.0664715361762	0.115369382873	-0.0468591426242	0.0821382334202	-0.0751340437212	-0.0188359889283	0.100053990843	0.0154471182367	-0.0316601048057	-0.0472286421494	0.0688260353985	-0.0310006738025	0.0631427212459	0.00363190615655	0.136900801699	0.00180803184252	-0.0464706925961	-0.0859589817068	0.065988011265	-0.0615415766014	0.0542090653422	0.0563587943016
38005	d02	GCGGTG	CTRL	lacZ	1.07	CGCGCCTTTCGGCGGTGAAAT	TRCN0000072237	0.243111630055	0.160718260789	0.0180897634152	0.327197051343	0.342390447222	-0.172445691496	-0.0643110963379	0.400628840699	0.396585523655	0.12567309789	0.0794950247043	0.410847297498	0.00456869111239	-0.0528417759899	-0.0332355499187	0.26809480577	0.0332625868912	-0.390273269641	-0.22473764356	-0.180014249956	-0.0411554559627	-0.202714557494	-0.176083749052	-0.170651374509	0.125280627645	-0.0102186156678	-0.211867914625	-0.077666211349	-0.113177740948	-0.0793401279704	-0.0637651211385	0.220185621031	0.0524785186759	-0.18370977374	-0.0468397997454	-0.0156288658405	-0.10401517487	-0.0877519144508	-0.100384458374	0.0376859541377	0.182403721339	0.0036767834574
38030	d21	TGGAGT	Treated	CHMP2A	0.9	GAAGATCATGATGGAGTTTGA	TRCN0000145250	-0.369337532567	0.118875588157	-0.204390833393	-0.0808826969962	-0.101969790452	-0.0239716739378	0.0981889362338	-0.317398949538	-0.309500849197	-0.217045227892	-0.202032647889	-0.428468812249	-0.251287186383	-0.286586094461	-0.0465971350794	-0.327919796658	0.0498296750737	0.10615904228	0.128545036596	0.0372859343788	-0.0617303882726	0.0416753746691	0.0492230610578	0.129390641098	-0.0151036334215	-0.0725042568568	-0.010809950666	-0.00907414187069	-0.00669215367225	-0.0624923615385	0.0879922626611	-0.210256255316	-0.0851499824909	0.0245430918465	0.0264240993549	-0.011605068878	-0.000762524784077	-0.018413733279	0.0152660732393	-0.0824640630227	-0.100422609473	-0.063117043384
38003	d11	CCTCCT	Treated	HDAC4	1.16	CGGAGTGTCGACCTCCTATAA	TRCN0000314737	-0.767299539823	-0.0154463301572	-0.130794590342	0.238361248992	-0.107611307828	-0.158039187778	0.020323090173	-0.62433871912	-0.687222943517	-0.657705015566	-0.730923520708	-0.811709188514	-0.695354603998	-0.66232001054	0.00382649708801	-0.754987290387	-0.374723901293	0.0318124701103	0.0670910273484	-0.455488145542	0.0924584672332	0.254436922315	0.0209040390368	0.247717883701	-0.150498323757	0.0300300351047	0.188400039978	-0.043639817773	0.0609793090259	-0.0066837325547	0.129497678074	-0.204242176911	0.0491126014963	-0.0190599850101	0.111364941253	0.012325845444	0.0657976813172	-0.0761678777607	-0.0228971664624	0.0988150059252	-0.20084924758	0.0748003197704
38004	h07	GAATGA	Treated	BECN1	0.57	CCCGTGGAATGGAATGAGATT	TRCN0000299864	-0.307603119907	-0.255488541741	-0.253895381253	-0.114404915332	-0.0870487174542	0.144948608581	0.250664179501	-0.24773426622	-0.269110972025	-0.101129607539	-0.106693042015	-0.428468812249	-0.256401704562	-0.264254800427	-0.0765207576604	-0.321046626256	0.112903880914	0.172321070501	0.0964793467536	0.0249031310022	0.0127581800855	0.142804006283	0.0114435189895	0.142095979964	-0.0567911450521	-0.00955038403168	0.171951979827	0.0108718670439	0.00911274867114	-0.0701210335227	0.0666417213939	-0.149620216467	-0.0376064712747	-0.0313555376866	0.0298299299507	0.0441591470462	-0.00390681878161	-0.0207632902322	-0.0150198951482	-0.0245313945829	-0.104001766875	-0.0731876472453
38030	c22	TATCCC	CTRL	lacZ	1.11	CCAACGTGACCTATCCCATTA	TRCN0000072236	-0.024477450612	-0.310110229975	-0.0459879375134	-0.254021393705	-0.279598696802	0.17099391021	0.192815870017	-0.117675156294	-0.126493407991	0.0	0.0780973148389	0.0	0.110529215912	0.120860579806	0.0253051244145	-0.0430180318684	0.0599730451332	0.32315694898	0.170531357203	0.0223336266542	-0.0402377827664	0.0668098430155	0.103297976635	0.278799925157	-0.176094007579	-0.0823796911435	0.0782623371099	-0.0143123716938	0.193832711815	0.0350795184556	0.08898297604	-0.191381570796	-0.0809400688267	0.0970825320463	0.0645310563598	-0.00754698570323	0.0888186617498	-0.0324573499963	0.0121556948811	0.0122390474404	-0.132775485018	-0.039147275462
38006	l13	AGAGAG	Treated	MELK	1.21	GAACCAGCATAAGAGAGAAAT	TRCN0000001646	0.316938837053	0.121459840074	0.075944456606	0.0944874471756	0.0415180085436	-0.147229324489	-0.0347474976483	0.295041096799	0.293022011301	0.287214573685	0.282644130559	0.0	0.282626118512	0.216676321593	0.0165086220566	0.284527410066	-0.0551726429498	-0.0868808957461	0.0253490170466	-0.0245974548162	-0.140382725183	0.025360682952	0.0217749206712	-0.0411741637478	0.0254606072072	-0.0329363715743	-0.0718743952664	0.00185737450569	-0.0712046884986	-0.0715004785952	-0.0541510674793	0.0461130747583	0.00564988359251	-0.0516250825198	-0.0160058500267	0.0211309990489	-0.0319508270983	-0.0266876962634	-0.0629245142846	-0.0315267134504	0.107186781669	0.0250152248096
38004	a24	AACCCT	Treated	EIF2AK3	0.48	GTTGTGCTAGCAACCCTAATA	TRCN0000197197	0.283554148714	0.0510977083482	-0.0435981967807	-0.271787618069	-0.0529190683275	0.179853240321	0.310655152105	0.0846111513651	0.117478859777	0.385024886986	0.438138625287	0.0803754438467	0.25609368712	0.223797513886	-0.0317809135676	0.11295981068	0.289243601011	0.209960238095	0.0426582385948	0.296879980543	0.0614977634838	-0.037101465051	0.00561918703301	-0.0590682159615	0.00893966356535	-0.0402218096719	-0.0797974578508	0.0386959158309	0.0604963987412	-0.0934828260398	0.00730040153151	-0.0966019136893	0.0104324722589	-0.0386710183348	0.0340816303427	0.0479178711179	0.0233626085194	0.0237809690421	-0.092270729724	-0.0560630909362	-0.08794674967	-0.0253164377795
38034	g18	AACCCT	Treated	EIF2AK3	0.82	GTTGTGCTAGCAACCCTAATA	TRCN0000197197	-0.127752931499	-0.00901035925834	-0.0596664009789	-0.464737987741	-0.304761715521	0.357755897925	0.44317638925	-0.308379220801	-0.284793952206	-0.0728726794874	0.0896761207654	0.0	-0.0743915177772	-0.0607974130196	0.0771302730191	-0.245398267271	0.493914588693	0.460561142182	0.0818116340254	0.3407971424	0.00867916308538	0.0428171341092	0.0590156915392	0.151290546195	-0.152833702884	0.00897666233591	0.0830468139106	-0.0544508418441	0.0238717226476	0.0363666183015	0.111750176964	-0.19489724748	-0.0518398166399	0.040145365303	-0.0406771623973	-0.063934692285	0.040603082879	0.0224914125627	0.000443443509031	-0.000902873908983	-0.204655756581	-0.0766404918896
38004	c23	TCCTGT	Treated	NDUFAF4	1	GATTCCAAAGATCCTGTGTCT	TRCN0000143460	-0.134226815959	0.0664270208526	0.0153875988638	-0.011041619628	0.0376654618765	-0.0683410234023	0.105293816903	-0.055388668796	-0.0884653074204	-0.205263281911	-0.169166000259	-0.428468812249	-0.11155935436	-0.170921147012	-0.112977116848	-0.173683951858	-0.164814053542	0.0306880859813	-0.0452479952353	-0.0431953792899	0.0241456896797	-0.153598103797	-0.00938315041068	0.0122833275165	-0.0652041413684	-0.134550218108	0.0207495701778	-0.0447652154673	0.0464673604508	0.0511948438584	0.0522694317231	-0.190223086817	-0.192245903484	-0.157033304229	0.121173461174	0.076598654952	-0.0317383581621	0.0240560580339	-0.075357845497	0.0678164065893	-0.273010439867	-0.07281010302
38034	n11	TATCCA	Treated	GNE	1.05	GCCAGTCACTATATCCACATT	TRCN0000006170	-0.821962932866	-0.0643597089882	-0.00778257404072	0.12789583187	-0.287152741725	-0.230032712766	-0.304037445375	-0.696858185583	-0.752083744661	-0.875496334496	-0.866708600193	-0.811709188514	-0.634424441197	-0.612675902301	-0.0552889108358	-0.706120787718	-0.636044031437	0.133451529442	0.0124970229942	-0.329515537743	-0.0883935772216	0.226728143011	0.104736121114	0.286720912017	-0.231409712351	-0.0536440405572	0.34703084191	0.00789997533285	0.116606088836	0.0021579949098	0.264688099307	-0.1905403306	-0.154016196202	-0.0192394533155	0.110789737017	-0.0173824944697	0.0592018419979	-0.122720168789	-0.00346929333536	0.0360844462272	-0.199137953166	-0.133921856621
38006	c14	ATTTCA	Treated	HDAC2	1.15	CAGTCTCACCAATTTCAGAAA	TRCN0000342605	-0.499418773538	-0.118875588157	0.146740136493	-0.155354239201	-0.112601508247	0.215122895883	0.336971076764	-0.445578060594	-0.489791669787	-0.384522595991	-0.436759756275	-0.711779670316	-0.475084945132	-0.444509883235	0.0510856466168	-0.553282983222	0.251956593156	0.202307499878	0.0158069779556	0.0168990147592	0.0568323571992	0.0368351293447	-0.0398612909505	0.0875622758703	-0.0527127866156	-0.0861035073507	0.165016253024	-0.0794069184193	-0.0166307962103	0.0531474527148	0.135930353882	-0.186677870782	-0.102451222478	0.0880721431764	-0.0138893037406	0.00983178427968	0.00508601571509	0.0670524848434	-0.0132664333548	-0.0541233374085	-0.254625761024	-8.37563330677e-05
38034	a14	ACAGTC	Treated	EIF2AK3	0.74	GCACACAGATTACAGTCAGAT	TRCN0000001400	-0.66448672424	0.166048049189	0.383940319342	-0.0978217992869	-0.275367778933	-0.0137407177311	0.386754247087	-0.560414591172	-0.589430809953	-0.614040827248	-0.518665248776	-0.711779670316	-0.564542623941	-0.450913639359	-0.0595974534925	-0.645667042596	-0.0810360587561	0.122167197543	0.0980575837676	-0.145083673043	-0.0419475517188	0.106411996164	-0.0332606131249	0.344617771785	-0.182669971686	-0.189731475475	0.21803520402	-0.0820318443495	0.0199269785539	-0.0650004215094	0.0747004093132	-0.327945783847	-0.160612563262	-0.053683775793	0.042949250668	-0.204347926418	0.0788553723731	-0.108942026861	-0.0782999507359	0.0607931332032	-0.283597979276	-0.263472696868
38005	b11	CTCAAC	Treated	RPS6KB1	0.88	GCGACATCTTTCTCAACCTTA	TRCN0000003160	-0.00316414269052	-0.0619160512875	-0.0452244085381	-0.149150381902	-0.0502642834078	0.133360179227	0.167827887769	-0.0676491315878	-0.0189268304472	0.025502786323	0.0376748439363	0.410847297498	-0.0281965060335	-0.0594222328285	-0.0238408183883	-0.0679982189356	0.119993669629	0.0898936165728	-0.0205624431953	0.107176730572	-0.0863361169082	-0.0118308748192	-0.0150829697695	-0.0181699014056	-0.136267144731	-0.07855255214	-0.0450281642784	0.00334558743798	-0.065581645669	-0.0227477913365	-0.0114770022437	-0.0567502264754	-0.0599833680937	-0.0495344735221	0.070175546187	-0.0817740826905	-0.0487989201033	-0.0170644100176	0.0242200247532	-0.0271858691428	-0.00180568274592	-0.0941562673841
38004	o04	GCGGTG	CTRL	lacZ	0.88	CGCGCCTTTCGGCGGTGAAAT	TRCN0000072237	-1.3271676428	0.0459879375134	-0.135923789963	0.363448910196	0.190067653743	-0.488677182505	-1.74635157863	-1.04340884734	-1.06812612181	-1.64289564511	-1.93404641452	-2.24350737741	-1.41622997528	-1.520378537	0.0238477671131	-0.775425395213	-1.03191943281	-0.430835552991	-0.154486985661	-0.181982197132	-0.179959133313	-0.00526147350747	-0.127947996807	0.0104620065399	-0.332347553665	-0.208908528652	-0.411086914544	-0.0764775814443	-0.059436222752	-0.364240011109	-0.277198771826	-0.262512525314	-0.1096198219	-0.575419153618	-0.181136042143	-0.0684736375849	-0.0175261512558	-0.350305673562	-0.465778661308	-0.0855609917511	-0.192954165337	-0.0726388098066
38034	f02	TGTGCA	Treated	LRPPRC	0.71	GACCATAACTCTGTGCACTTG	TRCN0000010373	0.807672895786	0.145452942313	-0.0804199317541	-0.464893879055	-0.142543273475	0.415962936539	0.578395400442	0.373322116159	0.424326821099	0.902436738461	1.16031966895	0.845297714735	0.688563666941	0.706470930165	-0.0867515315657	0.431515889262	0.539459960286	0.337451238607	0.0658251006464	0.417627107265	0.0437083903279	-0.08056471954	0.079367323959	0.10984218502	-0.0251537574227	-0.0986815904212	0.0221226948242	-0.00623508171769	-0.0352797961711	0.0622588871597	-0.0248960067194	-0.182619845884	-0.12888717883	0.0204360458206	-0.00367942652781	0.0154123370617	0.0348789851441	0.160160618592	0.00199984327602	-0.0842079645775	-0.23605314424	-0.197638574478
38006	f08	CAAACC	Treated	ATF4	0.7	GCCAAGCACTTCAAACCTCAT	TRCN0000013575	-0.876726912887	0.1020779507	-0.198227903684	-0.0941062904128	-0.480771023639	0.156294150574	0.440566410011	-0.841995189726	-0.856872532355	-0.839494049678	-0.954604428692	-1.13188787792	-0.802303523738	-0.679004086591	-0.0217701104769	-0.965126910801	0.0541213001264	0.304367090284	0.0332453194011	-0.26923416431	-0.301143464144	0.0351724128298	-0.0464588068086	0.477790483503	-0.314417540994	-0.25696630562	0.485089844239	-0.215976616402	0.0457906884258	0.219480220109	0.183129064567	-0.431658002634	-0.197480048863	0.131439688516	0.0659529423034	-0.240322069553	-0.0496019637316	0.00921115088235	0.0645459672502	-0.0523416346601	-0.288967957427	-0.240658118758
38002	d14	TCATCC	Treated	ATG5	0.72	CCTGAACAGAATCATCCTTAA	TRCN0000151963	0.00169754131761	0.194171291723	-0.195448734432	-0.247319102554	-0.211496227308	-0.0322242069924	-0.137173113995	-0.0853080574954	-0.0528029305315	0.316010613201	0.472974595009	0.0803754438467	0.197483725077	0.150027440233	0.0528222152359	0.0301065160181	-0.180859767755	0.121554373352	0.205926300816	0.170092450788	-0.0959803327113	0.267101283057	0.0102821911507	0.0678411285544	-0.120291886956	-0.199718651477	0.0244055353629	0.0760802803957	0.0882133209949	-0.136374892966	0.270176747754	-0.260430909787	-0.181044989064	-0.136977883151	-0.0101713817183	0.0459521601658	-0.0470891804983	-0.125951136637	-0.0331223571046	-0.0631907923408	-0.13219943587	-0.215316552416
38034	h11	GAAGCA	CTRL	GFP	0.69	CCCGACCACATGAAGCAGCAC	TRCN0000072188	-0.0114320296643	-0.0939651751227	-0.0350215831833	0.052262562886	-0.11454693842	-0.0735607443935	-0.0612753921508	0.00247665276619	-0.0149271651333	-0.0461994530817	-0.0458014636156	0.0	0.14067641387	0.13291559771	0.0844712634738	0.0283036997916	-0.256837707682	0.0583961830702	0.0827322018141	-0.0973110309971	0.0106848520337	-0.114872661864	0.05928069845	0.117055796379	-0.0415286731415	0.0166330458128	0.0207002393523	0.0395109024498	0.045744171443	0.020489941465	0.0810126837215	-0.0959822285812	-0.0473412737979	0.00724846873527	0.0416266918239	-0.0699589015805	0.0390559915284	0.0172861278331	0.031493184112	0.0378947140648	-0.178511747876	-0.0771853211261
38005	h02	TCCATA	Treated	HDAC1	0.96	CCTAATGAGCTTCCATACAAT	TRCN0000195103	0.176664633554	0.0764070420144	-0.0878645651596	-0.287875587024	-0.0730375381239	0.286260089862	0.427598229883	0.0749987292327	0.118053845573	0.217011544283	0.275301648138	0.410847297498	0.162502547773	0.135373441114	0.0201542385012	0.0148829482922	0.427618763802	0.247133785284	-0.0316442702583	0.241882722288	0.0404772542228	-0.122885800241	-0.0289436055654	0.0382164398319	-0.0191096731563	0.00356918154903	0.143182341394	-0.0443207523962	-0.0238053095231	0.0296246009007	0.107250607174	-0.0176461329573	-0.078551496269	0.160152135862	0.0573926400042	-0.0915759816572	-0.000561744422604	0.0551386345107	0.155018624402	-0.0535748419083	-0.00275923315814	-0.0641958738944
38006	l15	GCCTCT	Treated	WWTR1	0.71	GCGATGAATCAGCCTCTGAAT	TRCN0000019469	-0.000548811839053	-0.0129212595823	0.0669340973477	0.248014762582	-0.135459198682	-0.162475275173	-0.0169506059445	0.0483772102415	-0.00344292189251	-0.0130102438664	-0.0379456309531	0.0	-0.0288883881752	-0.0974469916545	0.0406157812905	0.029727441966	-0.325992459517	-0.0279261698282	-0.0402019707586	-0.440585479798	-0.0977725234329	-0.0668831974205	-0.0553728035891	0.295695929347	-0.167481577893	-0.0662041937756	-0.050099745917	-0.0660559995844	-0.122342836108	-0.0405792321158	0.113629657716	-0.160305488789	-0.0987289462284	-0.0373136687565	0.0612183387639	-0.136942569855	-0.196082018539	0.0980418472387	-0.0639910314759	0.0412778170198	-0.137406155902	-0.0880348857488
38034	a20	ACGAAG	Treated	HSP90AA1	1	TACTTGGAGGAACGAAGAATA	TRCN0000315009	0.174338452381	-0.0720828740668	0.228288838528	-0.55412866515	-0.414378785706	0.57517577182	0.674775967503	-0.0574956271204	-0.0778666367501	0.109899036343	0.379377842519	0.312637911048	0.25311656875	0.328469755444	-0.0573534981508	-0.0333302548664	0.535997269416	0.619240610644	0.26924716241	0.1491377001	0.0332397359341	0.0302888406689	0.105427834067	0.616525758681	-0.247503677387	0.0406139987335	0.0444517334978	-0.095158042024	-0.00192411960236	0.230589830243	0.0725199180553	-0.258729331203	-0.129358347906	0.00713570085521	-0.0898017455143	-0.145554535315	0.0306416660417	0.0861821250072	-0.0940830616691	-0.0771985442303	-0.294148625058	-0.170312204199
37983	o20	0	Untreated	0	0.03	0	TRCN0000000000	0.0302585124476	0.00516850383292	0.0179521986744	0.0154955925255	0.0348655603769	0.0386197867388	0.115263834661	0.045517913642	0.0251036436361	0.0	0.00332796987274	0.0	-0.00114834893687	-0.0186604202453	0.06185798092	-0.0223576196694	0.0662882037533	-0.00859007344134	0.0367072679862	-0.0660027631668	-0.00868564288303	0.0273769760529	0.0263930388093	0.0362776110736	-0.0165663671443	0.0235525358779	0.0171397939813	0.052531016546	-0.000865010430093	0.0738279356807	-0.0264381178385	-0.0183753457072	0.0806919712233	0.0465990914291	-0.00753644267417	0.0406764856098	0.0120185700481	0.0226159353493	0.0538894984388	-0.0521401091374	0.0326565933141	0.0558724520021
38006	b16	CCAGAT	Treated	HDAC3	0.03	GCACCTAGTGTCCAGATTCAT	TRCN0000004828	-0.0093298012639	0.0413480306634	0.0592109322691	-0.0170074776249	0.0376964009788	0.0281330706023	0.119699653432	-0.0298907628403	-0.0330947530753	0.0	0.00913220744934	0.0	-0.0219784855281	-0.0589494877007	0.0614881725274	-0.0557155830558	0.0872309806373	-0.0512996699533	-0.0446361173368	0.0605235084155	0.0525613628457	0.012666154475	-0.0245992454882	0.00580794249339	0.0556536692856	0.00230787844054	-0.038529008442	0.0248832739747	-0.0111825391012	0.0200435300132	0.00521879780281	-0.00366640432588	-0.0105021365602	-0.0611825318496	-0.0115432524356	0.0482315053291	-0.0171467383805	0.0162820292539	-0.00383252519137	0.0919989992759	0.0215736479758	-0.0188835632596
38005	f05	AAGGTG	Treated	RPS6KB1	0.8	TATTTGCCATGAAGGTGCTTA	TRCN0000003161	0.722479247669	-0.0289819814537	-0.184774012027	-0.052087509014	0.113814298105	-0.0361757256419	-0.0507325963735	0.529183658612	0.559025756047	0.846576678182	0.779529878932	0.86922697945	0.621854115953	0.506064018776	0.0821316219592	0.595487130053	-0.0732293723488	-0.0437939662654	0.00409620513806	0.114992176597	-0.0401640389154	0.000971317646258	-0.0431154629266	-0.0836777359008	0.0493500614352	-0.0825801046071	-0.123934907293	-0.0101250946555	0.0097061484888	-0.130895875977	-0.0611267298181	0.0174358252275	-0.102595836575	-0.15083604781	0.0384497026656	0.060034675485	-0.0592843490389	-0.0410076815192	-0.148288998511	0.0328243289655	0.035975858616	-0.0940693046722
37983	e21	0	CTRL	EMPTY	0.84	0	TRCN0000208001	0.436547811403	0.0491007864127	0.0294928978223	-0.294553829831	-0.0459106502201	0.209383215923	0.227182562666	0.240305310379	0.283410460729	0.539449924504	0.583688522758	0.296258906118	0.399098870029	0.317836670326	0.0359549306029	0.345077717819	0.33288932053	0.193093585291	0.0249208442736	0.291264609365	-0.0345842259805	0.0476689698573	0.0649566178353	-0.0264783903724	0.012549865556	-0.0549680045702	-0.102232423393	0.074636877637	0.00660444847118	-0.0932293228813	-0.0136856139399	-0.0783427912788	-0.0700486890273	-0.0950107893319	-0.0140467179306	0.0018448785414	0.0264054297492	-0.0990062983622	-0.10118819491	-0.0287937748872	-0.0647116965101	-0.0930246522714
38005	o14	CCAACA	Treated	PTK2	0.94	CCGATTGGAAACCAACATATA	TRCN0000121318	1.41068028286	0.00526945117341	-0.134381099656	-0.504412264968	-0.0854876636833	0.399651026557	0.475413524081	0.945559833096	1.05569367372	1.37504074189	1.43271957793	1.44178712316	1.15450420101	1.15363757777	0.0734779220097	1.05373486503	0.594649492537	0.304780563177	0.0955696765913	0.573269821565	-0.113552197416	-0.133502528002	0.0203015690587	0.033859624236	0.0191714723149	-0.0464360298109	-0.0310847350192	-0.132123099943	-0.0406494626439	0.0389365622665	-0.134150205954	-0.0313161353972	-0.159807842254	0.0336200080176	-0.0541611482503	-0.00703753659851	-0.0378217896905	0.0693261375058	0.015105899486	-0.104451381537	-0.145295728303	-0.0783951454867
38034	m12	AACTAC	Treated	HSP90AA1	0.82	TATGGCATGACAACTACTTTA	TRCN0000315007	-0.739366518541	0.120996252898	-0.143977619753	0.0981855456853	-0.119368059562	0.0866586924513	0.174430782246	-0.617386925531	-0.674568816459	-0.629759773694	-0.611761052917	-0.711779670316	-0.71452653484	-0.620025274232	0.065447652602	-0.761277809316	-0.107017605785	0.17617346596	0.04037527452	-0.300844921486	0.0350135984975	0.147313777141	-0.0280907325433	0.3005231992	-0.171040000831	0.0494055752481	0.246291140493	-0.0758684302377	-0.000655037609857	-0.0398605148221	0.131591408495	-0.187327917259	0.0313103069123	-0.00276281306159	-0.00278076474913	-0.0808901907998	0.00861770558271	-0.14732307044	-0.0437791778034	0.0683087957422	-0.104217251423	0.014855441326
38030	p03	TCCTGT	Treated	NDUFAF4	0.57	GATTCCAAAGATCCTGTGTCT	TRCN0000143460	-0.0437874394281	-0.0930330689926	-0.117524729201	0.0406132705159	-0.0233483346821	0.00237600702587	0.205576713813	-0.0230438472139	-0.0532526881509	-0.190023097019	-0.115776862537	0.0	-0.00605582063647	-0.0417826567237	0.00263941621933	-0.114860293565	-0.124034489423	-0.00791969900672	0.0387208380364	-0.202734957992	-0.0158035387234	-0.0588539958518	0.0364974663726	0.0636920165236	-0.0955608543282	-0.0669998175994	-0.0755374619716	-0.028684764771	-0.0258605170322	0.0535936071955	0.0097983969543	-0.0706157992211	0.0322909335311	-0.00375526119853	0.0248313674925	-0.0386100680424	0.0464028689174	-0.0680791235817	-0.0268417245887	-0.0267891794637	-0.0332895534012	0.00232395309842
38003	n16	CATTCC	Treated	ATF4	0.72	CCACTCCAGATCATTCCTTTA	TRCN0000013574	-0.13867509264	0.0334670486739	0.156440588449	-0.00248715954017	0.0761273319299	-0.113878172823	0.0309930115587	-0.0888832244069	0.00964357921846	0.0578806071891	0.0719682277711	0.0	-0.193405518416	-0.274174646163	-0.0401017109154	-0.149560770696	-0.061737534199	-0.123930038069	-0.0443340893083	0.0577120202842	-0.10569136086	-0.0641232345097	-0.0923479983186	0.0039015738846	-0.0540020793411	-0.128239009845	0.0374475599109	-0.107872853037	-0.142259051027	-0.0109929811755	0.104249055111	-0.0182953937778	-0.139297147283	-0.084388864779	-0.0114554973203	-0.108120562359	-0.137006563946	-0.143013212349	-0.0982772063633	0.0258646177072	-0.0973799798603	-0.136538886076
38002	i10	CATGCT	Treated	RPS6KB1	0.91	CCGGAGAATATCATGCTTAAT	TRCN0000195109	-0.675055597302	-0.0204390833393	-0.012774427087	0.320202116139	-0.0702869713007	-0.359352038924	-0.237277825139	-0.415527720043	-0.448317424511	-0.658767173652	-0.65811701694	-0.711779670316	-0.634352597928	-0.575561029047	-0.137142163318	-0.50350044818	-0.501407117925	-0.243293599189	-0.0914387548022	-0.237506463331	-0.223526800564	0.0363294202916	-0.0788447916806	0.0856241688704	-0.181324928622	-0.270929192357	-0.00450228787961	-0.0640522266783	-0.103758607953	-0.0420824622989	0.092851393281	-0.173399764751	-0.170175962636	-0.151950115882	0.12932430776	-0.0342476671717	-0.0848655212313	-0.0859461529866	-0.0342198106273	0.0861694696249	-0.119112225958	-0.075990514043
37983	c19	ACTCGG	Treated	LMNB2	0.9	GCTCAAGAACAACTCGGACAA	TRCN0000072419	0.666787583391	0.0516850383292	0.261589180684	-0.388715505476	-0.091297817528	0.365749955786	0.439335869542	0.312561567779	0.39907805215	0.584957614888	0.711549873127	0.505238504734	0.497268699876	0.432484080179	0.0864857443604	0.415793110369	0.613135711764	0.267447007865	0.07410563182	0.462874904735	0.0282374247704	-0.1215560131	-0.0229333928594	-0.0676818256652	0.0600603140046	0.00849148393854	-0.191185135954	-0.0401435549511	-0.0244164975642	-0.0331960012415	-0.0601032644287	0.0414820678541	-0.0593606401343	-0.142415483638	-0.0285308186951	-0.0467254925745	0.0247084887916	0.0168227939744	-0.0264924392805	-0.0701645146517	-0.0169602489818	-0.125464952445
38034	m24	AAACCG	Treated	HDAC2	0.77	GCTGTGAAGTTAAACCGACAA	TRCN0000197086	-0.220638172522	-0.123570641257	-0.0544780182851	-0.22693877978	-0.133191023439	0.144022853853	0.358070295237	-0.309360561172	-0.331650255399	-0.106470257656	-0.0131333358077	0.0	-0.146024730428	-0.166369695283	-0.110401762376	-0.369704192204	0.10547189695	0.262363061678	0.0711287240708	0.078092354054	0.0866535769391	-0.00642542459199	0.0800859867679	0.110835734875	-0.100382638385	0.0440812731203	0.158889154274	-0.0403488621501	0.0634481214461	-0.0364143290733	0.0552866036255	-0.163254325781	0.0783150313705	0.0296266280459	-0.0137003531543	-0.0339148525235	0.113786254507	-0.0359188146504	-0.0284586393149	-0.0039403270596	-0.115737819301	0.0714150842119
38006	e05	CAAAGA	Treated	PGK1	0.96	GCCAAGATTGTCAAAGACCTA	TRCN0000342769	0.0554299957443	-0.0129212595823	-0.16476085501	-0.249802256367	-0.191464137994	0.157288317468	0.294706570312	-0.0787366435793	-0.0551134395971	0.140166561192	0.234365091177	0.0	0.0895789788949	0.0976066341989	-0.00587787372504	-0.0460201100696	0.194239395837	0.262027262045	0.0109883470307	0.124677175557	-0.0573182787125	0.0115425439974	0.090930785749	0.126973314218	-0.136294700291	-0.0031058151354	-0.0290042111743	0.0160011427565	0.0420939029648	0.0372196226367	0.124163897725	-0.0396486250258	0.00901765734178	-0.0221356468934	0.0595013012145	0.0186226711988	0.0320292890487	-0.0430014071828	-0.060990909946	-0.00849176109145	-0.0864045045178	-0.100228411905
38002	p24	GCCTCT	Treated	WWTR1	1.37	GCGATGAATCAGCCTCTGAAT	TRCN0000019469	-0.412219616626	-0.034490953135	-0.220997588606	0.875923480694	-0.198655793633	-0.424503614687	-0.473128979811	-0.278740110515	-0.34019998886	-0.562367577241	-0.548152264239	-0.711779670316	-0.272714392883	-0.234653250278	-0.0702637074016	-0.358017178952	-0.975616825878	-0.150368254576	-0.0899078387807	-0.880541108617	-0.106603907812	-0.114290439857	0.104053311645	0.371270523148	-0.456980824311	-0.203600780346	0.0199337271884	0.0215779929036	-0.105777644834	0.0224305770725	0.183652536298	-0.227538476138	-0.143557016416	-0.182541760147	0.260031717257	-0.0483183237557	-0.0115523892381	-0.159548428515	0.0185011652912	-0.0131531545308	-0.155146389568	-0.101386012195
38005	g14	GCTTAT	Treated	CDK2	0.87	CCTCAGAATCTGCTTATTAAC	TRCN0000195003	0.512854794422	-0.0816764931878	-0.113707084324	-0.150173712138	0.156082354435	0.115441701074	0.343186210017	0.379451391814	0.425827864012	0.593782635653	0.582441192561	0.710627438263	0.350099204251	0.253561276239	0.0471866109679	0.313192677071	0.381421524002	-0.00223553138348	0.00225436024824	0.294640791652	0.0657752145425	-0.103676864347	-0.0335578035541	-0.094671151011	0.0464661007002	0.0132438637273	-0.0816576045208	-0.0626386717348	-0.0545931339304	-0.077873124533	-0.0826536044549	0.0823157598847	-0.0385773648061	0.000771158156527	0.0120255253029	0.0960007215638	-0.0709843226488	-0.0309173750969	-0.0590865688498	-0.0341238830578	0.0182894276175	-0.119359800535
38004	g06	TCTCAT	Treated	EIF2AK3	0.72	GAAACAGCTATTCTCATAAAG	TRCN0000196610	-0.241608268727	-0.0536525937656	-0.166698987691	0.0728271419006	0.00908759000743	-0.207552391348	-0.202438571053	-0.122225044066	-0.125451422322	-0.149326241835	-0.213370608934	-0.428468812249	-0.187902047823	-0.254848239336	-0.0137853320201	-0.174890577584	-0.306829921687	-0.0961503667294	-0.0595462162376	0.00275988307499	-0.138005150598	-0.0123748472297	-0.00518213915267	0.0305812498859	-0.11443042957	-0.171649786846	-0.0613648371966	0.0381782078764	-0.0149020242975	-0.0581049711322	0.0412165997504	-0.100943427116	-0.0529960577819	-0.214778129845	0.102959176694	0.0162969211051	0.000746686195197	-0.0587777431386	-0.0737387283594	0.195529777251	-0.0593399094052	-0.0251521361258
38003	k03	TCAACC	Treated	KIF11	0.88	GCGAGCCCAGATCAACCTTTA	TRCN0000256366	-0.402535482917	0.0746572624263	0.0692441948871	-0.0606308585863	-0.181799697275	-0.0341911126134	0.0995101748964	-0.366017747518	-0.389477435148	-0.311982245843	-0.295139517556	-0.614756071013	-0.255570191169	-0.253841592658	-0.00642862839709	-0.385739800297	-0.189091014515	0.182204552719	0.118895883896	-0.250219192518	0.0834161634449	0.131587850036	0.0456657144981	0.220898422074	-0.0963294137064	-0.0256649200671	0.217239214663	-0.0524220597079	0.0372608465066	0.0952212029421	0.176649451155	-0.178191409953	-0.0805402117962	-0.0388823694205	0.0912652148747	0.000140310019283	0.0723809586586	-0.0708327763701	-0.0695474682271	0.0935497087491	-0.17194999576	-0.0854326670858
38034	n10	AGCGAC	Treated	HDAC1	0.8	GAAGATCAAACAGCGACTGTT	TRCN0000196998	-0.396691429353	0.122283447078	-0.10506474955	-0.207764148207	-0.2262543694	0.00446906838826	0.191354936049	-0.463850432432	-0.44362444207	-0.258093522951	-0.204480345689	-0.428468812249	-0.227921006	-0.266601129622	-0.0220911372711	-0.439599613619	0.0026898364524	0.190801824726	0.0698046197172	0.0577023716982	-0.135118315344	0.0829910238061	0.0688793385915	0.0531463732345	-0.139622083742	-0.0838932332946	0.108694915352	0.0618656826136	0.0288327571661	-0.0982144588117	0.121630527976	-0.127130932843	-0.0868409479786	-0.0119972494624	0.0777172879734	0.00776785643401	0.0581091999652	-0.0670365472679	-0.0802997940119	0.0705281253508	-0.154654297595	-0.0848005479549
38030	l23	CATACC	Treated	GNE	0.9	CTACCAAGTTTCATACCAAAT	TRCN0000195274	-1.0280529257	0.0542692902457	-0.28614716675	0.438797888544	-0.229760513784	-0.187571547017	-0.0512592541179	-0.726139842664	-0.796658619948	-1.11727286736	-1.19783428222	-1.13188787792	-1.03404885584	-0.992370982793	-0.0917954536926	-0.990294915034	-0.37387042559	0.0600900239321	-0.123100763501	-0.862435200431	-0.051191243163	0.0643666865299	-0.0801951734706	0.672567106596	-0.257897301848	-0.112223036515	0.305505836515	-0.180293322725	-0.190417643703	0.205197816867	0.160839900683	-0.327144020037	-0.0691948575666	0.0166153182051	0.09358994087	-0.251952766724	-0.0870839882096	0.0252856478887	-0.0417715407082	0.0701417024097	-0.280818707188	-0.0730340763007
38030	j12	ACTACA	Treated	HDAC1	0.87	CCACAGCGATGACTACATTAA	TRCN0000195672	-0.534424338361	-0.400559047051	0.194171291723	0.151357499529	-0.313179845286	0.208218020282	0.131914023407	-0.466888723465	-0.527742512222	-0.674489750196	-0.606839622804	-0.711779670316	-0.452304068618	-0.299100562195	-0.0430301230602	-0.555436463353	-0.158405136221	0.238190947399	0.00838536997967	-0.463450413263	-0.102649201792	0.123232019535	0.0213703144731	0.778836689448	-0.415218763224	-0.16150374461	0.400633402376	-0.138742155951	-0.0339212851217	0.261339670479	0.236339509274	-0.403344922152	-0.169986460773	0.00878095902144	-0.0379883493131	-0.181116972599	0.00644347511268	0.0558824119854	0.121540135955	0.0398990207495	-0.274697287983	-0.10943171552
38005	i04	ATTTCA	Treated	HDAC2	0.85	CAGTCTCACCAATTTCAGAAA	TRCN0000004819	-0.499407187987	-0.123832102575	-0.12404409199	-0.0878401091353	-0.188894872247	0.198736611838	0.625785034603	-0.463976816001	-0.510223969492	-0.416442092317	-0.438999717557	-0.271659213135	-0.506720404527	-0.435181884984	-0.00848008129381	-0.647112153578	0.222300888222	0.212693506815	-2.89484462055e-05	-0.0623712203217	0.0796731730974	0.0392960107063	-0.0202925481438	0.230708474341	-0.123742515253	0.0108786697899	0.274088963316	-0.0347919010464	-0.0660951035725	0.183589752594	0.126534849188	-0.167266938509	-0.0482660478063	0.205998732071	0.138937314732	-0.100108640315	0.0904968863956	-0.0122832560335	0.0302815721798	0.023509000403	-0.233170083864	-0.0570127538948
37983	p19	0	CTRL	EMPTY	0.74	0	TRCN0000208001	0.177149836512	-0.050392912371	-0.0743733945083	-0.0548036210224	0.0067533291733	0.0070162617429	0.128276536794	0.181130715785	0.157395007637	0.199034343534	0.21985167266	0.0	0.142535310725	0.122553410082	0.000698732397459	0.114335080613	0.0451032407031	0.0256059293019	0.0230077325915	0.0131445521744	0.0671307264191	0.012302843533	-0.0363306952879	-0.0661947843915	0.0472585661456	0.047165509364	-0.0163626533474	-0.0126941884892	0.0326281251777	-0.0807071679972	0.0023175282073	0.0407895134368	0.0643968935394	-0.0423256199163	0.00427289383758	0.0414779251461	-0.00126984891523	-0.0587544353395	-0.082403978532	-0.00948735495426	-0.0087243760029	0.0322245149586
38004	c17	TTGATC	Treated	CDCA7L	0.73	AGCTCCTGCACTTGATCTATC	TRCN0000369366	0.352904670293	-0.155848010462	0.174392787123	-0.182715031022	0.0946873329717	0.175547225306	0.0948412196945	0.249624344221	0.241368646136	0.480014795889	0.513571975537	0.0803754438467	0.263508921841	0.199824393885	-0.0498503903871	0.294416677098	0.291179436479	0.0827742313032	0.0508021502774	0.186195832571	0.120254185985	0.0945276791885	-0.0667880515924	-0.0916402120312	-0.0638224948189	0.00836270806876	-0.0011069869946	-0.0070716703568	-0.0429141542463	-0.139607390753	-0.0906717086426	-0.0882428803744	-0.00561055203559	-0.106153588573	-0.00125850331605	-0.029239513088	-0.0509172867264	-0.0650324605148	-0.080060175056	-0.0458446729105	-0.0416869052179	-0.0396736056834
37983	c02	GCCTTC	Treated	HDAC7	0.73	TCACTGACCTCGCCTTCAAAG	TRCN0000255686	0.314413452069	0.125336217948	-0.0833494938455	-0.334562224092	-0.106338960136	0.414323608665	0.342742949335	0.0907221810229	0.160727825422	0.369994504904	0.410577999996	0.0	0.304808218908	0.332563416896	0.0098961238685	0.217051735274	0.456080164648	0.311392509263	0.0822835993494	0.163630229967	0.0259089664123	-0.0199980692149	-0.0511356852904	0.190398476932	-0.104769422786	-0.0486522745233	-0.0135273710346	-0.0966781646451	0.0316692773242	0.190644747193	-0.0256025879322	-0.166937976922	-0.0971996907177	0.0589348854865	-0.0713051775959	-0.0841638881263	0.0422892542007	0.0381027006351	-0.0117772892671	-0.0647204359406	-0.0928000665337	-0.0871489270015
38006	k05	GTGAAT	Treated	EGFR	0.7	GCCACAAAGCAGTGAATTTAT	TRCN0000121068	0.725529251228	0.067190549828	-0.168622437549	-0.530701647247	-0.190704613478	0.423045800475	0.702678533209	0.312329830706	0.397857648462	0.765410925513	1.04675040386	0.811709188514	0.659618196668	0.586650874641	-0.059589323685	0.362104548602	0.790007947524	0.441411835294	-0.067956709956	0.470856622347	-0.0494668100507	-0.243857522447	0.0322837254714	0.0872841357671	-0.109211537128	-0.0516940218782	-0.0839222322435	-0.121827134369	-0.00520789282485	0.0675916335962	0.0610369812469	-0.102582133665	-0.123377948176	0.0257444506235	-0.100056538104	-0.0732961963768	0.00271394282097	0.071411647331	-0.0751937974199	0.0415253703654	-0.152459787585	-0.0507423784503
38034	e23	GGCTCT	Treated	HDAC7	0.53	CCACTATTCCTGGCTCTGCAA	TRCN0000199374	-0.667630532397	0.298629049705	0.189375968324	0.105577392139	-0.189191748889	-0.0792243941555	-0.102017803585	-0.568279961005	-0.584084294734	-0.536670658834	-0.56755995335	-0.711779670316	-0.519100474029	-0.554513916235	-0.109422166121	-0.588199369796	-0.265952843603	0.0596390542061	-0.00141057647462	-0.174414247192	0.0130213494189	0.271908782923	-0.0241021539538	0.288195369296	-0.131384332241	-0.0263500514341	0.285961843099	-0.0203480871972	-0.0129120125469	0.0435562646081	0.15226890798	-0.124835422905	-0.00889612088194	-0.0520423766499	0.0984288985897	-0.0600917286912	-0.0361932413503	-0.0637371252541	0.00341712351077	0.136528321098	-0.17051208498	-0.0568179060955
38002	i11	GCAAGG	Treated	MELK	0.82	CCTATCTAGCTGCAAGGTATA	TRCN0000280031	0.16579320202	-0.0792014479397	0.191616406306	-0.309065920838	-0.115177190564	0.310676271026	0.434220922936	0.0291516982468	0.00897962745446	0.304086927358	0.428588330057	0.0803754438467	0.195235425909	0.232357871074	-0.0602296772451	0.00290335374598	0.326459176564	0.314711357079	-0.049655243059	0.272437156298	0.2095553823	-0.0423327138505	-0.0430858112503	0.119360836545	0.0689088263508	0.0559231514217	0.133570776591	-0.118137887928	0.0252617398191	0.12569452056	0.0884041145175	-0.10414638253	0.0331042073114	0.190108773863	0.0627722011957	-0.0388303478658	-0.0260312720515	0.0604217230792	0.152831204736	-0.00650245249995	-0.121772407083	0.0292972899963
38034	o15	0	CTRL	EMPTY	0.77	0	TRCN0000208001	-0.389260610071	0.0167335243369	-0.0479925399178	-0.0387000186024	-0.145125010026	0.00353523320265	-0.158091507288	-0.331272280484	-0.37465684952	-0.468562645833	-0.449797841641	-0.614756071013	-0.270102822138	-0.20595892073	0.0652286100942	-0.269692098517	-0.125035721514	0.148713048975	-0.0170710378972	-0.019638940686	-0.0146154814142	0.019995601629	0.040285542082	0.173973753218	-0.0781459121255	-0.0526445771218	0.185384582586	0.00999487458371	0.0741285651865	0.153562624177	0.0815763902683	-0.0715184654428	-0.0691272343941	0.0449317353236	0.0346493461271	0.0108204437682	0.0671771470017	0.012208331454	0.0167552086648	0.00408722769561	-0.111762674785	-0.0144768911421
38004	j03	GTGTTC	Treated	RAC1	1.08	CGCAAACAGATGTGTTCTTAA	TRCN0000004871	0.494402105451	-0.0766465625223	-0.00512919962126	-0.0293474626955	0.222551456846	0.0616043924622	0.344737554377	0.347720732955	0.385888465474	0.572877737764	0.600317620183	0.312637911048	0.2734738565	0.248901840911	-0.0519996319563	0.247989647717	0.368702201454	-0.110315543852	-0.135063810858	0.166619917736	0.0479786788671	-0.0292554080662	-0.12257855142	-0.106224898611	0.0848686652784	-0.0203986407651	-0.0525175225344	-0.067070717761	-0.0886004219539	-0.163668040311	-0.112741291526	0.00636323311262	0.0170344471442	-0.135512888612	0.0935714222284	-0.0266529482902	-0.114553407969	-0.0644087673698	-0.0784582825688	-0.0261449472863	0.0436982028028	-0.00433127125224
38005	a13	ACAGTA	Treated	HDAC7	0.86	GATCCGGGTGCACAGTAAATA	TRCN0000255687	0.450362976284	-0.121197376988	0.00516850383292	-0.273702463254	-0.144395868562	0.205596690914	0.204223011255	0.294627942706	0.317469823123	0.472328976862	0.486599865402	0.487917163368	0.475610178675	0.423113468658	-0.0170056749985	0.339431438555	0.221985058739	0.160331562528	0.0887414618426	0.26339424234	-0.0191889675484	0.0226706668076	0.00706788685071	0.0379806814122	-0.0281323503131	-0.100988280678	-0.00982573344219	0.0304415332228	-0.00590348438145	0.0770786516387	0.0295379901005	-0.0640584200875	-0.0684415661819	0.0608841802613	-0.0172346226875	-0.056846907066	0.00972055997119	0.127467874836	0.0415848318414	-0.103517396692	0.0209196834367	-0.111684471586
38006	l04	ACGTCA	Treated	HDAC4	0.03	CGTGGGTTTCAACGTCAACAT	TRCN0000004830	-1.06963427431	-0.157639366904	-0.236843729076	0.237184653183	0.208533452117	-0.462182631353	-1.60804250578	-0.733885924579	-0.727030339635	-1.18436228255	-1.47920200662	-1.62341837703	-1.03334957779	-1.18879298878	-0.0402473070694	-0.381154951102	-0.910919990641	-0.436596331051	-0.126028219558	-0.0286970306189	-0.220091755731	-0.0596535017211	-0.123147689655	-0.0351352235416	-0.27636184318	-0.210544803902	-0.361134235754	-0.0091482624907	-0.11563675873	-0.348415041646	-0.288495625761	-0.28367677821	-0.149688680592	-0.595795544672	-0.144253254627	-0.0323284719708	-0.0667206799869	-0.389847587006	-0.48290511081	-0.0920943868035	-0.135317816227	-0.0558375553786
38003	o21	AGAGAG	Treated	MELK	0.88	GAACCAGCATAAGAGAGAAAT	TRCN0000001646	0.459732213734	-0.115847476179	-0.102583992425	-0.04608858903	-0.0300297690358	0.0212987901647	0.0430983483774	0.318906679667	0.370019941752	0.404629704635	0.445402016728	0.0	0.428823638905	0.351919368443	0.102230600381	0.383641268166	-0.0353554850692	-0.0233494045346	-0.0482873779037	0.148131120264	-0.142209358025	-0.0821752231862	0.0248904113144	-0.124449045995	0.0115249378078	-4.89088519618e-05	-0.0531204587549	-0.0235568170566	-0.000390898442063	-0.00265297279035	-0.0484669317902	0.0682759112035	-0.0303362191556	0.0303459958062	-0.0878496081057	-0.00620287210247	0.0510337343925	0.0227246959898	-0.00608593845039	0.00529909240831	0.0883819795423	-0.0571214773091
38034	d19	GTCTCT	Treated	MELK	1.05	CTCTTAACTATGTCTCTTTGT	TRCN0000001642	-0.141471367096	0.00772316507858	-0.121926993305	0.0135495533408	-0.0543816020586	-0.0397728894961	-0.196058855267	-0.114658370804	-0.123493323235	-0.314891019246	-0.271397060328	-0.428468812249	0.0386505009924	0.0179002093994	-0.0813075718863	-0.0249052651017	-0.262747770873	0.0956494865901	-0.0846652140201	-0.0819322543362	0.060071686397	-0.140971132341	0.0481548998395	0.180191373567	-0.0365062461216	-0.0560871733991	0.0627373107836	0.0293451281903	0.0311744952707	0.200198068597	0.0249765362261	-0.0878406465904	-0.107695788735	0.118400009186	0.00424744859547	0.048808625649	0.0347639701933	0.198724375889	0.113660657844	-0.0595975880271	-0.0813812914937	-0.0792337375414
37983	o23	AGAACG	Treated	LMNB2	0.65	GAGCTCTGACCAGAACGACAA	TRCN0000265640	0.509718396049	-0.0310110229975	-0.128229990532	-0.17379076169	-0.0811158750821	0.0941429376247	0.173815063218	0.305138606267	0.391807671419	0.481796818407	0.498036300393	0.0761645988259	0.401448784073	0.348027541449	0.0822736780295	0.371901278996	0.163842686754	0.090519659149	0.00659060675454	0.244442003394	-0.00482564558265	-0.00576372123649	0.0548954025727	-0.103945138265	-0.0354711551285	0.0190076277486	-0.0941749268206	0.131984044542	0.0712934089489	-0.119987114582	-0.0552486527102	0.0725822919201	-0.00391708598172	-0.0654678213189	-0.0196149378528	0.0178952238761	0.0501568895495	0.00800628423945	0.0223484186971	-0.0154088271464	-0.0072721595301	-0.0768248425943
37983	g08	CAAAGG	Treated	HDAC2	0.03	GCCTATTATCTCAAAGGTGAT	TRCN0000004821	-0.00495139294597	0.0180897634152	-0.0846317937508	0.0894091936762	0.0247395626697	-0.127828277307	-0.262211285909	0.0342266482424	0.0992050842193	0.026311484662	-0.025225263777	-0.406021461687	0.0467854161986	-0.0227695185211	0.0896851594291	0.117691514777	-0.174399670686	-0.118552401549	-0.0463466152766	-0.0811135536782	-0.101019270304	-0.000515067852119	-0.0170643506229	-0.1637342064	-0.0781822245606	-0.103354353618	-0.107228327468	-0.0570296776638	0.0107025846706	-0.165951086681	-0.0864620984074	-0.0437474327704	-0.0742679502133	-0.112494889276	0.00307850225306	0.00683770968689	-0.0393553175619	-0.0889776494078	-0.158043123463	0.0246417963725	-0.0442986948619	-0.0912859894356
38030	o14	CCAACA	Treated	PTK2	0.94	CCGATTGGAAACCAACATATA	TRCN0000121318	1.72538829647	-0.0775275574938	0.173732208384	-0.556551245976	-0.128145089258	0.438327952627	0.488090281899	0.962981996155	1.03733100098	1.64882748272	1.82393508747	1.68110654906	1.25241923056	1.24056163791	0.0554688687531	1.15415432014	0.661359556883	0.253236529428	0.0549599458994	0.661805577946	-0.132619733856	-0.110072419114	0.0918662098218	0.0234626085522	-0.0840985219259	-0.0908202332689	-0.108692241628	-0.00105310245402	0.0762422579711	-0.0687953411964	-0.155940702206	-0.0977038703509	-0.0862920335381	-0.0107426626326	-0.117653747157	0.0100587624122	-0.133295522495	0.00849814282254	-0.113019380539	-0.0444184750449	-0.0157545410556	-0.0593931810849
38030	j24	TCTTCA	Treated	XBP1	0.74	GCGGTATTGACTCTTCAGATT	TRCN0000019805	-0.0367161759179	-0.0413480306634	-0.125189385453	-0.197287127827	-0.0584982491728	0.122258559993	0.231338266888	-0.118903116406	-0.0819190341308	-0.00638112970001	0.00833077980727	0.0	0.00694811014364	-0.0341173210168	-0.123943757631	-0.129296665464	0.162456569743	0.125782911847	-0.0102794219566	0.19311553465	0.0480553943355	-0.03076903342	-4.43091736932e-06	-0.0780039231152	0.0039208701021	-0.0497630247877	0.0149889454008	-0.0208219635469	-0.0291496760664	-0.044643668563	0.01007023904	-0.0552970279615	-0.0232105080478	0.00638954890497	-0.0367938004163	-0.00324899191471	-0.0148242133761	-0.0542341755634	-0.0174181188061	0.0593657712336	-0.0285849014195	-0.0280812441408
38004	d18	ACTTTG	Treated	RB1	0.94	CGGCTAAATACACTTTGTGAA	TRCN0000040165	-0.153521920754	-0.176287093801	-0.0282105979169	0.0111208657019	-0.0547066618558	0.0795440653322	0.239406583692	-0.107318896994	-0.143382838769	-0.212302007848	-0.217084631718	-0.428468812249	-0.103339851873	-0.0360292462078	0.0280732001869	-0.20659256395	0.00685732486953	0.0823515303944	0.00911143312414	-0.146406983379	0.103769658367	-0.16351240448	-0.035293846174	0.191796393848	-0.0043261952602	0.0502619569872	0.121957357885	-0.117651886419	0.0630813222205	0.183367964557	0.0401702489543	-0.0479704834345	-0.00378543269871	0.2015713137	0.0458588404287	0.0459584115317	0.0484367224749	0.135254854291	0.11885870008	0.0535517467216	-0.0885390878599	0.0495142260022
38006	h09	TGCAAC	Treated	RPS6KB1	0.85	CCTATAATACTTGCAACTAAG	TRCN0000194766	-0.171778105624	0.0258425191646	0.126145029617	0.123678797875	0.317992927366	-0.251752697203	-1.53075670335	0.124015421087	0.225898379056	0.244915152717	0.0367598299858	-0.428468812249	-0.333062857713	-0.726355839074	0.0883392596005	0.452228377042	-0.405086960912	-0.553360575251	-0.161131281083	0.258993048421	-0.344763871145	-0.173643217196	-0.0856206987114	0.0686487488545	-0.213271459097	-0.197912852225	-0.318530539672	-0.0514298684023	-0.163356392075	-0.326716672144	-0.275617758961	-0.228732171629	-0.163713685745	-0.560577829505	0.0676784800386	0.102892312776	-0.24513755083	-0.4725472944	-0.408713666133	-0.0176807595873	-0.0263988117528	-0.154757274579
38005	g02	CATCAG	Treated	E2F1	0.76	CCTGAGGAGTTCATCAGCCTT	TRCN0000039662	0.248912558321	0.0434729721806	-0.0232582672481	-0.433405938215	-0.216281949986	0.2486748418	0.365741936595	0.00843562066467	0.0525458389634	0.387257638544	0.45991514987	0.487917163368	0.28905394389	0.190776642239	0.0225165489934	0.0887445412599	0.357949651077	0.345861959981	0.118746526334	0.387298769667	0.0556643137946	0.0602979312088	0.0239189559472	0.065097614845	-0.0928807021015	-0.155063825791	0.0704908260944	-0.0253513820383	-0.0343538365358	0.0424026812193	0.0495417933841	-0.127742229531	-0.128070199887	0.0622026119483	-0.0256415504535	-0.0545538650591	0.0272607143737	0.020578248659	0.0134923940559	-0.017665465149	-0.116233936953	-0.136098383314
38030	i04	ATTTCA	Treated	HDAC2	0.85	CAGTCTCACCAATTTCAGAAA	TRCN0000004819	-0.56026164734	0.0568535421621	0.0510977083482	-0.127857082171	-0.193300639861	0.128890823879	0.533640737477	-0.50894243829	-0.561716850128	-0.559499188459	-0.463837891724	-0.614756071013	-0.495500391061	-0.467313424474	0.0419679474825	-0.6691947967	0.172378145997	0.220330087751	0.00167058628222	-0.0589715223261	0.0392278892547	-0.0300604613534	0.0467151618266	0.210869364206	0.00570873164514	0.0641240043181	0.24152457427	-0.0152945397856	0.0430453812367	0.151772386623	0.147700866543	-0.168770600602	0.0230313627855	0.190135787152	0.0373868388757	-0.0360332143653	0.019234758022	0.0187230378404	0.0332390162931	-0.0345418696225	-0.180853805293	0.0512186803872
38034	e09	ATGGTC	Treated	PGK1	1.16	GATTGTGTGGAATGGTCCTGT	TRCN0000197075	-0.332100461749	0.105549922741	-0.0622605923258	-0.0442731330637	-0.142128423452	-0.0210355471355	0.0580398921591	-0.266618327949	-0.281229154323	-0.258093522951	-0.270119157692	-0.428468812249	-0.238015775226	-0.21702710529	0.0144580548059	-0.317988263471	-0.150986960527	0.118813790516	0.0809306992922	-0.122367059472	-0.0276967410224	0.0305685792784	0.0491250946316	0.215668670991	-0.127340029821	-0.0747376546647	0.192834912634	-0.0338546744725	0.0449823806373	-0.00282227565585	0.191994733083	-0.124523285576	-0.101054548429	0.0426074640178	0.0789635453458	-0.0148465433246	0.0938578103472	-0.115268856574	0.0375796636477	-0.00910444941762	-0.154191280486	-0.148825058952
38002	o11	TACGTG	Treated	LMNB2	0.94	CAAGAGGCTGCTACGTGATGT	TRCN0000255443	0.156456724773	-0.00255488541741	-0.116247286492	-0.00631803213738	0.0708630940163	-0.139583674645	-0.0525990875032	0.128208795492	0.1555652429	0.10193324067	0.153475470419	0.0	0.152606528067	0.0568781018611	0.117698575582	0.178472100197	-0.112851200008	-0.108901220698	-0.0379435545358	0.115058333524	-0.122911400182	-0.0809232286504	0.0350861082122	-0.0940571416552	-0.117138141367	-0.103648018276	-0.0700597794805	0.0837148210143	0.0603203481014	-0.120485370859	-0.0409624184878	-0.0108212469312	-0.0573730937635	-0.143505677056	0.0736480198236	0.0920209279829	-0.0546916411463	-0.11255966263	-0.0113720380771	0.0851933034832	0.0341527601479	-0.0521379162279
38003	o06	AACCAG	Treated	HDAC7	0.82	CAAGTAGTTGGAACCAGAGAA	TRCN0000195442	0.0164575499048	0.0	-0.139770689679	-0.0391727627576	-0.18961506585	0.025453918342	-0.0461127207868	-0.0358028677847	-0.0329270578478	0.114820413966	0.153027298816	0.0	0.0903154458615	0.0690031614076	0.000869341803767	0.0085891843937	-0.0325093500876	0.111502500534	0.0309443300112	-0.0199730821738	0.0223350629843	0.00933027329044	0.0857647131431	0.224446170938	-0.111221608085	-0.0207801484774	0.0520362792555	0.0330392500975	0.0035062148762	0.0442174346149	0.166176666594	-0.133467890454	-0.132693117195	-0.0144230968535	0.00226416515736	-0.00631979711854	0.0220013409486	-0.0256646145413	0.00593186405924	0.0509587041204	-0.152099580419	-0.127141240526
37983	o03	CAAGGC	Treated	MELK	0.85	CTGAGTTAATACAAGGCAAAT	TRCN0000297346	-0.521546723643	0.0982015728255	-0.174392787123	-0.221253048724	-0.465424261623	0.390173344414	0.492477989464	-0.555253203461	-0.578727681769	-0.325454148515	-0.343880248738	-0.674489750196	-0.438641285372	-0.263660201669	0.0978950191999	-0.704865130477	0.394655131032	0.484104619755	0.223169966897	-0.234113029851	-0.0902361978183	0.177306509529	-0.0978894465652	0.623706575775	-0.386186627714	-0.0866373112164	0.284339531942	-0.12561811619	-0.157005364534	0.33179734008	0.385898940307	-0.353416344365	-0.150214651562	0.0833295476122	0.0548410783879	-0.254059272274	-0.0118614458854	-0.0623373420533	0.0982417187366	-0.0698350459112	-0.309147089483	-0.193865328013
38034	a09	CCGACT	Treated	CDC42	0.87	CGGAATATGTACCGACTGTTT	TRCN0000047629	-0.00771662002343	0.100401146022	0.263310421711	-0.32955423696	-0.20756195234	0.205807572724	0.192026924508	-0.178039377079	-0.151848120931	0.185666139397	0.2994273172	0.0	0.111932421361	0.0845953792731	-0.00894594436218	-0.083346966254	0.288820241951	0.301665930052	0.0736039885358	0.320487058094	0.0202913206588	0.106537593091	0.0271609625342	0.0848594105176	-0.067421226804	-0.0756569142441	0.158709152192	-0.0310045089127	0.0213830921455	-0.0983208905335	0.173429584505	-0.143225513855	-0.0964550407855	0.00791881113343	-0.0136325296238	-0.130325334216	0.0355564512568	-0.0839067223257	0.0447269296168	0.0325113707576	-0.180503160323	-0.0578987199381
38030	m22	CACAGC	Treated	RB1	0.83	CGAAATTGGATCACAGCGATA	TRCN0000040167	0.558629817299	0.217077160983	0.140518697958	-0.270314311086	-0.200710471178	0.140051406499	0.229995020173	0.271496755468	0.309309474426	0.485182902429	0.677935936088	0.533171180476	0.614253215597	0.593313127556	0.0303512091688	0.376565449257	0.132847096647	0.194724907046	-0.0183404062504	0.311643394721	-0.0273266826394	-0.0580717322902	-0.0242193943417	0.0680705017023	-0.062720115753	-0.0660593000483	-0.0801514133013	-0.0157583413846	0.0349820259743	0.111442822466	-0.0723704041384	-0.0578286835986	-0.0539227239548	-0.00618403709808	-0.0133603092923	0.0152707476482	0.0179334011488	0.170087173092	-0.0127525512687	0.00882891374479	-0.0572873072296	0.007658835751
38034	f04	GGAAGA	Treated	RAC1	0.02	CGTGAAGAAGAGGAAGAGAAA	TRCN0000004872	-0.199774718384	-0.0617853206286	0.0674489750196	-0.0810764740172	-0.117410611881	0.0444178099647	-0.0499635864105	-0.189290837226	-0.211952112778	-0.258093522951	-0.229031204109	-0.428468812249	-0.12706173924	-0.0827694483585	-0.0201434533892	-0.140992381454	0.00871355470495	0.11137063394	0.0269612867422	0.0397572696719	-0.0341956941731	-0.0373879215042	0.0284815054456	0.126983971472	-0.0564225278537	-0.0317175402535	0.125039982395	0.0258389283915	2.30586903079e-05	0.0980052654276	0.0989769582889	-0.0686897209013	-0.0143370018753	0.120310798265	0.0492144492948	-0.0414860787662	0.00650816307028	0.0025809047198	0.102687604738	0.0315802467263	-0.0344464979567	-0.0317840640325
38003	d06	TTGAGC	Treated	ATG5	0.8	GATTCATGGAATTGAGCCAAT	TRCN0000150645	-0.00458653030133	-0.048913378831	-0.167981287596	-0.323762186264	-0.207625775435	0.391682466109	0.549943537788	-0.102146881139	-0.122929429657	0.0578806071891	0.103094031171	0.0	0.0550118802562	0.0976204885979	0.0970633098585	-0.14598250437	0.450301319846	0.402179794729	0.0573008029624	0.21246481926	0.12544699867	-0.0599372661209	0.0857158823023	0.240401542168	-0.0835719714713	0.101571458312	0.202715546089	-0.102949803943	0.0760971578839	0.204927490747	0.156770554535	-0.0922446987844	0.0125175882272	0.183888235707	0.0826294027875	-0.0534473992204	0.0189876316838	0.183565891115	0.198798763024	-0.0547257460025	-0.147791768427	-0.0222402829271
38004	h02	0	Untreated	0	0.02	0	TRCN0000000000	-0.120524495164	0.0319360677176	0.0512919962126	-0.0567137735439	-0.0911515202218	0.0108390664486	-0.0220569616448	-0.13195693505	-0.131725363294	-0.0468371295975	-0.0485298977094	-0.428468812249	-0.0711292130518	-0.0564847358068	0.0468308418192	-0.117603916671	0.0327081738891	0.0978975304859	0.0248445684449	0.0525180075839	-0.0230199679075	0.0438427279825	-0.00192657841132	0.0694666880488	-0.0459123884334	-0.0656466461357	0.0261858202637	-0.000528723017331	0.0107481084233	0.0426445418962	0.102061297193	-0.0409268638893	0.00389809438617	0.042566116184	0.0862925111572	-0.0489591392729	-0.0439258429511	-0.0157944953194	0.0333641478235	-0.0158332668133	-0.040874650424	0.020604126522
38003	b04	TATCAG	Treated	PTPN12	0.7	GCTTTGCAGGTTATCAGAGAT	TRCN0000002832	0.158100397446	-0.0785188449656	0.0359043973488	-0.137288668699	-0.0838393961927	0.0661994299614	0.136316618959	0.0689298474992	0.100261777418	0.235189412182	0.263020055025	0.0	0.222188643866	0.164071692478	-0.0168856077465	0.130620173004	0.0792420016765	0.129519897486	0.0735880602199	0.104326168789	0.0292222062842	0.109327143143	0.0780938319676	-0.0194057588466	0.0201456593822	-0.0110717413629	-0.0072553292103	-0.00950414439309	0.0249606885879	0.0480832996616	0.0451881259757	0.0114443803895	-0.0165267801861	0.027408883362	0.0254360858942	-0.000674267592665	0.0164610007212	0.0275511016664	0.0464791079967	-0.00419849434647	-0.0129090692354	0.0126252603058
38034	l13	AGAGAG	Treated	MELK	1.21	GAACCAGCATAAGAGAGAAAT	TRCN0000001646	0.206633936183	0.00772316507858	0.0466954442443	-0.0402459407956	0.0444090908235	-0.0378445804764	0.0355780556781	0.16799961264	0.197611128559	0.116289032986	0.199563804397	0.0	0.225382338407	0.220262046227	-0.0679280345371	0.160103244312	0.00502355371251	-0.0610695285324	-0.046185120153	0.10009627702	-0.0592694108177	0.0112808876	-0.0237697724047	0.027494722417	-0.0145539390714	-0.00747129765552	-0.0162001873192	0.0201385972721	-0.0469756763106	0.0199724630938	-0.0580246068527	-0.0194045372687	-0.00960287449551	0.0384538471021	-0.0426864344874	-0.0169497152739	-0.0199396651308	0.048100120924	0.038014412186	0.0390540990843	0.0331660691268	0.0708649481971
38030	k06	AACCGC	CTRL	LUCIFERASE	0.69	AGTCAAGTAACAACCGCGAAA	TRCN0000072248	-0.15611174057	-0.191234641818	-0.0600398073091	-0.330381219156	-0.234860994127	0.175576641319	0.496665472984	-0.247910776928	-0.256977777363	0.0	0.15277841062	0.0	-0.101385346323	-0.0970155261405	-0.122796671071	-0.283203775776	0.187911105541	0.327887538422	0.0862829881553	0.0773536934505	-0.0541458290524	0.112101769513	0.0601452723736	0.152829530879	-0.0733264835556	-0.0580890166985	0.0885520455743	0.00568020546445	-0.0214235156606	-0.0364541822325	0.125959540625	-0.134757517233	-0.167332871575	-0.103316390188	0.067309865141	-0.14470106681	0.109551738766	-0.162827438148	-0.0502956586954	0.00292737380499	-0.153656574772	-0.151759501626
37983	m01	0	Untreated	0	0.02	0	TRCN0000000000	-0.132862377384	0.0723590536609	-0.0897609933721	0.0689985342722	-0.0670497693484	-0.128471636948	-0.567209095604	-0.0693419608913	-0.0681883767717	-0.0599317150635	-0.14751880837	-0.406021461687	-0.0153962783072	-0.00189399102872	-0.0958178130018	0.135471544402	-0.438061586825	-0.0344870325538	0.0433860614505	-0.0712154725557	-0.107469904662	0.0714320730999	-0.0373368168141	0.0703937695266	-0.0903610742919	-0.161102488161	-0.0140995515013	-0.0173650471618	-0.0567366653797	0.0596031436862	0.048582709735	-0.0822392189349	-0.166353045806	-0.0103469619543	0.0556401431804	-0.0200477454669	-0.00433662689162	-0.0299591491904	-0.0398032746263	0.0253063370632	-0.0820995241025	-0.111235509399
38004	i08	CGATAT	Treated	GRB10	0.93	GCCCTGGTGAACGATATGAAT	TRCN0000063685	0.475386639856	-0.0498202656395	0.0628326953605	-0.191458514507	0.00756380433461	0.218428472252	0.41528020094	0.350401694658	0.398724017201	0.584323890222	0.591357540217	0.312637911048	0.357012179655	0.314796162426	0.00042711346432	0.243745411879	0.406272300576	0.125382482914	0.0136453258943	0.121515084459	0.0970778678316	-0.173527665454	0.101140906922	0.0288281696178	0.00881996646329	-0.118614545265	-0.0711947100827	0.0178223717092	-0.0043640791722	-0.0395139475998	0.0142399924437	-0.111233461926	-0.0756748554679	-0.051518755147	-0.0256717669672	-0.0492756222769	-0.0199326062032	0.0116391100976	0.00664010272893	-0.0481043208817	-0.133744658743	-0.114203632397
38005	d17	GGTGCT	Treated	RPS6KB1	1.12	TTTGCCATGAAGGTGCTTAAA	TRCN0000350402	0.597495611393	-0.0421556093873	-0.131796847739	-0.165600415446	0.0925043529436	0.11856926799	0.173887812208	0.385512915645	0.465695566891	0.637031886424	0.643353427242	0.710627438263	0.444769492122	0.402559800889	0.028129437938	0.383078108514	0.240884582107	-0.0344356016246	0.0194985877972	0.236443903125	-0.080429031525	0.0416847744526	0.0118850554254	-0.131152408874	0.0258972807434	0.00413144987525	-0.0202790071655	0.0118254922313	-0.0602189580478	-0.0916747815573	-0.0854958714682	0.0279380674866	-0.0662355617002	-0.055890309296	-0.00847425051089	-0.0572595568429	-0.0656232356032	-0.00477162977294	0.00609643403043	-0.00368244144178	0.0237814370438	-0.0168185884735
38002	l08	TCGGCC	Treated	E2F1	0.74	TAACTGCACTTTCGGCCCTTT	TRCN0000000249	1.1956349347	-0.150738239627	-0.0587623646004	-0.378763372001	-0.134954773102	0.181997665677	0.190573139305	0.668222001717	0.704166058383	1.1426536216	1.40476777817	1.07515752274	0.978219215287	0.892626579703	-0.0526535358616	0.824173765545	0.319118282721	0.211083053538	0.13824569784	0.288917196611	0.0211570974584	-0.0278167208119	0.053222873099	0.0113824832321	-0.0748113752214	-0.068986153376	-0.157771662505	0.0147929369605	0.0357045271474	-0.102165390898	-0.0648901166777	-0.122878961251	-0.0966236112378	-0.144793811792	-0.0357888312825	0.0669794348772	0.0148167699534	-0.0762846602212	-0.136977754085	0.0131714006269	-0.0944931584109	-0.0432475320707
38005	c23	GAGCGC	CTRL	RFP	0.84	GCTTCAAGTGGGAGCGCGTGA	TRCN0000072208	-0.0775214959178	-0.105389023468	-0.0878645651596	-0.1362436293	-0.0929481435464	0.119585576002	0.254908171821	-0.096138293593	-0.0890051630991	-0.127255387552	-0.0458479951637	0.0	-0.0780289315709	-0.141215188604	-0.0174704984729	-0.137883650379	0.168258156952	0.106299984969	0.0361131866412	0.0370357685887	0.0174028637296	-0.0550601572733	0.0142936397128	0.0222367341452	-0.00883041310779	0.0333021751039	-0.0869229253724	0.0388496679885	0.0451800238124	0.0656899750794	0.0596456328724	-0.00351608235835	0.0568461858407	-0.117837941531	0.0505762120858	0.0190669620862	-0.00291658824903	0.0714940860628	-0.0185771165734	0.0669292648367	0.0370539768856	0.0183647854904
38005	a20	ACGAAG	Treated	HSP90AA1	1	TACTTGGAGGAACGAAGAATA	TRCN0000315009	0.573237184099	0.0632334140809	0.261009443562	-0.522550793401	-0.302769142054	0.591527559318	0.674098404782	0.269775694999	0.24832104831	0.593782635653	0.759828845124	0.922090898758	0.552455832725	0.535493519941	0.0593675824446	0.293878033201	0.610196916621	0.615257522222	0.334130203214	0.304802394962	0.0806982413759	0.0311696962123	0.151970843434	0.326718733176	-0.178414170902	-0.0127732695847	-0.0938817453387	-0.0317996429748	0.0455174878256	0.0881643199313	0.114002490416	-0.206318455095	-0.0309284045428	0.0109827847131	-0.0780203290333	-0.0371335907084	0.0191651507373	0.0786801033556	-0.0297582731214	0.0244697342174	-0.196472172623	-0.17084346521
38006	n18	AGTCGG	Treated	BCL2L1	0.64	GCTCACTCTTCAGTCGGAAAT	TRCN0000299585	0.0889075179266	-0.139549603489	-0.0849548158644	-0.10133512557	-0.0787666898076	0.0167958630462	0.23827922277	0.0114043154391	0.0498556441489	0.250979431677	0.242634897923	0.0	0.112623087964	0.0808973812157	0.00705365792391	0.00948179865044	0.033795338874	0.101688805966	-0.0162094288606	0.0533883688505	-0.0485410016938	-0.0262629762143	0.0411353554579	0.10087528691	-0.116580645428	0.0166093592024	0.0688914488296	0.0102793203986	0.0569413512599	-0.0498520395952	0.0841410340198	-0.113980148517	-0.0277619770252	-0.0842590675371	0.0832338202132	-0.0131070891323	0.0124922633928	-0.0555027576925	0.0853040335582	0.00530990570522	-0.0512016923429	0.000345494873905
38005	j04	TGCTGT	Treated	HDAC5	0.8	GCCGGGTTTGATGCTGTTGAA	TRCN0000004838	-0.388398515261	0.0698202280476	0.0258425191646	-0.134734217201	0.269584799684	0.0326186476022	-1.36918715449	0.373427752507	0.370338425225	-0.0681005060571	-0.241341225435	-0.271659213135	-0.36358964615	-0.550613003998	0.0633181343145	0.728730840715	-0.1400847315	-0.197774374779	-0.185161499041	0.100762885004	-0.144400022355	-0.0859870240741	-0.0582976627603	-0.0760839572026	-0.304927348433	-0.171021245354	-0.39642923058	0.0946260209355	-0.123100891612	-0.428411194003	-0.222164541864	0.00500795281694	-0.063752420977	-0.537968014716	-0.212048132595	0.032606177279	-0.046194723391	-0.392118319855	-0.405192205254	-0.065031202556	0.0102079500777	-0.198555002971
38034	l20	CTTCAT	Treated	XBP1	0.9	GCCTGTCTGTACTTCATTCAA	TRCN0000278051	-0.0628761631539	-0.141591359774	0.00259419134691	-0.547711139407	-0.441831385293	0.67509613668	0.963556785994	-0.327464093972	-0.360433101483	0.229193816879	0.395883089642	0.0803754438467	0.10401406042	0.180398931144	0.0811896387338	-0.368253814219	0.597371002555	0.791075752827	0.226429050471	0.0313679744236	0.221810964146	0.193833166113	-0.0195386451172	0.572096747939	-0.231853683801	-0.169421391345	0.340006370443	-0.117981418073	-0.0754164357414	0.129736598744	0.231807282271	-0.396837093439	-0.231691783827	0.00128430085629	0.069841280498	-0.233053042743	0.0357724549449	0.0299098245584	-0.0708727067082	-0.00688737981884	-0.442783700236	-0.13691487957
37983	m20	CGTCCC	Treated	GNE	0.72	GCAGTTAAACACGTCCCATTT	TRCN0000006169	-0.574911736505	-0.0775275574938	0.0564211958339	0.35417246548	-0.0741867195871	-0.36017821852	-0.322873964766	-0.404836297795	-0.462627361586	-0.607313778326	-0.646762900077	-0.769183991374	-0.458712184108	-0.47500224613	0.129272681356	-0.483173002856	-0.595983275193	-0.149767695748	0.00549277220504	-0.369011913232	-0.146871988739	0.00302882291301	0.0787819631938	0.103771173501	-0.138382094976	-0.0979149688885	-0.0273621823199	0.0640144409784	0.0746553479084	-0.0818675639897	0.0143259835761	-0.157740595362	-0.123332250053	-0.122791501051	0.0821943279151	0.0384112922016	0.0347730056158	-0.0915729302125	-0.0629305279611	0.0483142374372	-0.0769851965244	-0.00745166482905
38034	f22	0	CTRL	EMPTY	1.1	0	TRCN0000208001	-0.021149254879	-0.0592109322691	-0.0402099658771	-0.0981076000285	-0.0389354871205	0.132489382924	0.122077903534	-0.0707443878858	-0.0537377944798	-0.0930000556734	0.0015326869615	0.0	0.00188545986391	-0.00904748768181	0.0257466712819	-0.0441298830963	0.132673341638	0.0843323241334	0.0250552970741	0.0776768841941	-0.00315700650044	-0.0231126889922	0.0104520522271	0.0285639480601	0.00257017846804	-0.0159420587464	0.0155460334139	0.0133908165272	0.0129837506945	-0.0192898320509	0.0442850340973	-0.033431208478	0.0134956285258	0.0377271207639	-0.00736733099694	-0.0292304273753	-0.0326530250595	-0.0154830783031	0.0173812465599	-0.0402485142555	-0.000797662175968	-0.00328843360621
38004	g23	CGGCGA	Treated	PTK2	0.92	GTCTAGAAATACGGCGATCAT	TRCN0000121320	0.0254471671923	0.0281037395915	-0.0256459981063	0.418194739572	0.227347247413	-0.399756121725	-0.11667525865	0.193619054233	0.185382627024	0.0132661345536	-0.0332018161784	-0.428468812249	-0.074634337464	-0.164067363272	-0.118858477161	0.071225994152	-0.363438218085	-0.351424142251	-0.127360012312	-0.274197592666	-0.107357896516	-0.135113716606	-0.0649997230208	-0.10662493035	-0.0765787859814	-0.106694931349	-0.160410138682	-0.00384976446994	0.0133185672222	-0.232954724101	0.0557692947308	-0.0576254909068	-0.132388748936	-0.206348894655	0.000365646233717	0.0753219781428	-0.0521365945208	-0.204516808054	-0.0577714774393	0.0175951405173	0.0205273915599	-0.110706104642
38030	d15	TTAGTC	Treated	NDUFAF4	1.12	GCGAGAGCAGATTAGTCTCTA	TRCN0000122686	-0.0440594111015	-0.142133855405	0.0255488541741	-0.206544467248	-0.11531624643	0.133884670707	0.148056970539	-0.116865225156	-0.149086262959	0.0444291581494	0.11461939358	0.0	-0.0520632745989	-0.0748924823687	0.0150191536594	-0.107777253679	0.120759334222	0.212558075439	0.109182815435	0.0852091870436	-0.0244523703368	0.0537777855666	0.107099703738	0.0402080610773	-0.123693787605	-0.0682598699595	0.0990720251771	-0.0204454657784	0.0101675891489	-0.0839824511146	0.155070807532	-0.101234016125	-0.163503641593	0.00688153171539	-0.0110220433667	-0.00370841588352	0.0207316701442	-0.0259643334743	0.0542382734251	-0.0145352954309	-0.190827130331	-0.207344029867
37983	g14	ACTCCA	Treated	RPS6KB1	0.87	GCATGTATGATACTCCATAAA	TRCN0000196342	-0.237116706635	-0.118875588157	-0.0948901929934	-0.263650190501	-0.344839373378	0.323700940773	0.186293971735	-0.292375817159	-0.298518338767	0.0589213884466	0.0742623389579	0.0	-0.0107216578788	0.00516164588048	0.0877442949505	-0.247831841504	0.146427568	0.431559656858	0.188186839072	-0.0752895059456	-0.0299506717228	0.213618793103	0.135054163645	0.334539008088	-0.242007835954	-0.140317994734	0.350276925729	-0.158034305872	0.0250375306935	0.0660847325162	0.255251337	-0.421480851395	-0.162861243445	0.0804092371823	0.0330224039495	-0.206219798339	-0.00735341081622	0.0316569583945	0.00340309382627	0.0243235340518	-0.253985017849	-0.331055200028
38002	m11	CAACCA	Treated	PGK1	0.82	CCTATGAAGAACAACCAGATA	TRCN0000006182	-0.826136774569	-0.0281037395915	-0.130299156288	0.0784710210005	-0.245609794953	-0.0146936564615	-0.0971887969427	-0.677140874447	-0.739670961119	-0.68239495628	-0.683332777249	-0.711779670316	-0.67997731861	-0.63632035334	0.000278440598381	-0.724562082917	-0.289107866297	0.128888395726	-0.00258771857049	-0.351480960066	-0.0602399880564	0.170043655221	-0.0298790447723	0.305884533654	-0.295463751551	-0.0929420231345	0.176042068639	-0.130972140478	0.0266651217711	-0.0705802089061	0.142957806272	-0.229844324073	-0.152753884932	-0.0607601331587	-0.0167862161128	-0.074617236034	-0.0521742423311	-0.116456745162	-0.114983748527	0.0734405368286	-0.341772139868	-0.0877208325382
38005	a23	0	Untreated	0	0.09	0	TRCN0000000000	0.340409017789	-0.0803591303945	-0.0142133855405	-0.087929650531	-0.000887581205579	0.0249842386122	0.152707724054	0.256478227095	0.295651034954	0.387257638544	0.38932334001	0.410847297498	0.362214995726	0.299400880092	-0.0654978057403	0.268843183144	0.120287965283	0.0394257940643	0.0846995350412	0.0624778638347	-0.0211303847426	0.0230349109249	0.0329534022535	-0.076484746516	0.00510186387176	0.0158351873177	-0.0805013830441	0.0245784740493	0.00109184559182	-0.0567549264355	-0.0458480455356	0.0232390041479	0.0559593498682	-0.050772057983	0.0550279285905	0.0538527515756	0.014462467379	0.0164983147189	-0.0120445999943	-0.0273251866913	0.0174802877302	-0.00820754074526
37983	d05	CCATTC	Treated	HDAC1	0.68	CGGTGGTTACACCATTCGTAA	TRCN0000004815	-0.371354470948	-0.201571649484	-0.0884786934668	-0.0842064765732	0.0456868712653	0.215319119023	0.563164126208	-0.258505941538	-0.284546037756	-0.155310846963	-0.125079317127	-0.406021461687	-0.407165321098	-0.386487155196	0.0466466485056	-0.460438569372	0.302446585423	0.0532678433947	-0.0155172614521	-0.160920429981	0.104440572551	0.0227161718476	0.0634209586636	0.0673076822678	-0.0448418575629	-0.0246887629103	-0.0474440087011	0.0221220046118	0.0185738383574	-0.0189459046615	0.0867304437788	-0.0202135275251	-0.0928461294409	-0.124106899499	-0.00621588296452	-0.0905930400055	0.0330589238405	-0.0638478629519	-0.0625531722406	0.124136873417	-0.151273103109	-0.016755191295
37983	l23	CTCAGC	Treated	HDAC6	0.66	CGGTAATGGAACTCAGCACAT	TRCN0000004842	-1.03484112571	0.377300779803	-0.138488389774	0.12719142533	-0.360719687068	-0.18278697115	-0.00882538777274	-0.963533075831	-0.992382780093	-0.910841689623	-0.985692326217	-1.07258861677	-0.927801521413	-0.915612350613	-0.148121432288	-1.08321411252	-0.476079508117	0.136173787177	0.128092095724	-0.446346991498	-0.0725663917499	0.330757539515	0.168335604658	0.374400769924	-0.195038594076	-0.0865103922394	0.266841057668	0.0385022970074	0.031507194502	-0.0531830088496	0.229538971416	-0.376212387895	-0.113069484781	-0.0336024512615	-0.000269158666935	-0.116781889401	0.0169465551522	-0.139590859865	-0.151280012948	0.0100342282377	-0.348247270305	-0.0868765423863
38030	l19	GAGGTT	CTRL	LUCIFERASE	0.84	GCGGTTGCCAAGAGGTTCCAT	TRCN0000072249	0.0701686917543	0.0542692902457	-0.00510977083482	-0.180782614117	-0.0565472457632	0.144597862691	0.143475539778	0.0153364379983	0.0350056352856	0.0254377007089	0.14020357797	0.0	0.0976455624011	0.0818044387471	-0.038300033288	0.0578078627057	0.236106899578	0.159049339842	0.0313050208289	0.186240002028	-0.0183153251501	-0.00960256864656	-0.00284907986859	0.015521563927	-0.00905665770063	0.045132784536	0.0189206118758	-0.03977235123	0.0443113711324	0.0284694330603	-0.0640943228638	0.00402616990633	0.0272412764498	0.0442597700464	0.010733996115	0.0145811260459	0.0256191444982	0.0252493640844	0.0430409113355	-0.0297005754	0.0079030095848	0.037416856178
38004	n06	TCGAGA	Treated	MTOR	0.85	CAGGCCTATGGTCGAGATTTA	TRCN0000195453	-0.236015484729	-0.240159229236	-0.0282105979169	0.313840867944	0.095211011252	-0.355233900576	-0.199590114468	-0.0615012614802	-0.0754516743994	-0.205263281911	-0.21723164512	-0.428468812249	-0.14502773107	-0.15290349929	-0.0542490155045	-0.150470437168	-0.470259108316	-0.18245649896	-0.108777053497	-0.230995795044	-0.0620241426459	-0.0449850215729	-0.0185611558979	0.0125139340484	-0.0308305535737	-0.132523822522	-0.0461888178172	0.0201685800986	-0.0682545726332	-0.0642984133792	0.0433032878323	-0.127303541477	-0.120683199609	-0.189362616378	0.103010197099	0.0535471660309	-0.035295604755	-0.127866580553	-0.0929330175319	0.0423816022755	-0.0790594666054	-0.101816336447
38030	e12	CGTCCT	Treated	E2F1	1.06	GACATCACCAACGTCCTTGAG	TRCN0000010327	0.581475437871	-0.262301569521	0.0830337760658	-0.11616638496	0.0672897094351	0.131792817193	-0.224370174553	0.367800180446	0.380144719708	0.42838216629	0.513444239291	0.312637911048	0.452180994203	0.415554470849	-0.0964056470555	0.551486039933	0.121897875759	0.0261497753916	-0.0704727902547	0.0933175737907	0.0391683314322	-0.13550165344	-0.0740184746575	0.0488393219468	-0.00910497828287	-0.108792559037	-0.136721356313	0.00442521290266	-0.0932718918069	-0.0319974930197	-0.0870559176994	-0.0998296880615	-0.127562623342	-0.104574371552	-0.0329390504302	-0.0353766168962	-0.0447920001392	-0.0539575859076	0.0343066326485	-0.0109391336923	-0.131040896395	-0.100642915977
38034	b22	CTCACA	Treated	BECN1	0.76	GCTTGGGTGTCCTCACAATTT	TRCN0000033553	0.393833421937	0.0952523693025	0.0518838269382	-0.557636219707	-0.506966866592	0.556305024433	0.35592988755	0.0382949105137	0.0603630020184	0.314868754449	0.524780072601	0.312637911048	0.640249114483	0.639803149255	-0.0352769208086	0.198076130669	0.60225059319	0.606389792106	-0.0132752720836	0.353133401318	-0.0218672191182	-0.238391530342	0.0226378784807	0.49547379249	-0.219845643509	-0.259237370923	0.0948698774473	-0.173617531861	0.0187877084475	0.357999611347	0.13010470991	-0.365298217517	-0.252580279517	0.258821079395	-0.0267733386517	-0.138483559412	-0.0679822516574	0.0619182131184	0.055726067635	0.0166122019223	-0.300442146711	-0.219746612784
38004	p23	AGAAGA	CTRL	RFP	0.53	CGTAATGCAGAAGAAGACCAT	TRCN0000072210	0.26509796152	-0.155848010462	-0.0230813982957	-0.244976029738	-0.0468475502203	0.188021096882	0.381148260292	0.178552049459	0.239368656219	0.336674760225	0.380199869858	0.0	0.281037395915	0.267799652387	0.0471964694668	0.17395053196	0.321467816033	0.167821654161	0.0957918973083	0.169957450757	0.0896720778392	0.027051589119	0.00817011955911	0.0698173041024	-0.0162582863771	0.0569717139736	-0.0866453308871	-0.0148813499253	0.0206436515648	-0.0693152085671	-0.0275899853596	-0.00108861829218	0.00815670617222	-0.0534115292581	-0.0178911552498	0.0238397660328	0.0263353704126	-0.0309961264325	-0.0260092221029	0.0113712767121	-0.0493077338692	-0.00394673546714
38030	b23	TTCATT	Treated	MTOR	0.81	GCCAGAATCTATTCATTCTTT	TRCN0000038677	0.248582109548	-0.0155055114988	-0.0383232812611	0.0816761832322	0.127054120004	-0.0253863956784	-0.0478891440554	0.237309823405	0.237676834263	0.0444291581494	0.0919419920726	0.0	0.107815984495	0.0704200400062	0.0208786420806	0.221798948588	0.0763710005209	-0.135585616212	-0.141816015433	0.0675382779146	-0.0384976585616	-0.167563122309	-0.0578367644241	-0.0434527889887	0.0693331325801	-0.00595661115704	-0.0305109258444	-0.0114968231639	-0.0693896995846	-0.0566281043626	-0.0326814596318	0.0564501230227	0.024778029093	-0.0697930551442	-0.0358110509693	-0.0959759010692	-0.0685315632509	0.00698730900374	0.0572477746474	-0.0397643501417	0.00539624925204	-0.0216977274021
38034	i01	GCTAAA	Treated	HDAC7	0.76	GCTTCTCGTGAGCTAAAGAAT	TRCN0000197001	0.963720100704	0.0540621555501	-0.0648547836727	-0.327722514025	0.0419723503965	0.207111303665	0.0349433999105	0.579989468761	0.632393781309	0.902436738461	1.01828935018	0.811709188514	0.683760165563	0.589736123577	-0.0776189808556	0.690906038269	0.308126448375	0.0816167679534	0.0193535415924	0.420535396284	-0.0602514169651	-0.00260613622945	0.00479707424947	-0.0927565451193	-0.0192468560313	-0.0791365276857	-0.140458697264	0.0110423242091	-0.0804859315069	-0.186409655542	-0.122411044733	0.0386985259002	-0.110713514481	-0.100682922251	-0.0583451920839	-0.00118556438936	-0.0818036824536	-0.144634064999	-0.0897199253391	-0.0187772912961	-0.0205296519595	-0.133235513297
38005	o15	0	CTRL	EMPTY	0.77	0	TRCN0000208001	0.187211775856	-0.0237125302803	-0.103370076658	-0.0489535601661	0.00266274361674	0.0704035275954	0.0909225844777	0.123768739722	0.119835498098	0.174672368611	0.174823526688	0.410847297498	0.199796005136	0.173876896956	0.0655595086317	0.14130015578	0.0962275010496	0.0557292718944	0.0695016007834	0.0126905780479	-0.020793872429	0.0028264214067	0.06175267318	-0.0134570905959	-0.00195697335593	0.0619228552308	-0.00508049734412	0.00878906798888	0.0528921444364	0.0277991608552	-0.0324881913042	0.0571051207695	0.0331898362729	0.0773521383136	0.00550363439337	0.00128390795524	-0.00193178443584	-0.0675546342368	0.0638424851256	0.0295119149325	-0.00292899820263	-0.00388549396586
38006	p12	TGGGAA	Treated	BCL2L1	0.37	GTGGAACTCTATGGGAACAAT	TRCN0000033500	-0.385265911015	0.050392912371	-0.422199690962	0.0821852840714	-0.0518155619817	-0.0521721495872	0.21509348204	-0.244094009996	-0.272887590559	-0.270053954502	-0.256737459426	-0.614756071013	-0.385267310965	-0.339521259528	0.0155049565664	-0.413973993614	0.0771898948312	-0.015568252995	-0.0696886861721	-0.134610040899	0.0959132342742	0.0758124958374	-0.00825914544281	0.0957226236431	-0.0852889777542	0.0047876201692	0.196414558096	-0.106330532149	-0.0107552248181	0.064446011982	0.164271325284	-0.164145564898	0.0859557780281	0.0556548101841	0.0514516251788	-0.0357153015406	-0.100605033721	-0.0645678208952	0.0997150219475	0.0201029214498	-0.0550552286076	-0.00453505645091
38002	h22	TCAACT	Treated	ATG5	0.76	AGATTGAAGGATCAACTATTT	TRCN0000330395	-0.463145856154	0.346186974059	0.237604343819	0.62536572301	-0.00163760908881	-0.815043303156	-0.615608306774	-0.170682793166	-0.175769404673	-0.588981771056	-0.723958168859	-0.761744429415	-0.193594310721	-0.203806628558	-0.0116337925203	-0.173268504836	-1.14774423938	-0.368905484604	-0.215812109592	-0.567742950986	-0.42018345169	-0.136395998184	-0.139478054895	0.200647911511	-0.303034113649	-0.48878654844	-0.0369326941923	-0.106131477133	-0.00965678967311	-0.0730070767199	0.174490290309	-0.165429974844	-0.111413170067	-0.108850496642	-0.0307289125054	0.0153941534257	-0.00752566811616	-0.208645825712	-0.0479595830761	-0.00578857398978	-0.0800532766893	-0.164456072148
37983	k13	CCTCAT	Treated	CDCA7L	0.91	GCCACAGGAATCCTCATTCAT	TRCN0000017935	-0.412616078831	0.139549603489	-0.0230813982957	-0.285736725125	-0.465520166889	0.300479299399	0.273005779018	-0.425210236172	-0.45856616185	-0.325454148515	-0.316209487998	-0.582549187707	-0.258328095476	-0.24903752054	-0.0395250256674	-0.449036462462	0.17850319235	0.45798704127	0.100784811102	0.0440225830219	-0.196857266491	0.0271082449996	0.0320679172425	0.541171018925	-0.298565624421	-0.182068294412	0.339994757341	-0.172380514652	0.00332184478775	0.201457035085	0.231002673441	-0.322542656791	-0.239568978642	0.0129022335804	0.0176971823509	-0.024075518002	0.192157137425	-0.0481278597453	-0.0460666903521	-0.0429867054914	-0.277838587281	-0.150312089287
38005	p21	CACTAT	Treated	MELK	0.68	GACTAAAGCTTCACTATAATG	TRCN0000196420	-0.372314123251	-0.00526945117341	-0.179605508194	0.0400889619965	0.0220735848468	0.0291644102541	0.224786433908	-0.244001590543	-0.272261035826	-0.380101138895	-0.382093929556	-0.271659213135	-0.326007781737	-0.311907993541	-0.019972636521	-0.38351411968	0.0236872112087	0.0466655484191	-0.0220731902316	-0.1942542059	-0.00382847470714	-0.0115146318646	0.0451181060419	0.0463288870534	-0.114517274188	0.0134088772578	0.153786052856	0.0143871301376	0.00438788650986	0.112663646858	0.0568033658591	-0.0568948130397	0.0199648948321	0.0768794929918	0.00467051542556	-0.0502523333797	0.00917422499659	-0.0563327324803	0.0175828483625	0.0743955708956	-0.0504830533268	0.0231981730155
38006	c21	TCAACC	Treated	KIF11	1.05	GCGAGCCCAGATCAACCTTTA	TRCN0000256366	-0.426426798944	0.0943251949508	0.00128719417976	0.0309394144737	-0.0750370246843	0.0299608556985	-0.0895071644293	-0.353825395809	-0.355493695594	-0.277107442086	-0.250704504505	-0.428468812249	-0.367290463837	-0.332975915206	-0.0547196710716	-0.355514030808	-0.118557949404	0.0873502431382	-0.0806285234955	-0.0662801264988	0.00574921874646	0.0860469983444	-0.0218773804043	0.126355748904	-0.142419849025	-0.10579412979	0.113119862135	-0.023613606029	-0.0191808975769	-0.0493206363973	0.15580889968	-0.109972832912	-0.146498158093	-0.0740021416695	0.0994946758166	-0.104480072566	-0.00864342450313	-0.171647156554	-0.0152954172796	0.09533302048	-0.0527987226317	-0.0839604891298
38004	e07	GAGGAT	Treated	LMNB2	0.81	AGTTTGGCGAGGAGGATCTTT	TRCN0000255441	0.386461374283	0.0229939687567	-0.107713192047	-0.222892790481	0.0324916779642	0.0833442161189	-0.103089359198	0.247667242177	0.309697068777	0.480014795889	0.567061641172	0.0803754438467	0.355218263256	0.321734635461	-0.033676894789	0.382710813057	0.113901580732	0.0237276110159	0.0900740638268	0.228974020233	-0.0595746554562	0.0548531689792	0.024162504242	-0.0758977865359	-0.0433166712772	-0.110527329044	-0.0969600469143	0.0588314507409	-0.0672947985435	-0.0983676941332	-0.0959515707058	-0.0837328903068	-0.136162915466	-0.168718597777	-0.0136564616593	0.0215716378377	0.045970141111	-0.040243622322	-0.0707933131411	0.0328620907829	-0.0195449500473	-0.166490011832
38006	h11	GAAGCA	CTRL	GFP	0.69	CCCGACCACATGAAGCAGCAC	TRCN0000072188	0.121013010511	0.158931492862	-0.00128719417976	0.121943877437	-0.0255639962099	-0.143413205606	-0.203009019212	0.102170168454	0.100098283394	0.0961467773992	0.0294640740345	0.0	0.189042726155	0.161188712031	0.0581281586032	0.16193175991	-0.238471978682	-0.0686655234599	-0.0654234252416	-0.104215285186	-0.0309122806888	-0.0704242728652	0.00472205726504	0.0832746754663	-0.0547105586362	-0.048643448514	0.0394402255092	-0.0152859149617	-0.000748661516096	0.0172545548406	0.0503819357329	-0.125764100666	-0.0517241303793	0.0330053884887	0.191755693443	-0.0571681570101	-0.0214018980848	0.00602890359662	-0.0271224859697	0.0271627340609	-0.0941258656871	-0.0863492895458
37983	b01	0	Untreated	0	0.01	0	TRCN0000000000	0.258022587962	0.00258425191646	0.0384689971595	-0.033530010945	0.00944267268432	0.027476312206	0.0303550635893	0.124112439236	0.14707402353	0.211502203913	0.251153285924	0.0	0.205481637571	0.164595848302	0.0378331323666	0.164849065877	0.036569619528	-0.0187010123444	-0.0304946042733	0.0719605897736	0.0371255422932	-0.0695845471086	-0.00724142730079	-0.0456145144558	0.0736415354769	-0.00795963298723	-0.072163058865	0.060172283038	0.017119358295	-0.00168817734725	-0.0910849573051	0.0368995582519	0.00208165140743	-0.0241680863165	0.0167214821833	0.0330128425132	0.00421664116734	0.0357086675127	-0.0774302922892	0.0119740594952	-0.00499247875128	-0.0282802442326
38006	k22	CTGATG	Treated	EIF2AK3	1.02	CAGGACCTTAACTGATGTAAG	TRCN0000195610	-0.873159635933	-0.0801118094103	-0.296054661346	0.346865797526	-0.316753703156	0.0569886103136	0.363815758866	-0.782078270346	-0.879328923676	-0.86510595124	-0.921952552057	-1.13188787792	-0.802897386857	-0.701714716707	0.0906396614126	-0.957174219116	-0.113887854109	0.212445403547	0.0053288811794	-0.834163533541	0.0345822668548	0.183818134299	0.0450332800871	1.11825285633	-0.349447848016	-0.0853915022999	0.38664401544	-0.016921513407	0.0538579685601	0.219426723143	0.414139390919	-0.473898839841	-0.155659832075	-0.0955187827773	0.182558492312	-0.203970881467	-0.000602475690768	0.0698451649835	-0.0817229636396	0.155394231484	-0.409248628863	0.0259993617232
37983	l19	AGCGAC	Treated	HDAC1	0.86	GAAGATCAAACAGCGACTGTT	TRCN0000196998	-0.499815610158	0.0142133855405	-0.0102583992425	-0.109006928533	-0.239043876418	0.00787812088433	0.088657188459	-0.489622723326	-0.497789933093	-0.303678385474	-0.306322799972	-0.582549187707	-0.336233767863	-0.306993051359	-0.0399696116519	-0.504972379837	-0.0318484397598	0.140093301561	0.077168770186	-0.0390027641028	-0.126196213018	0.143222454271	-0.00557779653151	0.225951632001	-0.168413953886	-0.058733267555	0.201975434756	-0.00280359143828	0.0293770849912	-0.0178686523072	0.129421752861	-0.172996209955	-0.0660868363487	-0.0593439806975	0.0333167962415	0.00325866491168	-0.0129056073669	-0.10495997257	-0.0408026642056	-0.0182384481314	-0.221000540419	-0.0694191647782
38004	c11	CCAACA	Treated	PTK2	0.92	CCGATTGGAAACCAACATATA	TRCN0000121318	2.72843967358	0.0012774427087	-0.0987370927093	-0.729816717447	-0.305146940202	0.664014659229	0.706417233138	1.32620473072	1.41129425472	2.20576348135	2.68902987101	2.44776181906	1.91420006295	1.98103688868	-0.0653148928481	1.62615265404	1.03064624871	0.483381972635	0.110606614719	0.83711104664	-0.116342823994	-0.206954175874	0.0452299959435	0.0606495178947	-0.137692706376	-0.113043487913	-0.0406109763715	-0.061442020639	-0.0537209722549	0.0526246483149	-0.0945684633316	-0.110987226836	-0.206903189023	-0.0328161993801	-0.185403898996	-0.0745249098365	-0.0519799861802	0.0196730129569	-0.0176380420089	-0.00259898844221	-0.0835848861714	-0.185694078518
38002	m15	GACCTT	Treated	KIF11	0.68	GAAGTACATAAGACCTTATTT	TRCN0000256369	-0.0175412602819	0.0178841979219	0.0485428229308	-0.247942941862	-0.201540353257	0.170686459837	0.100717929152	-0.138103836708	-0.11366031478	0.151911710244	0.167675254633	0.0	0.056846167991	0.0950050478468	0.0103469393682	-0.065570911896	0.0866917442879	0.190130024272	0.117829865034	0.179770700114	0.0354013225625	0.101679141418	0.00432749191286	0.0726463229025	-0.134495753105	-0.0295138244433	0.0896625841556	-0.0406562283545	-0.0454616201516	-0.0768412406625	0.192407165765	-0.105497414559	-0.0210149575424	0.0297328877747	0.0384175836523	-0.0461338737557	0.0179806222634	-0.133796717482	0.111179819073	0.0493351631099	-0.148203482062	-0.0884014190609
38002	e11	AATGAG	Treated	LMNB2	0.74	TGATGCGTGAGAATGAGAATG	TRCN0000265637	-0.459467849966	0.0408781666786	-0.135408927123	-0.0778870012231	-0.166854608942	-0.0358491271921	-0.0226765516431	-0.404048405381	-0.44437183063	-0.261003554201	-0.178524080802	-0.428468812249	-0.316096542548	-0.338515369004	0.0311456296057	-0.373873417647	-0.18562834019	0.0766860537352	0.0112230983036	0.113024153042	-0.0554513010002	0.220798507919	0.00464413766258	0.0111866452914	-0.132471041573	-0.10053749266	0.0461027312082	0.0318692021571	0.0678258042585	-0.0384924211542	0.0205025026443	-0.173386774058	-0.0985217364352	-0.0966412195775	0.102555705197	0.0646764337651	0.0487590690079	-0.108061950287	-0.0617339209902	0.0426228805047	-0.120101394757	0.0380380163842
38030	c01	TGAGAA	Treated	CDC42	0.7	CCCTCTACTATTGAGAAACTT	TRCN0000047628	0.44331382775	-0.00775275574938	-0.00510977083482	-0.229608467176	-0.0106946839966	0.300833927736	0.349232152705	0.245539768839	0.271034520127	0.3649615507	0.499063904902	0.312637911048	0.362535268763	0.342354102369	-0.00285116213698	0.257643843195	0.479799147319	0.220117788127	-0.0143612751704	0.269188956509	0.181229274887	-0.224781733831	0.0160177662907	0.0571622387897	0.0788453843419	0.110378175165	0.0244130049558	-0.0363893278025	-0.0802592749563	0.0125218708401	-0.0632969194126	0.0113183688407	-0.00334777708939	0.197347383284	-0.0484681860883	-0.138975264915	-0.0792434889076	0.0957291669152	-0.00958332791455	-0.0784193796836	-0.076169703254	-0.00405783322099
38002	p19	0	CTRL	EMPTY	0.74	0	TRCN0000208001	0.0927989253625	0.0843112187745	-0.0229939687567	-0.0403770037015	-0.0378031206524	0.0593323058769	0.196204733256	0.101430840286	0.0971976644465	0.10193324067	0.160615160128	0.0	0.0977050672535	0.104022825592	-0.0555989947586	0.0331431154674	0.0485882932587	0.00979718174753	0.0152765875329	0.0422728131455	0.0216444417164	-0.0252985509589	0.0798387075061	-0.0382695995197	-0.0479341875731	0.026620312243	0.00436295208449	0.046369959675	0.00472463276987	-0.039555073333	-0.00448986556424	-0.0289952258708	0.0286074583319	0.0209586366734	0.0216829117036	0.0650631824751	0.000388151342541	-0.00381879031897	-0.0502236210519	-0.00793249028229	-2.86396311515e-05	0.0426809705152
38003	i12	ACGACG	Treated	GRB10	0.94	GTTGGACTTAAACGACGATTT	TRCN0000370751	-0.0566571390165	-0.0180207185167	0.0948901929934	-0.266862066988	-0.328793787676	0.312266000354	0.528340535521	-0.196989102441	-0.190775154104	0.133593658558	0.187232687005	0.0	-0.0251054973571	0.0498620048292	-0.026791450265	-0.246079796576	0.381212499179	0.433996869336	0.144315091931	-0.0941945373057	0.100293048236	0.028297942552	0.0232035277225	0.365064307974	-0.281348075553	-0.113028356884	0.236424855085	-0.194891952358	0.000731768667028	0.042909269855	0.136952264307	-0.281704822116	-0.261733415049	-0.036332705852	-0.0605096034063	-0.145661287518	-0.0672827788496	-0.173186371599	-0.100061045425	0.00450152492849	-0.43957364462	-0.180365581699
38004	f02	CCTGGC	Treated	WWTR1	0.5	GCCCTTTCTAACCTGGCTGTA	TRCN0000019472	-0.239371155128	-0.214610375062	-0.148746789017	-0.221809760805	-0.352455169812	0.257003704183	0.564514556818	-0.350699281407	-0.275587651701	0.111303965279	0.260886887926	0.0	-0.146513630028	-0.103853273824	0.0272326716547	-0.367698144143	0.432182713764	0.43525042915	0.136289580504	0.0731048098235	0.0121588374752	0.262277531356	0.100521012479	0.438750105127	-0.153985191926	-0.133778840936	0.134537535669	0.0140111599593	-0.147949856623	-0.051665502682	0.212697860107	-0.347450671587	-0.297471919573	-0.143230051226	0.0523979556317	-0.0680125882705	0.030865825979	-0.078989669659	-0.168662054245	0.0303788376669	-0.41389188971	-0.151056143729
38003	k12	TCCTCA	Treated	RPS6KB1	0.61	AGCACAGCAAATCCTCAGACA	TRCN0000003159	-0.00863346880251	0.048913378831	0.0359043973488	-0.12806333714	-0.200609028661	0.11120830754	0.201927066045	-0.0805468038806	-0.0848268095928	0.0578806071891	0.0851740334782	0.0	0.0894778563562	0.138085979293	0.0307194636954	-0.0333747321547	0.0614573447449	0.238139982868	0.0139987991453	0.0166545252438	0.0531293911706	0.0028010725971	0.0366275697797	0.198096892896	-0.0378978087854	-0.00677387599675	0.181868942673	-0.00413601257998	0.0443428070015	0.163978635868	0.15896450593	-0.0661288699707	0.00505603652593	0.177926522363	0.0293499773373	-0.0477638690643	0.0994636352097	0.0430228956993	0.100670495239	0.0456596117121	-0.0437257283939	0.00870029990494
37983	o06	AACCAG	Treated	HDAC7	0.82	CAAGTAGTTGGAACCAGAGAA	TRCN0000195442	0.621674892106	0.144718107322	-0.0769379943189	-0.164711019823	0.021926341523	0.0874180085493	0.284701790233	0.406929886587	0.420916071909	0.584957614888	0.641288576601	0.296258906118	0.50661233903	0.446318837254	0.0371025314163	0.443237716537	0.192531840804	0.0940777332848	0.111106255596	0.0663294325107	0.0602232262063	0.0291545199991	0.08324773067	0.0246982303861	-0.00245755436165	-0.00102743933776	-0.0543229843124	0.0363982581353	-0.0110224849775	-0.127032634175	0.00447648869514	-0.103436562081	0.0252708004192	-0.0667769259944	-0.0149719508482	0.030284225021	0.00853184203677	-0.117403593712	0.0210733354407	0.0254766746433	-0.0739201446706	-0.00681492157283
38034	m23	GAATGC	Treated	SLIRP	0.8	GAAGGACTTCGGAATGCACTA	TRCN0000155261	0.0520157349727	0.0347542428536	-0.128412471672	-0.365850931144	-0.201762107356	0.350442876926	0.583945527351	-0.128413114393	-0.159263991098	0.235383430352	0.416058823462	0.0803754438467	0.0611505121974	0.058301974103	-0.0238083457318	-0.112439842302	0.532314845428	0.427861906108	0.164095261712	0.189949624031	0.183197544705	0.0096823812599	0.0512855747008	0.352060851661	-0.0811704676236	-0.0191933996749	-0.0107781734061	-0.106464985086	-0.0137352931934	0.101168856605	0.0741490919213	-0.296452427951	-0.0586156766811	0.0504135072712	0.0192110150047	-0.113316822659	-0.0240156827779	-0.0971373106002	-0.109977468228	0.0218226544809	-0.266668230479	-0.0477539287968
38003	i20	GATTTG	Treated	HDAC5	0.79	GCTCAAGAATGGATTTGCCAT	TRCN0000004836	-0.236071412569	-0.00772316507858	0.0846317937508	-0.151539077697	-0.429960495692	0.240510364262	0.313482768783	-0.259806861372	-0.298261754323	-0.179585969627	-0.154138528303	-0.428468812249	-0.109582777958	-0.00628106078228	0.089101755604	-0.240746027411	0.0513262839555	0.408976032373	0.209808757283	-0.409395705057	-0.159453244783	0.0927027061856	0.0826661743349	0.700518923455	-0.418448871903	-0.14624969458	0.31287251995	-0.0693243473379	-0.0118507519008	0.326216716383	0.215225419749	-0.29037756746	-0.329778311907	0.114216179026	0.0768974456419	-0.182485846954	0.00739460661715	-0.00809186585228	-0.01452579121	-0.125681089013	-0.303983659724	-0.216018899439
38006	p24	CATTCC	Treated	ATF4	0.79	CCACTCCAGATCATTCCTTTA	TRCN0000013574	0.299102452284	-0.0439322825798	-0.11069869946	0.221596655916	0.196357074876	-0.251752697203	-0.0059240003154	0.395219415638	0.374611253359	0.287214573685	0.290451936928	0.0	0.156147149457	0.0264770116272	0.0944384063666	0.254499488565	-0.0611302522824	-0.262515383333	-0.169960047811	-0.0429360152772	-0.0413442483342	-0.0629335363477	-0.102887391126	-0.106282519086	0.0813306172869	0.000613797457589	-0.0833505724797	-0.069327196475	-0.109980013604	-0.126374100087	-0.0641114813414	0.0519085665085	0.0756419709209	-0.0963173002407	0.0188024111838	0.0149364858092	-0.0347782595261	-0.162868401735	-0.111771001645	0.0222139382818	0.0731622327218	0.00985532852433
38006	o22	0	Untreated	0	0.02	0	TRCN0000000000	-0.357550913143	0.0439322825798	-0.0334670486739	0.0484989122379	-0.0565645889554	-0.0531663164807	-0.194060791845	-0.276174505549	-0.280859689546	-0.333943928927	-0.389735817916	-0.614756071013	-0.273806973687	-0.260711056763	0.00894375458715	-0.206509568213	-0.152787538575	0.00126723795859	-0.0685567930018	-0.0919384639082	-0.0273957434217	0.0294011408311	0.0156941582497	0.14032639629	-0.0538587167594	-0.0243800350155	0.146852086393	-0.0289805866902	0.00485122324181	0.104393979896	0.0951524557727	-0.04712294402	-0.0298003663997	0.089594897409	0.0229165011535	-0.0498877452082	0.0388961108172	0.0540454010815	0.0482967541085	0.0417297722103	-0.054762861053	-0.0106422890704
38030	g19	CCGGTT	Treated	SLIRP	1.17	GTATCAATCAGCCGGTTGCTT	TRCN0000155235	0.254565486364	-0.0465165344963	-0.0766465625223	0.109739146448	0.187232621093	-0.0610083636083	0.166070868454	0.261032967703	0.255246101479	0.223079085227	0.288359604471	0.0	0.149756388478	0.0836759286662	0.137646783556	0.13050951476	0.0967316719086	-0.115518686561	-0.10483965153	-0.0143042690177	0.0767493174216	-0.127979452381	-0.102651062699	-0.0379168277714	0.0465258177609	0.0647751318535	-0.131071184861	-0.0118569514642	-0.068629070778	0.0270362729525	-0.128551101842	0.054027979207	0.0718484467645	-0.10613750681	-0.0192398620183	0.00987421578624	-0.0425550731896	-0.0609859372473	-0.082601561481	0.0604990586364	0.0953643252306	0.0200503682438
38006	a05	GACGCA	Treated	EGFR	0.67	GCTGGATGATAGACGCAGATA	TRCN0000039634	-0.518352781986	0.078819683452	-0.00772316507858	-0.265981703783	-0.278709519898	0.204143835407	-0.0982438203566	-0.557661911933	-0.565922946519	-0.333943928927	-0.337764625522	-0.614756071013	-0.373068141472	-0.365643509945	0.0146961130871	-0.462691742173	0.0540527342901	0.364321526147	0.0626278287766	0.00594594963751	0.102148374534	0.184167134523	0.0804264357198	0.193224872523	-0.0932496429125	0.0517369877002	0.254801221492	-0.014570687167	0.0111558319585	-0.033442736821	0.211572720647	-0.199851197202	-0.055490719441	0.0498485359151	0.0251860507855	-0.0680026854576	0.0786188743264	-0.0787946487771	0.0546264902843	-0.00266857964227	-0.139714320807	-0.149573106547
38002	j07	TGGATG	Treated	HDAC6	0.6	GCACAGTCTTATGGATGGCTA	TRCN0000004841	-0.410522075308	-0.327025333428	0.099640531279	-0.354247814527	-0.582602123107	0.639519575226	0.918225136399	-0.468534202289	-0.587852671856	-0.420952223963	-0.187291492412	0.0	-0.252677321578	-0.0743011519354	-0.0606427024506	-0.593595582419	0.432676495046	0.742094925566	0.297945935101	-0.424972086799	0.315221682138	0.282254121836	-0.0276889116701	1.05627581545	-0.422378847414	-0.0767865800161	0.401901038274	-0.0857167912686	-0.0522173953769	0.348334512194	0.287241887195	-0.558190574744	-0.205381665702	0.117276266849	0.0340105576206	-0.223257009081	-0.203861832277	-0.157559572602	-0.0395342509141	-0.0192256833912	-0.491458273605	-0.293847685258
38006	l01	CGTCCC	Treated	GNE	0.7	GCAGTTAAACACGTCCCATTT	TRCN0000006169	-0.491461001872	0.0658984238697	-0.0450517962917	0.194481952408	-0.0233293951339	-0.298157443818	0.0104167820672	-0.35755392999	-0.357953116155	-0.384522595991	-0.471979585004	-0.711779670316	-0.416864158973	-0.39384111344	0.0210863633149	-0.477088050546	-0.403807065301	-0.0773155958957	-0.0868323760621	-0.273161620518	-0.170067414681	-0.00731765510553	0.0202825723846	0.103557688922	-0.139323471409	-0.103424871604	0.00333110012746	0.0122254053285	-0.0236237599918	-0.0921146429149	0.0671436995092	-0.0981502870326	0.0314620968681	-0.0500280475929	0.090747984538	-0.0379751444944	0.0103906040064	-0.0754686606018	-0.0636962218458	0.00277532282796	-0.0665498898329	0.0265141141868
38004	i15	GAGGCT	Treated	KIF11	0.92	GCCAATGTTGTGAGGCTTCAA	TRCN0000116501	-0.975940807705	0.314250906341	0.0653972951711	0.236575945906	-0.497545552907	-0.0267491133303	0.058257129465	-0.870049820702	-0.954928062373	-1.04982268433	-1.09625959382	-1.13188787792	-0.953345355895	-0.800767539751	-0.0885982425614	-1.04180906998	-0.372454744054	0.333727064201	0.243400751218	-0.870536118928	-0.100554054971	0.111122666627	-0.133058781204	1.16801031853	-0.367545341505	-0.121602101296	0.405092880313	-0.0842927685442	-0.146097526665	0.0463242381535	0.242254263342	-0.41393414586	-0.149580922443	0.0499668020976	0.0430867317731	-0.189807751226	0.0029084406105	-0.0391776524791	-0.0307718379384	-0.0651499995104	-0.292245959516	-0.0526149827421
38005	f10	ACAAAC	Treated	HDAC1	0.73	GCAACCATAAGACAAACTCCT	TRCN0000197198	-0.241793237267	-0.0553292373208	-0.306233852101	-0.266257735787	-0.435086709616	0.397824091917	0.462143356867	-0.31865935906	-0.333791309515	-0.211551093683	-0.105189702746	0.0	-0.113171465331	-0.0368137643439	0.0967409566121	-0.341774185116	0.207212852477	0.492200405565	0.150276812086	-0.163469270653	0.0648873397457	0.0921396436997	0.110113798141	0.456659343772	-0.24154201142	-0.115601145548	0.347764771248	-0.071764506776	0.0214456244491	0.15121960118	0.123728560238	-0.349590596052	-0.307122382745	0.111500762809	-0.0199611938548	0.0328711727519	0.100742768458	0.0014214885102	-0.055235959945	-0.0437223048788	-0.367302106936	-0.206931251377
38034	n07	CCTGGC	Treated	WWTR1	0.73	GCCCTTTCTAACCTGGCTGTA	TRCN0000019472	0.0108604281811	-0.172484020088	-0.101173462529	-0.36401920821	-0.241213136253	0.557893757022	0.677239925189	-0.204257276523	-0.176154180687	0.284477307	0.523673353185	0.312637911048	0.0557280323165	0.168621676744	-0.060030011338	-0.259119980559	0.620420249001	0.433907418916	0.35159023968	0.120214606005	0.129038733519	0.260188306079	0.0916115415658	0.365921726551	-0.320786714733	-0.00728621183416	0.220204009585	-0.110472858126	-0.0571932381937	0.140585294243	0.240764641245	-0.322301300486	-0.242685728927	0.0694462194732	0.17256001739	-0.24806055294	-0.0341790770898	0.0334747983439	0.0690467628474	0.0155273972257	-0.343294270431	-0.194652627234
38034	e08	TTGCCT	Treated	CDK2	0.78	GCCCTCTGAACTTGCCTTAAA	TRCN0000000587	-0.48500385851	0.0373286312131	0.0622605923258	0.658342008295	0.274811960455	-0.347332114262	-0.27306375507	-0.0502254528713	-0.0659658009863	-0.677339644169	-0.769444683717	-0.811709188514	-0.613473302467	-0.61001917282	-0.0920862349926	-0.31178149886	-0.380191334287	-0.48757600159	-0.28526972584	-0.465586710748	-0.198560601091	-0.191909249553	-0.157463513075	-0.0384921231529	-0.102449880446	-0.0840104543148	-0.112725205856	-0.101134017782	-0.208137987026	-0.00978070822216	-0.0346648553376	0.0233517739048	0.00818936726836	-0.0871257171145	0.0164641620208	-0.143706789839	-0.114783518288	0.0851598681867	-0.0806267249127	-0.0251087087079	0.0497249653575	-0.0419200105433
38003	e06	CCGTGA	Treated	LRPPRC	0.83	CACCTTATGGACCGTGATTTA	TRCN0000295840	-0.193713456256	-0.0875292042239	-0.176957386934	-0.314828715263	-0.148368832407	0.154828133586	0.492957545096	-0.245008428453	-0.233977340788	0.108534156665	0.175217755218	0.0	-0.172698752699	-0.176173576615	-0.051801580365	-0.349069296526	0.265125584282	0.324437466557	0.176273272708	0.105159666808	0.0899024677167	0.125655832333	0.0192349121143	0.0990353857927	-0.113175910685	-0.019367905377	0.0374215396029	0.0333920595696	-0.0118244658884	-0.0437374077702	0.0698488669354	-0.168562255333	-0.0739473183527	-0.0940750866694	0.0447193661006	-0.0610621408919	0.0541274536378	-0.100315858274	-0.0909312817809	0.07044728802	-0.163378577133	-0.109716294484
37983	e19	TCGAGG	Treated	LMNB2	0.87	TAGCGTCAGCATCGAGGAGAT	TRCN0000255440	0.171648288794	-0.0180897634152	-0.0602680955498	-0.130918371717	-0.0172549558404	0.140519456636	0.258498454763	0.0794831900001	0.106072301509	0.254817270575	0.298466547497	0.0	0.14249609881	0.0723284548897	0.00839250622533	0.108780565864	0.203024929071	0.180870333247	0.059790589186	0.125005468963	0.0902076437024	0.00221143262595	0.024897094961	-0.00774262355503	0.0330408312861	0.0328599275259	-0.0871507710908	0.00808252272609	0.0658559567976	-0.0749449523837	-0.00920912524478	-0.0128284378978	0.0538095697145	-0.182714508816	-0.0367485692449	-0.0305575766477	0.012238543876	-0.123728936328	-0.152477557357	0.00108590207308	-0.0395465906145	0.0349784295417
38004	i07	TCACCG	Treated	LMNB2	0.67	TCGGCAATAGCTCACCGTTTA	TRCN0000255444	0.513137931845	-0.0421556093873	0.108995491952	-0.194047219587	0.0721849166405	-0.0700560265172	-0.0246205725715	0.398605386089	0.427627981069	0.691702833873	0.70564498507	0.312637911048	0.508933227003	0.408441351465	-0.0674626251185	0.448528037241	-0.00989509745017	-0.000206653777652	0.0635981669364	0.227112703741	-0.055751891938	0.0699914436323	0.0412787263314	-0.2072988003	-0.00387818610677	-0.243210324632	-0.145311350954	-0.00231867073225	0.0215047254822	-0.185257731045	-0.0561721999224	-0.0805253542673	-0.178591306964	-0.199021241826	-0.0195663252043	0.041571605449	-0.0154049472144	-0.183954498788	-0.106478482606	0.0671500857305	-0.0421002158205	-0.163473153808
38002	p04	TTGGGT	Treated	ATF4	0.73	TGGATGCCCTGTTGGGTATAG	TRCN0000329696	-0.0316874379287	-0.0204390833393	-0.189061520888	0.0905894313816	0.0499016976796	-0.128072431402	-0.133794157625	0.0184698545617	0.0288708628157	-0.0981782677799	-0.0429376322567	0.0	0.0794007615486	0.0104793005668	-0.00767700506966	0.0436625130978	-0.268198353099	-0.05084367622	0.0399485840295	-0.043623636122	-0.0735916315576	0.0496739677258	0.00983800752954	0.0580611728609	-0.00968429820527	-0.00197723333689	-0.0450533585013	-0.0377073802772	0.0336024806131	-0.0581945669566	-0.0219504538696	0.0200316479806	-0.0834384201346	-0.0725089176122	-0.0235814550817	0.0472192966427	0.0329970527995	-0.0889960436636	-0.0501199246561	0.0176838882702	0.045018195597	-0.00724058541383
38005	e24	TGGACT	Treated	HDAC2	0.02	CCAGCGTTTGATGGACTCTTT	TRCN0000004820	0.296374698679	-0.0790417676011	-0.0542692902457	-0.0138789163262	0.0734133607966	0.0592725350902	0.168669873357	0.242574606808	0.239748459349	0.270685291653	0.255308588883	0.410847297498	0.213229843782	0.186913277256	0.0193333736752	0.195769013326	0.100290216669	-0.0688899106247	-0.0130557492386	0.058760575667	-0.0238846086023	-0.0592306112371	0.0385959845447	-0.0856887552208	0.01998172795	0.0242508773743	-0.0480455154929	0.040688084848	-0.0335755334574	-0.0349678930177	-0.03542639982	0.12199819966	0.0198207839866	0.0123882826436	-0.0391818375161	-0.0231250108404	-0.00819362376013	-0.0762800021524	0.044009450812	0.0251496038541	0.0250844388787	0.0250870031171
38004	m11	CAACCA	Treated	PGK1	0.82	CCTATGAAGAACAACCAGATA	TRCN0000006182	-0.519569633443	0.00255488541741	-0.165416687786	-0.0757196235974	-0.299953469136	0.0763546530647	0.0406214678242	-0.516787539906	-0.51951381919	-0.341926395308	-0.257404991566	-0.614756071013	-0.414303423913	-0.366429411419	0.0327539887253	-0.51637968852	-0.0854001262253	0.211571198225	0.208817315631	-0.235963584579	0.0119998813917	0.293272341026	0.00844215956627	0.335852529333	-0.22883691972	-0.16207491465	0.17158727481	-0.0722147521171	0.0441172753127	-0.0313522957269	0.198608205421	-0.278284530809	-0.167899712824	-0.0829473259182	0.0977040750095	-0.0888311137747	0.0866211917979	-0.115992696229	-0.0389277099024	-0.00791270065284	-0.229203936425	-0.163016954536
38006	a02	0	Untreated	0	0.01	0	TRCN0000000000	0.125403505224	0.0891566911179	0.101688340201	0.0378265228782	0.0780871152407	-0.0611443514276	-0.261477408879	0.13854420651	0.164619707233	0.0961467773992	0.10563638617	0.0	0.0735696502318	0.087150047539	0.00062013303274	0.195532049212	0.00726036022248	-0.0702847719625	-0.0144612827421	0.00943528324058	-0.00626071507621	-0.0394795863274	-0.0743011255883	-0.00315146879613	0.0251259550413	0.000859316440625	-0.0444991995092	-0.0289916754933	-0.0514629409252	-0.0177966574317	-0.0180604229518	0.0229053786043	-0.0305426060089	-0.0985828614161	0.0155723405464	0.00678539858347	-0.0820978211641	-0.0225890274696	-0.0363049388604	0.0563921978873	0.0570248626596	-0.0470064970108
38030	g04	GAACAC	Treated	RB1	0.82	GACTTCTACTCGAACACGAAT	TRCN0000295841	-0.112052329468	-0.0516850383292	-0.0459879375134	-0.0192817155364	-0.0455260673184	-0.0559540585863	0.16659857252	-0.0990467401221	-0.105468762956	-0.190023097019	-0.134637238585	0.0	-0.045064815831	-0.102504432676	-0.00514288777871	-0.133780742574	-0.0949721077146	0.0154332596028	0.0266951398042	-0.0398148659178	0.0215728790931	-0.0163878547563	0.0479203713511	0.0980960942682	0.0111551515581	0.0129622611211	-0.0916010060185	0.0792009436278	0.113145690953	0.0451189512518	-0.0734094449992	-0.00487649699055	-0.0180824749142	-0.0555691470556	-0.0503659091584	0.0706366780285	0.0446653816326	-0.0770662055377	-0.0846359170558	0.00606017735068	-0.00971369628945	0.019984612311
38004	j18	AGGTTG	Treated	RB1	0.72	GTGCGCTCTTGAGGTTGTAAT	TRCN0000295892	0.039708766388	0.0549300364743	0.132076890248	-0.276027283022	-0.127864123874	0.101765076913	0.235802666882	-0.0221715532886	0.0257532948204	0.213091397672	0.294227979958	0.0	0.112392142259	0.0202074709465	0.0685891205047	-0.0397905878883	0.0986010350132	0.210876090064	-0.0113356412501	0.180852570571	-0.0345273460238	0.0594252279207	0.115625922385	0.10792150381	-0.0512577190197	-0.07755401597	0.0299572992104	0.0707222110994	0.0598505933032	-0.0609396208653	0.057507199214	-0.153825652607	-0.0180371361626	-0.0489017362795	-0.0566496560238	0.0184380653788	0.0277182779914	-0.0920747755557	-0.0451802579974	0.0149759264841	-0.131896917225	-0.0409425737742
38002	a01	0	Untreated	0	0.01	0	TRCN0000000000	0.178524761902	0.140518697958	0.021716526048	0.233607910962	0.120895011214	-0.162072728058	-0.19882029578	0.217890941288	0.204068836651	0.0576860455061	0.118966970159	0.0	0.0938729344052	0.0357891159114	-0.00234962293344	0.220325276902	-0.214104389459	-0.19859164681	-0.0193300767623	-0.152282247144	0.022857505141	-0.0454760442006	-0.0144821451921	-0.0561362292005	0.019073468967	0.0321722387773	-0.154118452126	0.0361761435691	0.00451019116538	-0.136759027369	-0.0318853461005	0.0479096742883	0.0362790476713	-0.0986200932302	0.00325587303314	0.0329892762687	-0.0239048170347	-0.0937853068589	-0.160243768765	0.00676131898846	0.0630380312126	0.0280305438769
38002	b17	GGGACA	Treated	HDAC3	0.66	GATAGCTATCTGGGACATTAT	TRCN0000196267	-0.437399812837	0.265708083411	-0.0804788906484	0.207459752746	0.404860373259	-0.00801968131131	-1.51081899589	0.0625574640786	0.108435804261	-0.131885188165	-0.273644328143	-0.663267870665	-0.528502100315	-0.68339230415	-0.045694165825	0.203915016599	-0.431954439914	-0.512549730009	-0.343012049283	0.0321336948046	-0.126717452892	-0.198830251197	-0.310308436869	0.115119273343	0.0911772214798	-0.267806610441	-0.48572893601	-0.00601673222388	-0.168973066866	-0.236066745515	-0.157005366689	-0.0270596126742	-0.156482345141	-0.555827649503	-0.109264178156	-0.00941801129919	-0.19609601297	-0.380388558503	-0.388566813809	-0.0110548534785	-0.0567868809517	-0.24936191331
38005	e07	AGGGTC	Treated	KIF11	1.27	TGACTTTGGGAAGGGTCATTA	TRCN0000256368	0.173500490864	-0.0526945117341	-0.143425981364	-0.270811555338	-0.173006369044	0.254754541511	0.309672811852	-0.0224150099997	-0.0363818609825	0.384382628569	0.38223994228	0.410847297498	0.114683580796	0.164876530183	0.0265419128212	0.0212409021539	0.444659199987	0.227317997686	0.0975942585478	0.0938462914464	0.0521982369638	0.0801619417943	-0.0606836947604	0.240259047923	-0.120827654939	-0.0590259510284	0.24796437545	0.0178872991733	-0.0493150258973	-0.0218202904227	0.0932251587682	-0.187568206556	-0.106420316707	0.0663320394961	-0.0880674071713	-0.0914997098975	0.016114080033	-0.00143994166925	0.0111462699441	-0.0697434793163	-0.21075889325	-0.135279194568
37983	b21	ATTCAT	Treated	CDK2	0.89	GATCTCAAGAAATTCATGGAT	TRCN0000039962	-0.306436207879	0.0	0.0384689971595	-0.280383929644	-0.33875738107	0.201863191442	0.0795352486777	-0.376960986339	-0.366599205288	-0.211029285071	-0.230624572889	-0.494285324697	-0.145246534556	-0.071733795226	-0.0625200175716	-0.2820102501	0.0919032663153	0.327183223502	0.0922972902238	0.15496571451	-0.0876092191579	0.0998783748023	0.1228747978	0.292463365894	-0.165415192954	-0.111307942844	0.253475946766	-0.00547803471049	0.0839384282834	0.186556249164	0.182273593504	-0.237248431454	-0.173470950619	0.122111773623	-0.0464298700462	-0.0319723427729	0.0621954572183	-0.00320891174348	0.0976731005277	-0.0219432904984	-0.19501018565	-0.0978055328868
38034	c20	AGCAGA	Treated	CDK2	0.92	GCCATCAAGCTAGCAGACTTT	TRCN0000010469	-0.0631619638955	-0.135155388875	0.118035706284	-0.242982594138	-0.124555698686	0.12306613696	0.23677637824	-0.147427416275	-0.120317040609	0.160573713554	0.315769343114	0.0	0.0199271143862	0.0494553388218	-0.156720356301	-0.0669306781809	0.192008860677	0.241323363882	0.0113638779079	0.276175599574	-0.0288220106662	0.114527270315	0.0276775014281	0.202493760498	-0.0972332159171	-0.148087165669	0.205118957111	0.0160535437329	0.0161291268576	0.0474795580751	0.16773676784	-0.231722949408	-0.196713089111	-0.0377709749395	0.0429407727267	-0.118599813243	0.0661616491433	-0.0666117819339	-0.0496395880992	0.046992383453	-0.192623894928	-0.126255330936
38030	g20	CTGATT	Treated	CDK2	0.74	TACTTCTATGCCTGATTACAA	TRCN0000010470	-0.71718930293	-0.0581456681204	0.0166067552132	0.333171645753	-0.0137525832183	-0.141012691785	-0.0613815775797	-0.525423230606	-0.557169041322	-0.73762820699	-0.705861279371	-0.811709188514	-0.639326830464	-0.596311696867	-0.0595491755436	-0.623196620849	-0.303754010397	-0.0320203215085	-0.07393470638	-0.365779916061	0.0496530976605	0.0889059543404	-0.0634108584749	0.337053227426	-0.119679727808	0.0753680122208	0.309002546395	-0.0856068621823	-0.0394906057937	0.0092899485561	0.265191015966	-0.10239999493	-0.00212734998991	0.0564721534798	0.108305766641	-0.0691146540135	-0.00807404010299	-0.11898173213	0.0503460972633	0.0386527469892	-0.17362001119	0.0608830720884
38003	o20	0	Untreated	0	0.03	0	TRCN0000000000	-0.199109374258	0.048913378831	-0.100019392615	0.071924593233	-0.0113396349336	-0.045844713782	-0.160826337478	-0.158610692389	-0.14274069566	-0.145610245644	-0.206021188289	-0.428468812249	-0.136521542411	-0.150046251915	-0.0604666760933	-0.138718354687	-0.161558713942	-0.0230086717529	0.017809856878	-0.0856249428522	-0.0323065845194	0.111528189021	-0.0177344735511	0.0183395344557	-0.0366448761079	-0.0555971374679	0.0440220243956	-0.0461040562393	0.0194134920413	0.0185268376078	0.0561033371992	-0.0301496638572	-0.0225405681244	0.0336080653719	0.000698608580153	-0.065858015301	-0.0502869745747	-0.01476162882	-0.00136099045515	0.0375465029696	-0.00720989364711	0.0433554221327
38003	j08	TCAGAT	Treated	YAP1	0.57	CGACCAATAGCTCAGATCCTT	TRCN0000107269	-0.369350587207	-0.16476085501	-0.0615503954552	0.181359613	0.110734276664	-0.104780185946	0.0540553528497	-0.10306028524	-0.110639107229	-0.347732661513	-0.411200421132	-0.614756071013	-0.400134811612	-0.35520003523	0.018847869195	-0.333047810837	0.0768751381296	-0.0844280578871	-0.154232959399	-0.192669241294	-0.254696762405	-0.18442432603	-0.211952484148	0.17511488921	-0.189563947511	-0.252913787102	0.140149715535	-0.331374939659	-0.162726527371	0.0603587953076	-0.0593579004568	-0.236239597465	-0.326804827871	0.0676223271456	-0.191908618665	-0.211704434095	-0.154092203988	0.0200559636552	-0.0389123434536	-0.0819218958583	-0.287182308848	-0.123889279538
38004	p03	GAAGCA	CTRL	GFP	0.47	CCCGACCACATGAAGCAGCAC	TRCN0000072188	0.0111855679966	0.0459879375134	-0.0692441948871	0.0704365520051	0.109240076762	-0.0402778968942	0.0977144454674	0.0808712097886	0.0566846457271	0.0	-0.0183534625904	0.0	-0.0589596720697	-0.0975529951259	-0.086635097541	-0.000245534304671	-0.00543523035261	-0.0452947507199	-0.0606319498854	-0.057171298815	0.0793321148941	-0.0221939567799	-0.0155954738527	-0.0539172190394	0.0184812325582	0.0404973015189	-0.0379121592413	0.00427935192152	-0.0592064895922	-0.0355846595422	-0.0297488355654	-0.000369352634847	-0.00386429587993	-0.0497477028436	-0.0499574796067	0.0444687924544	-0.0416172682166	-0.0745769813717	-0.0048659637378	0.0337744896653	-0.00171623359852	0.0430120754541
38034	f13	CTTCCC	Treated	NDUFAF4	0.91	GAAGTCGAAATCTTCCCTCCT	TRCN0000140034	-0.601610561086	0.0411902137524	-0.120629897631	0.193824866582	-0.0656631060852	-0.235569021367	-0.187285672597	-0.451869291792	-0.467055320089	-0.677339644169	-0.747704414894	-0.811709188514	-0.438145502172	-0.483323913093	-0.0280123264447	-0.482122705418	-0.544165279826	-0.0611117392502	-0.0767872434919	-0.216057110844	-0.199167517357	-0.0541636746482	-0.0407212314099	0.0669755131167	-0.226473998505	-0.103820806728	0.158700371603	-0.0179885690936	-0.0305869256806	-0.0628314164215	0.115516480046	-0.18656708252	-0.0698564246303	0.0852713119756	0.149008296435	-0.0346300466511	0.00983237567299	-0.0148532741011	0.11088696217	0.0404304450432	-0.123808799998	-0.0819065848673
38002	h11	GATCAC	Treated	EGFR	0.73	CAGCATGTCAAGATCACAGAT	TRCN0000121329	0.178524761902	0.0932533177354	0.00510977083482	-0.296655500568	-0.180436899264	0.382641241946	0.371960523143	0.046874757245	0.058748532346	0.274113020956	0.468465526759	0.312637911048	0.204638185357	0.278965894515	-0.0920711242237	0.0995205145151	0.363840572461	0.347208424083	0.197488166764	0.068733051449	0.0998102229123	0.0774293410122	-0.0533724002586	0.422830831687	-0.166575419874	-0.148967653113	0.117381698896	-0.0565475435897	-0.0702711302967	0.101662785137	0.0201557244096	-0.345519946281	-0.255343032504	0.00565659166748	0.0332202137709	-0.131714172468	-0.0591777212311	0.0107938084995	-0.0632461600962	-0.0330995587182	-0.303343262485	-0.188016480985
38004	m18	GTGCGT	Treated	HDAC5	0.73	CCAACTTGAAAGTGCGTTCAA	TRCN0000004837	0.575497473426	0.0383232812611	0.0333397975382	-0.143250486227	0.0125761535891	0.0546271675598	0.265017923772	0.458484665738	0.477340059209	0.629856333859	0.653660272416	0.312637911048	0.487702839595	0.431237895175	0.0621562623908	0.428801109677	0.215681853225	0.0359389706044	0.0967485068539	0.184623341051	-0.0138969310449	0.0982257104585	-0.0259329941246	-0.139841683458	-0.0021716474231	-0.0468825903299	-0.138150260667	0.0678197420355	-0.0137627179977	-0.0734477356623	-0.00444398412833	0.058532672817	0.0283794790716	-0.13610323938	-0.0994591769313	0.049357673426	-0.0741945996317	-0.029965728442	-0.0237786298762	-0.057368765199	0.06629656781	-0.00800533588994
38004	e16	CCAAAC	Treated	GNE	0.78	GCTGCATTCAACCAAACTGAT	TRCN0000006172	-0.26342012632	-0.0894209896093	0.12310079091	-0.211904001569	-0.238647673462	0.173980280014	0.446514146626	-0.282455401243	-0.287173894658	-0.10797098602	-0.0506886734526	0.0	-0.174263719963	-0.192904068556	0.0796871459139	-0.350538803879	0.238867205716	0.280927024011	0.104026741457	0.0743563847064	-0.0382953869559	0.0170940197397	0.121178214334	0.166704991299	-0.0977480734601	-0.0535066387416	0.120730232767	0.080938681903	0.035058981909	0.000156886274535	0.165431668972	-0.127303541477	0.0613330226541	0.0594124143821	-0.0254761887492	-0.114672341768	0.0197662098414	0.0147480899953	0.0136591477666	-0.00600475323612	-0.0571341127132	0.0400126963303
38030	l18	ACTGCA	Treated	HDAC4	0.65	GAATCTGAACCACTGCATTTC	TRCN0000314667	-0.0258373089793	-0.0193818893735	0.102195416696	-0.148884467427	-0.12177048424	0.178780925603	0.368625277157	-0.020522609962	-0.0303010054864	-0.0514180144875	0.0972236465367	0.0	-0.0188555597739	0.0182156359056	-0.0130559456805	-0.125831381763	0.256142273383	0.228582081821	0.00964146344106	-0.147768630991	-0.0271505986425	-0.0915475110047	0.0264747312828	0.0954894013043	-0.206794834654	0.0107375753752	-0.014741617141	-0.0783169923451	0.0301095171795	-0.0213109445626	0.0230401269937	-0.158437838154	-0.0281817890769	-0.103179382317	-0.0100054060077	-0.0387198247199	0.0256050757753	0.0109089339515	-0.0714462315313	0.054913652242	-0.139267322826	-0.0208653957265
38004	i24	TACGGC	CTRL	RFP	0.69	CTCAGTTCCAGTACGGCTCCA	TRCN0000072209	0.531594119039	0.0485428229308	0.0871963935615	-0.206343568718	0.117134625273	0.169557052556	0.146707898733	0.318471440769	0.375025506542	0.59577004268	0.624640600644	0.312637911048	0.389308378878	0.304633446907	0.0565399349572	0.392518154712	0.220037483028	0.0178191916457	-0.024058911936	0.384137214042	-0.0535108717432	-0.0396745102093	-0.0989824255538	-0.130488000148	0.0465553328673	-0.161321903602	-0.158646682656	-0.0261056989807	-0.0812310927064	-0.157674271505	-0.0183833010559	-0.100612953706	-0.0861523924019	-0.12203828449	-0.0160204070773	-0.0464604864207	-0.138515882364	-0.131707154881	-0.070138776426	0.0235392169805	0.0194863792935	-0.134154048084
38030	m24	AAACCG	Treated	HDAC2	0.77	GCTGTGAAGTTAAACCGACAA	TRCN0000197086	-0.297537010772	-0.0413480306634	-0.306586250089	-0.0690597520788	-0.0238818743901	0.160667650668	0.491304479397	-0.284029786657	-0.307310671257	-0.190023097019	-0.173556664033	-0.428468812249	-0.317495627244	-0.338611122531	-0.124558179806	-0.390516681439	0.223819522727	0.185522179879	0.0191982261753	-0.0259057424531	0.260518862911	0.0170680839402	-0.0704117079187	0.14768255751	-0.0252716645137	0.107194884992	0.0792516501492	-0.0675240563137	-0.100246047316	0.0569425221414	0.125615207317	-0.179528526591	0.0325260616879	0.076095417222	0.0246788718887	-0.12726529585	-0.107262757542	0.138044410171	0.0195029129489	-0.0918681800415	-0.191093473617	0.166682637532
38002	g11	CGGAGG	Treated	PGK1	0.98	CAAATGGAACACGGAGGATAA	TRCN0000195079	0.31432806731	-0.0421556093873	0.00766465625223	-0.0431245512907	0.0538122292628	0.0547678160602	-0.0196605202159	0.221304863864	0.247225470417	0.108235446631	0.205900850873	0.0	0.221438851491	0.248980419022	0.0257968634708	0.275047183376	0.109406395316	-0.0325016883162	-0.124438500153	0.133381849899	-0.0359734223435	-0.143748937302	-0.0785457373614	-0.0520761743339	0.0022649315434	-0.0868777038147	-0.0623658310441	-0.0282440127776	-0.0260408200032	0.0226711098292	-0.00966111994039	-0.0440904106655	-0.106566171796	0.0161732472429	0.0685709196585	-0.0632100925506	-0.0809616681603	-0.0170279720098	0.0173172981053	-0.0487467265105	-0.0325533469006	-0.0592644766746
38030	f19	GGCAAA	Treated	MELK	0.89	CAGAAACAACAGGCAAACAAT	TRCN0000280028	0.0995416324886	-0.0180897634152	-0.141796140666	-0.42573181519	-0.157055774477	0.420619747592	0.760361593782	-0.0329328451395	-0.0328393791916	0.388141981039	0.420457153888	0.0803754438467	0.104221652155	0.154508533543	-0.105158160004	-0.138036110959	0.559511841183	0.374464229783	0.133484709734	0.325410265786	0.0777151899341	0.0918734541553	0.0295896661935	0.0880820290329	-0.125643868245	-0.0280286288149	0.0235814702892	-0.0207837681211	-0.0837554078155	-0.105011882085	0.0847482804389	-0.205109199708	-0.0788798983101	-0.0528165343694	-0.000745534063235	-0.0858316644303	-0.000225099567255	-0.0605618331084	-0.0534564756216	-0.0166740472869	-0.159350501814	-0.132034452208
38006	d03	CCAGAT	Treated	CHMP2A	0.87	GCCAAGCAAGGCCAGATGGAT	TRCN0000122604	-0.217329488265	-0.0439322825798	0.0102975534381	-0.150386057947	-0.143686048439	0.0226867650116	0.248185744306	-0.259068032391	-0.243929681618	-0.0921254292951	3.08000251238e-05	0.0	-0.1297674167	-0.153185890406	-0.00920639476543	-0.246807212477	0.00111229023346	0.112605826305	0.0425376233322	0.0979829911318	-0.0214316962168	0.0656290665339	0.0767111567019	0.116356847907	-0.0528479996119	-0.0541737636069	0.0810381442622	0.0211796137663	0.0261540463816	0.0415921080097	0.0205248552476	-0.0677062665512	-0.0660260906105	-0.00761377116299	-0.005984130865	0.0203248905666	0.0274420671614	0.041413803725	-0.0158503530539	-0.0355295829138	-0.0980706294218	-0.0211240451692
38030	d04	ATGCCT	Treated	HDAC3	1.14	CAAGAGTCTTAATGCCTTCAA	TRCN0000194993	-0.0168622437549	-0.0814039353685	0.090698432318	0.0199694036076	0.0812732277509	-0.0297152023719	0.158359193115	0.0427173358216	0.0271911654497	0.150151888655	0.163409144925	0.0	-0.0327685629359	-0.044201243536	-0.0420366420438	-0.0390676084489	-0.0735911848195	-0.0974086056152	-0.109809961094	-0.0159006570517	-0.0715988605117	0.0218778711283	-0.094422849144	-0.0680088328969	-0.0922716032655	-0.0533321683149	0.0895882656973	0.00386319449456	-0.141403654791	-0.0855362599049	0.0257041794331	0.0104551580128	0.00738974207022	-0.0992061540508	0.121149285276	-0.162583634864	-0.0926622368606	-0.156998236799	-0.0282792237759	0.136376815917	-0.0295898437315	0.0575745104174
38030	j10	GGTAGA	Treated	XBP1	0.77	GAACAGCAAGTGGTAGATTTA	TRCN0000019806	0.272515616813	-0.198987397567	-0.0587623646004	0.00107120641869	0.0212460289672	0.049533398379	0.355348722569	0.195245657856	0.215057399465	0.300564231584	0.405162831067	0.0803754438467	0.222999651003	0.201071561481	-0.0416583339624	0.105282249414	0.0724896089165	0.0245944498874	0.0667946170055	-0.17107747687	0.081721100864	-0.0252676798949	0.0699154451733	0.199685963546	-0.160966213866	-0.0281009763188	-0.10510171758	0.00643865749093	0.000242331853338	0.163906719271	-0.0300476118685	-0.129868136499	0.0390088808676	-0.0698802419714	-0.0875240046283	-0.0428429848628	0.0635118429011	0.000512731792051	-0.154343699278	-0.0159904227609	-0.123461303657	-0.0460412658895
38002	k24	CTTCCC	Treated	GRB10	0.8	CCCATGAATTTCTTCCCAGAA	TRCN0000063684	-0.16098350162	-0.012774427087	-0.00638721354352	0.283382323809	0.0573715627522	-0.269607986155	-0.244348604211	-0.0208569332379	-0.0609662282173	-0.261003554201	-0.317071470898	-0.428468812249	-0.0314074505335	-0.0848714186529	0.0486637751821	-0.0362708830295	-0.517495408836	-0.1204313945	-0.0727492741056	-0.285907245179	0.0250929320632	-0.0369428955458	-0.00169317518948	-0.00813205107117	0.0100068793645	0.093816104945	-0.0345204432394	0.033373385213	0.038583924498	-0.0558574501714	0.00660095411544	-0.0120878394591	0.0756651455168	0.0104170896055	0.0109617255681	0.128182904096	0.0353357344497	-0.0552585269273	0.00227267934216	0.160824512226	0.030624577895	0.068954817242
38030	h13	GGTGTT	Treated	WWTR1	1.16	TAAGCTTTATGGGTGTTAATT	TRCN0000370006	0.363898099098	-0.222245664816	-0.13796381254	-0.299726200903	-0.107078234073	0.226736365118	0.402326377782	0.13861579523	0.183321083193	0.439798745277	0.555746171109	0.312637911048	0.372523876381	0.284131632443	0.131044297763	0.171538473784	0.355084490225	0.221465429217	0.0768703968371	0.293071553731	0.0653944890909	0.0393427554259	-0.00941126849282	0.0403053080395	-0.0109480633485	0.033466749527	-0.0830298025319	-0.0186993891707	-0.0719466887132	-0.0515316115302	-0.0316242959653	-0.0103134368321	0.0130440144118	-0.0418372217773	0.00669286261314	-0.0542829330755	-0.0506192651865	0.00910485561592	-0.124357129976	-0.0210839390539	-0.0361801614099	-0.0417325218723
38002	k05	AGGAGA	Treated	NDUFAF4	0.85	CCAGAAGTTAAAGGAGAGATT	TRCN0000144211	0.724284295513	0.077924005231	0.0370458385524	-0.231630207625	-0.167264997726	0.140268651205	-0.107350695361	0.414618229731	0.480559729271	0.625697061534	0.745150391657	0.533171180476	0.742402705426	0.730797797512	-0.0688402508731	0.612937248195	-0.0248206451631	0.200384715922	0.131857833117	0.224014125601	-0.0536423003036	-0.0796670650347	0.132375514814	0.0795985697947	-0.14055616084	-0.192900813355	-0.112909890722	0.0228603360125	0.0513717345334	0.00694313957397	0.0285392403277	-0.0955985068025	-0.232486441586	0.0118545732965	-0.0083845173624	0.163094263149	0.0487981633877	0.0325695605172	-0.000527123345521	0.0530334187145	-0.135054586791	-0.206207026525
38006	a09	CCGACT	Treated	CDC42	0.87	CGGAATATGTACCGACTGTTT	TRCN0000047629	0.152569691257	-0.166684248612	0.0746572624263	-0.449607260117	-0.29656634102	0.351731306975	-0.0255503627049	-0.0901669962682	-0.0325876560524	0.393941582459	0.478597740403	0.0803754438467	0.22840142063	0.238491179654	-0.0168489920581	0.158446197307	0.333443280396	0.362439443104	0.0990083125937	0.380650307452	-0.0687655665724	0.119653166266	0.0249600819396	0.186200656358	-0.0676098784852	-0.15102486444	0.218524466555	-0.056541806594	0.0401175744057	-0.0417454659795	0.180453222638	-0.203150961095	-0.193314644489	0.0700466946995	0.0160908518856	-0.0579948095192	-0.0282056700717	-0.0412301674049	0.0592654065227	-0.00833164631291	-0.177102195758	-0.186753938735
38005	i22	CCTAAT	Treated	EIF2AK3	0.94	TAGCAGCAATCCCTAATATAT	TRCN0000262379	-0.471720939445	0.205508595763	-0.201571649484	-0.408436680456	-0.518927150521	0.387019769844	0.6220850416	-0.543197144019	-0.553749224258	-0.266693371329	-0.282214104144	-0.178625875754	-0.353174647649	-0.274103622792	-0.0107592085289	-0.633289948868	0.377638748152	0.589361837556	0.241889597936	0.0994069889104	-0.00421934670225	0.190383905862	0.113410942549	0.504324981065	-0.234462574473	-0.109605653939	0.362597932276	-0.146819393277	0.0731775761517	0.144919246367	0.257956718663	-0.305531126649	-0.159896525852	0.221844788384	0.00855840394198	-0.109615230673	-0.00906635886058	0.0150268241003	0.113390184306	-0.0128874305059	-0.303499111839	-0.163526422634
38003	d14	TCATCC	Treated	ATG5	0.72	CCTGAACAGAATCATCCTTAA	TRCN0000151963	0.0442465276129	0.075944456606	-0.197474185419	-0.228970952769	-0.390454542593	0.0149187742514	0.130933811085	-0.130539597345	-0.100864501119	0.328296580267	0.342220755939	0.0	0.271320756734	0.144762372224	-0.00719708154211	-0.00831341574833	-0.176276033691	0.265863659599	0.206623150652	0.134934068287	-0.176928785265	0.257653179277	0.102118605649	0.217053840139	-0.198892848425	-0.140906402503	0.265610967211	-0.0491436455369	0.115481235842	-0.0971339816667	0.125043108253	-0.193676131571	-0.122168988303	0.0721842251972	0.0372955978152	-0.0176878318059	0.0915791429226	-0.105646823927	-0.0571273603628	-0.111105205367	-0.205436658452	-0.177656193881
38005	n13	AGGAGA	Treated	NDUFAF4	1	CCAGAAGTTAAAGGAGAGATT	TRCN0000144211	0.377587694402	-0.00790417676011	-0.16797637457	-0.23041559427	-0.142124940072	0.248596198918	0.344893899095	0.15288931046	0.188467851889	0.381507618595	0.366157174984	0.410847297498	0.403476071566	0.405893899021	0.00262718526208	0.196927371348	0.299076164309	0.232542032321	0.0313547857962	0.169639359619	0.00102765683484	-0.125788458788	0.071035194647	0.102908550195	-0.0182032854967	-0.0171736303986	0.073594141731	-0.0332240019831	0.0131534074583	0.116846639027	0.0869829647579	-0.0639795546888	-0.027691453243	0.190488502697	-0.0636704859636	-0.00157334950493	0.0259565147292	0.110550494828	0.0740293734626	0.00639188912489	-0.0248176652374	-0.120669458976
38002	e18	GGTGCT	Treated	RPS6KB1	0.79	TTTGCCATGAAGGTGCTTAAA	TRCN0000350402	0.177675991243	-0.176287093801	-0.160957781297	-0.0167772954236	0.0648177515487	0.0254108118345	0.0229018154011	0.177550645223	0.204708294969	0.225693633693	0.232203085703	0.0	0.137120472528	0.140706441985	0.0510142953463	0.160133283661	0.180107626993	-0.062184376224	-0.0679647091403	0.141311975372	-0.0348557088824	-0.0411378977602	0.00611302211268	-0.0192924254194	-0.00884009644819	-0.0517094742799	-0.0312460520542	0.0481771436344	-0.0234917318982	-0.108828507262	0.00119243042085	-0.0189534204953	0.0023048663111	-0.101905770238	0.000103088328226	0.047581752092	-0.0823551035554	-0.106673724185	0.0208084100986	0.113426856446	0.0397606202322	-0.00415834802064
38034	k19	AACGTT	Treated	KIF11	0.63	GGAGGAGATAGAACGTTTAAA	TRCN0000256362	0.274082911203	-0.0244566894155	-0.121926993305	-0.24878954557	-0.394377375854	0.0482683641391	-0.126420940061	0.114977938903	0.174763705031	0.445986142014	0.614237238086	0.312637911048	0.535205324849	0.486586242994	-0.0731482573998	0.31592645163	-0.137227121097	0.260247835707	0.107203812071	0.110514982737	-0.116204929041	0.124549334173	0.164838790151	0.181092159554	-0.121429659902	-0.221405829037	0.0639358612275	-0.00497814216718	-0.0486751871888	-0.0102688261184	0.0378984247598	-0.288583966123	-0.262508485041	-0.2020361869	-0.0628563046541	-0.0655356861474	-0.0218023462854	-0.0321611395791	-0.0683859450693	0.0786449504925	-0.148574729346	-0.28276637376
38006	a07	TCAATC	Treated	SLIRP	0.87	GCGTAGAAGTATCAATCAGCC	TRCN0000155281	-0.117720139477	0.00646062979115	0.111985893639	-0.174398934007	-0.245110553809	0.262064863117	0.448033637299	-0.178264031173	-0.198835411622	-0.058943931302	0.011888809698	0.0	-0.0302065422947	0.0330253122921	-0.000870280784427	-0.287805975656	0.286071905933	0.284532469495	0.0650119910575	-0.13377760795	-0.0060868063241	-0.113172544218	-0.029953880236	0.332603706766	-0.218304762885	-0.139565265907	0.20513559314	-0.0986127252482	-0.0709962004815	0.243864137316	0.280027159882	-0.273681002206	-0.0800954085762	0.177561809602	-0.0445180235501	-0.144623101037	-0.0478603886534	0.0815204454013	0.023723504352	0.0332913827117	-0.25756372521	-0.150815492154
38004	m02	TCGAAG	Treated	RPS6KB1	0.95	ATCCGATCACCTCGAAGATTT	TRCN0000315003	-0.0380309311885	0.00766465625223	-0.0512919962126	0.0245926982624	0.0380355803604	-0.0650714131475	0.0327448661364	0.0120375180491	-0.000767119420183	-0.0468371295975	0.00615135023581	0.0	-0.00411260325664	0.00623676172603	-0.00832950342683	-0.013314974579	-0.0865467364641	-0.00337221391714	0.0358528528162	-0.0738140355905	0.031759946667	0.0302361651893	0.0359003615998	0.00553926302181	0.0255262619938	0.051829199495	-0.0218308132888	0.0118081473871	0.0409129231656	-0.0532129718444	-0.0153103972811	0.00149037028096	0.0335281181886	-0.0705012710717	0.0689965939623	-0.0297064231987	0.0260165605765	-0.0574603988723	-0.0611819582183	0.0249246699633	0.0420493808266	-0.0109802445547
38034	j15	CGTTGA	Treated	WWTR1	0.92	CCAGGAACAAACGTTGACTTA	TRCN0000019470	-0.173195249415	0.118421864538	-0.0830141231011	0.193396165469	0.0872514179674	-0.208627269875	-0.0474125191094	-0.093873129041	-0.0815745718334	-0.18838244459	-0.211204263294	-0.428468812249	-0.149487587122	-0.178938186412	-0.0418559189375	-0.184852096102	-0.246525405113	-0.156132755153	-0.0628634305005	-0.125638085638	-0.0874402237734	-0.0293696995233	-0.0348820960875	-0.0556558799952	-0.0893665968004	0.000388680224854	-0.033247701509	-0.006345339573	-0.00794499984942	-0.0584420254145	-0.0113546604421	0.0547735983292	-0.0453107594478	-0.0961095582263	0.0402023976841	0.0371072015134	0.0122589106108	-0.0890279939948	-0.0422314730072	0.0761950998859	0.0123840618709	-0.0652769106705
38006	k06	AACCGC	CTRL	LUCIFERASE	0.69	AGTCAAGTAACAACCGCGAAA	TRCN0000072248	-0.0814985580994	-0.0361795268304	-0.223971787279	-0.167551255612	-0.267168744753	0.104541897563	0.219275129321	-0.25784037606	-0.206108250503	0.102469110782	0.225090433611	0.0	-0.034371909312	0.0140278495055	-0.0652112148723	-0.180033982545	0.00646042546554	0.14524424395	0.0126628302604	0.142452435526	-0.236252482269	0.0137159925475	-0.0564419486302	0.114475866532	-0.214921057652	-0.204376139454	0.0888178748824	-0.0940552272074	-0.06264978763	-0.128146632901	0.106097434498	-0.197098177813	-0.151317176451	-0.156466092428	-0.0066811461078	-0.155798073358	-0.020238979891	-0.0842550424881	-0.0440653688293	-0.0231360177156	-0.114754265178	-0.100069623857
38003	e16	CCAAAC	Treated	GNE	0.78	GCTGCATTCAACCAAACTGAT	TRCN0000006172	-0.410629359919	0.043764602112	-0.00512919962126	-0.230849012014	-0.307854798152	0.208129227888	0.351258118263	-0.45136056617	-0.452828937214	-0.26960346363	-0.21746723126	-0.428468812249	-0.277841196889	-0.210856597074	0.00594225014393	-0.467138633133	0.132522238404	0.337541865158	0.168286462723	0.0319970628642	0.0459663456826	0.121953297794	0.11884982738	0.295030700546	-0.164512103378	-0.0351654645607	0.256824776547	-0.120150622664	0.0437899528057	0.105070914075	0.201122312299	-0.248197966513	-0.0952851288895	0.139394106765	0.128097879293	-0.0179635799688	-0.0142010696936	0.0265898381047	0.00427128451019	0.0434561625729	-0.188049586602	-0.0557546102843
38006	j18	GCGAAA	Treated	HDAC6	1.05	GTCACTTCGAAGCGAAATATT	TRCN0000314910	0.575978025086	-0.0180897634152	0.00901035925834	-0.0466851317802	0.0964556160358	-0.0269289554207	0.091199735948	0.442659284885	0.458602533946	0.548817245808	0.656664235655	0.312637911048	0.506284959373	0.375934541374	-0.0533718354885	0.439848620213	0.0806258050729	-0.0582882526212	0.0532438953983	0.0971536876297	-0.0665149827215	0.0336175175224	0.00746619620397	-0.0715786484159	-0.150823336746	-0.186256838506	-0.0770752096589	0.0498774359796	-0.00675690710096	-0.115271696363	-0.0728155179547	-0.0958925538425	-0.0717756780312	-0.0956302038187	0.00530411599398	0.0124985946226	-0.0315290941148	-0.0777902226427	-0.0696357688053	-0.0759148452107	-0.0432429199263	-0.153282814132
38004	i03	AGGTTC	Treated	LMNB2	0.55	TGGGTAATTGGAGGTTCATTG	TRCN0000255446	-0.223152081533	0.0625946927265	-0.0756556944136	0.0381966076127	-0.022652038697	0.0660091126923	0.311373458548	-0.189168657805	-0.215438639878	-0.262099349288	-0.190788576653	-0.428468812249	-0.245971891726	-0.181204847239	0.00631867210909	-0.326118663464	0.0735170746599	0.0629918287698	0.0989399792919	-0.177341742566	0.050680932288	-0.0806413121573	0.00241714235865	0.239247217482	-0.0709530221845	-0.0811231658998	0.0528736462574	-0.0563475540657	-0.0657189992401	0.00269559144428	0.0962462327116	-0.174593638479	-0.00782998727858	0.00438807117082	0.103443870539	-0.108916062933	0.0239233223102	0.0592200198365	0.0263020411597	0.0153647072887	-0.0900099873574	-0.0996192388016
38005	i15	GCCTGG	Treated	EGFR	0.95	CCACCAAATTAGCCTGGACAA	TRCN0000121070	-0.220962631221	0.0316167070404	-0.180897634152	0.247684292003	-0.0367826445555	0.0276338987847	0.341312495611	-0.109074595702	-0.163679642845	-0.232110517531	-0.198591549037	-0.178625875754	-0.366743255944	-0.303708602805	0.0546235478057	-0.302129707199	0.104395999945	-0.0175568719949	-0.0497732346944	-0.419029785223	0.0480669011743	-0.141888613494	-0.019579895864	0.188785912151	-0.0701969776057	0.00803065848533	-0.00454751792731	-0.0845782170789	-0.0335721161003	0.0523650017916	0.0835170779779	-0.16136517784	-0.0965320956126	-0.026729336748	-0.0905490918541	-0.162340529185	-0.141737503578	-0.0843696289755	-0.0779959803253	0.0914491533716	-0.139199619887	-0.125428058569
38030	d14	ACAAGC	Treated	TSC2	0.95	CGACGAGTCAAACAAGCCAAT	TRCN0000040178	-0.316575027915	-0.00516850383292	-0.099640531279	-0.187580146206	-0.130725191726	0.136315090108	0.286795166992	-0.309715054453	-0.317865521501	-0.190023097019	-0.157254706425	-0.428468812249	-0.305210562932	-0.310162084081	0.00771789027157	-0.346549161836	0.177715983594	0.165104494328	-0.025318302782	0.142995272711	-0.00214667108008	0.0559545189552	-0.0105234287526	0.0326275417756	-0.0301451403801	-0.0686818970658	0.161603432107	-0.0218968919585	0.0410912033731	-0.0158269135377	0.142880200224	-0.151326011631	0.0746251983303	0.0585210439181	0.0635652508688	-0.104519438553	-0.00973555628379	-0.0849867815736	-0.0481015809886	0.0276576907564	-0.0488907792043	0.0363093878362
38030	l16	TGGAAG	Treated	BCL2L1	0.63	GTTTAGTGATGTGGAAGAGAA	TRCN0000033501	-0.806124040154	-0.423817314299	-0.0178841979219	0.401662732696	0.125342014972	-0.122312972367	0.268541403593	-0.707757018515	-0.688391000959	-0.794016557196	-0.752688203099	-0.811709188514	-0.982724027728	-0.890640856648	-0.108245961767	-0.865856577319	-0.103104547267	-0.162695355119	-0.031160849413	-0.413660493006	-0.0709126508178	0.0717528417521	-0.131974873851	0.0756486491269	-0.231876668309	0.139594508836	0.319322104822	-0.061456440102	-0.18746999148	0.0787616535789	0.136017697795	-0.237002907238	0.0662277641596	-0.186610948282	0.121157757254	-0.24040986092	-0.0418628920203	0.221425782108	0.071959023639	0.0437291441372	-0.222642842948	0.0528764220613
38006	n10	AGCGAC	Treated	HDAC1	0.8	GAAGATCAAACAGCGACTGTT	TRCN0000196998	-0.527682583249	0.133088973698	-0.101688340201	-0.0629960125626	-0.142930521421	-0.0543148571155	0.133837603764	-0.492515410918	-0.516873319743	-0.362738501716	-0.312173654647	-0.614756071013	-0.400649475773	-0.4016488164	0.0403714907663	-0.506688623375	-0.0721160229444	0.0960566372611	0.0236817204402	-0.0242845100985	-0.0687297618293	0.0851929408854	0.112166679129	0.0643823625261	-0.0867188551902	-0.0855142617914	0.116386489357	0.0222663164622	0.0267381574379	-0.0665716247735	0.117507514416	-0.0542048934284	-0.0822888927945	-0.0324111429345	0.0504911041735	0.048375313517	0.0434623161107	-0.133774072292	-0.0618233136075	0.0754049761642	-0.142786378383	-0.0590098264936
38006	c05	CAACCA	Treated	PGK1	1.09	CCTATGAAGAACAACCAGATA	TRCN0000006182	-0.25519750516	-0.0891566911179	0.0180207185167	-0.186319940348	-0.157053679921	0.155287633781	0.0659853984711	-0.281807664557	-0.294887594559	-0.0921254292951	-0.0633710516932	-0.428468812249	-0.173294253254	-0.184378269781	0.00196183460997	-0.207784936905	0.151408603422	0.199087776768	-0.000303634834564	0.0410583469706	0.0440423914736	0.044569882279	0.0812862065237	0.164967723736	-0.0442552136957	-0.0278970944474	0.182802178608	0.0279936832215	0.00790445271597	-0.0279717804081	0.12737732415	-0.0902835984527	-0.00398815312413	0.0193934512631	0.116325043874	-0.0194806288917	0.0092557079377	-0.0501286085152	0.0236974917376	0.0227124516702	-0.111625053043	-0.0396045310759
37983	m07	GGCAGA	Treated	PGK1	0.93	GCCTACTTTATGGCAGACATT	TRCN0000006178	-0.212909896677	-0.116291336241	0.0410335969701	0.0147952267616	-0.0119282175043	-0.130231771814	-0.202141711069	-0.145806305628	-0.134360936335	-0.141510215302	-0.139535419967	-0.406021461687	-0.131214270718	-0.203522269884	0.01206102155	-0.0976924704657	-0.25377228694	-0.109267611785	-0.00994890063874	0.00164890240294	-0.147609204095	0.0714152774091	-0.0262783056528	0.0732296334941	-0.0938670036444	-0.121280148181	-0.0373112904356	0.181184114639	0.00495632208958	-0.0921050762968	-0.0190830151595	-0.12682807296	-0.189273594636	-0.231497539295	0.0475401495473	0.0476974094694	-0.00465658882302	-0.199446341051	-0.0354352529303	-0.0118776842854	-0.120753295131	-0.187236123223
38030	i17	AACCAG	Treated	HDAC7	0.98	CAAGTAGTTGGAACCAGAGAA	TRCN0000195442	0.188204398039	0.219661412899	0.012774427087	-0.287268466997	-0.218384969414	0.223326522974	0.250863317357	0.0146571409149	-0.0265266697153	0.217045227892	0.434552803355	0.312637911048	0.194863161496	0.186332830969	-0.0176104326341	0.0568791666738	0.247433169936	0.283992283613	0.0763369625981	0.00472594081359	0.0314542986848	-0.0270787900972	0.0635615096655	0.355017824795	-0.10766516018	-0.105458544898	0.00898483867981	0.0314020964918	0.029649000419	0.054441803994	0.00700748487484	-0.193855249586	-0.0677057125737	-0.018415103423	0.0876426123201	-0.0386110393404	-0.0815451319828	-0.099773918871	-0.0466724882294	0.000477053508961	-0.218580548301	-0.0306543776161
38003	l17	GCGAAA	Treated	HDAC6	0.88	GTCACTTCGAAGCGAAATATT	TRCN0000314910	0.491028538143	0.0566365439096	0.0435981967807	-0.116249329324	-0.00498641970626	0.136283393646	0.244977567241	0.321968513132	0.341665722419	0.530547287101	0.542788196782	0.0803754438467	0.399965629626	0.379775533735	-0.00213351190936	0.302134818297	0.229806966246	0.0652779546611	0.0742171582667	0.130164607397	0.0680775634954	0.0121398770731	-0.0172284084735	-0.0663861226524	0.0112457517221	0.0787615924784	-0.0710007470598	-0.0507719969463	-0.0473885926932	-0.00944297082975	-0.019787987032	0.00164606494516	0.0436556457745	0.0236531289387	0.0394755932641	-0.0591241087505	-0.0241166925378	0.0181812929229	0.0461880785912	0.0432083308702	0.0233127998905	0.00754907093491
37983	a17	GCTGAC	Treated	PTK2	0.7	CGGAGAATATGGCTGACCTAA	TRCN0000001618	0.0492388520739	0.202863775442	0.0910432932774	-0.080379477935	-0.0136505162461	0.144731641454	0.0714453098861	-0.0323317020816	0.00376285878913	0.15503139492	0.201884374639	0.0	-0.0422200289618	-0.0232244331638	-0.0638959945483	-0.0496696431982	0.294381532465	0.11360020074	-0.00691815739062	0.0972696860905	0.101419027926	-0.0274385602526	-0.0539157579288	-0.0143675830758	0.00775729416925	-0.00997220533708	0.0451253968098	-0.0553830385465	-0.0785922543531	-0.029566600692	0.00769053439316	-0.0193526888569	-0.125984676846	-0.0515585841419	0.134032604925	0.0120333501038	-0.100786579989	-0.143793213925	0.0588433691986	0.128277645512	-0.0252692312568	-0.192659053289
37983	n20	CACAGC	Treated	RB1	0.66	CGAAATTGGATCACAGCGATA	TRCN0000040167	0.358425833811	0.161515744779	-0.0474450964967	-0.236160834269	-0.172873238678	0.250412566599	0.216079655468	0.0810906270883	0.11226757973	0.303742874407	0.397262381213	0.0761645988259	0.401804492158	0.414245868295	0.0617671116607	0.171673582743	0.220077972384	0.28479144577	0.0502124326738	0.218852904783	0.0220256066535	-0.047156701287	0.043995752705	0.174689220399	-0.0255115927155	0.0404569348645	0.150227262544	-0.0847803898465	-0.0438229297873	0.2216573242	0.058389513307	-0.0776372919191	-0.0716826734654	0.133585320851	-0.0129112048045	-0.0553091255544	-0.00964313838779	0.0884297438682	0.0421897480184	-0.0904212389788	-0.016027551598	-0.0926461437802
37983	b17	GGGACA	Treated	HDAC3	0.66	GATAGCTATCTGGGACATTAT	TRCN0000196267	-0.0231065004145	0.0155055114988	0.0769379943189	0.159645874567	0.11588153414	-0.0877457578003	0.00629876466038	0.0612525010738	0.0221202341676	-0.0331688078705	-0.061877803881	-0.406021461687	-0.0578767864181	-0.0732382841751	0.0624505604692	0.00813638718307	-0.080657629093	-0.136051742417	-0.083349038781	-0.0586760364518	-0.00752790327579	-0.102229771519	-0.013604704673	-0.0736156922863	0.065009460877	0.0126495913761	-0.0590626881787	-0.000828700732236	-0.00171807791539	-0.0348227245954	0.0115083571768	0.0116828104972	0.0105873238249	-0.0205932235489	0.00775513409105	0.0347411302174	-0.043243426389	-0.034986269763	-0.0400014294567	0.0768771600776	0.0474955649919	-0.0370319265431
38002	m24	AGTCGG	Treated	BCL2L1	0.51	GCTCACTCTTCAGTCGGAAAT	TRCN0000033499	0.0763893592923	0.0268262968828	0.104750302114	0.19454495176	0.0319629725767	-0.20086786063	-0.0659271931875	0.140757628086	0.146803303384	0.151911710244	0.0802041062999	0.0	0.175192626453	0.0990257517101	0.0198704878666	0.125405245618	-0.287874355446	-0.109247819109	-0.033321852977	-0.078045783969	-0.0845621745812	0.0686858579845	0.0131364007558	0.0246254269001	-0.107906829471	-0.0358916075848	0.0533743180157	0.000708805684648	0.0316794236438	-0.157082250289	0.0176735223091	-0.0592570442696	-0.00803313699604	-0.0216307069705	0.107117363721	0.0384960725989	-0.0657581430922	-0.148434439921	-0.0424031845323	-0.00864636879246	-0.0431698378635	0.0123467659739
38004	l01	GACATC	Treated	CDC42	0.89	GAGTAATCTGGGACATCTTAG	TRCN0000381509	-0.730137950979	-0.0664270208526	0.0435981967807	0.558777274645	0.257968645804	-0.357016763526	-0.182462221175	-0.44399406773	-0.484460571256	-0.765795839917	-0.900909732932	-1.13188787792	-0.839156445223	-0.836200936269	-0.0582557511743	-0.658873768419	-0.409607893998	-0.376913007054	-0.201104423839	-0.436504390807	-0.0159763893186	-0.125934983766	-0.132684168735	0.00319554765659	-0.0454746390315	0.0246350931689	0.0347370802646	-0.0282756663643	-0.108220484662	-0.0533092429675	0.0745975955506	-0.00299370030349	0.0586967391675	-0.122135661936	0.0546343500379	-0.0724843759005	-0.0815482001945	-0.04139911466	0.0181547815209	0.0849564713093	-0.0203826223381	0.0530152495366
38002	f19	TGGTGC	Treated	RAC1	0.94	GCTAAGGAGATTGGTGCTGTA	TRCN0000004870	0.448999678507	0.11880217191	-0.199281062558	-0.257473082775	-0.0314420945051	0.3650621975	0.541646706216	0.183338310841	0.186408902657	0.360411520705	0.560043787567	0.312637911048	0.238064809028	0.263228750435	-0.00797361459	0.120089443348	0.43126999182	0.206082793797	-0.0694901963815	0.335163018511	0.0435352041718	-0.148309103358	0.00308289820215	0.168200908323	-0.0577008469254	-0.0754724432251	0.0179090039157	-0.163014486008	-0.0903620604592	0.0820180799933	0.107422162964	-0.0643234143814	0.0252857392365	0.0528197470556	-0.0377818722949	-0.047761522221	-0.0550434905647	0.0971372652524	0.0230983721734	0.00316113615045	-0.0468885838161	0.0937249597146
38003	j12	GAATGC	Treated	SLIRP	0.6	GAAGGACTTCGGAATGCACTA	TRCN0000155261	0.229596310967	0.114560281999	-0.0923255931827	-0.425900692074	-0.307985915164	0.448206641024	0.654657093629	-0.0286371482891	0.0108359239316	0.530547287101	0.696949480638	0.533171180476	0.23603383198	0.207151095739	-0.0502417865871	0.0363274744795	0.546288328111	0.450655939659	0.206991492117	0.310709539535	-0.0291857663725	0.0839440223287	0.0700456215675	0.207350960716	-0.0852164456104	0.00550835945223	0.0719504883013	-0.0847611186993	-0.0419694344649	0.0966356331867	0.164406959944	-0.172264274913	-0.0598371899863	-0.0416257574269	0.018980269256	-0.105741138282	-0.0161844749992	0.0916816199883	0.038749709374	-0.072616941927	-0.232424028603	-0.0933295413349
38005	p07	ACGACG	Treated	GRB10	0.62	GTTGGACTTAAACGACGATTT	TRCN0000370751	0.200923060848	-0.0210778046936	-0.262301569521	-0.180131704797	0.0106629688076	0.178392303253	0.371007311254	0.0469768096895	0.0671089117768	0.273653377491	0.298891606191	0.410847297498	0.0574010890439	0.0240038083648	0.0368601210113	0.0255554604039	0.266423702555	0.0722291771683	0.0212300667359	0.115677742038	0.09187045019	-0.0229276142082	0.0357002708509	-0.0645058612116	0.0352735864189	0.0342311401646	-0.0402356477482	-0.0272505273826	-0.000639045776747	-0.065398052481	0.0557899837383	-0.0969650076917	0.00507713594287	-0.0422271280873	-0.0374230308063	-0.0635001513367	-0.049914003795	0.0562732061608	-0.0185858382244	-0.0179084349536	-0.118192849188	-0.0128809168806
38005	p08	CCTCCA	Treated	ATF4	0.73	GTTGGTCAGTCCCTCCAACAA	TRCN0000013577	-0.490442117031	-0.163352986376	-0.494884242002	-0.114753694343	-0.27658549649	0.0171018020719	0.340838137534	-0.503934886222	-0.543729365383	-0.380101138895	-0.367410747634	-0.271659213135	-0.385166267008	-0.39623973202	0.021969743491	-0.581873169481	-0.0610771152045	0.292924763894	0.0736177079782	-0.224574480127	0.012370710362	0.239853339474	0.0251728631231	0.340524746233	-0.203755259218	-0.0496690726866	0.318695901927	-0.0331853565836	0.0124750620749	0.0499520213266	0.189610390777	-0.195494179124	-0.00415704362135	0.0178734559827	-0.0176890512154	-0.128163935931	-0.0721456346846	-0.0724631745446	0.0440530590668	0.0485137140066	-0.250632733667	-0.0177334362023
38004	h20	AGAATA	Treated	MTOR	0.66	GCTGCTGTTGAAGAATATATT	TRCN0000221542	0.0257268063922	0.153293125045	-0.102583992425	-0.133318311633	-0.141735692157	0.105349310042	0.142137983603	0.0228686033316	0.0363559810923	-0.10797098602	-0.01441505093	0.0	0.0462653606305	0.119209257957	-0.0509534614551	-0.0273244604769	0.232389602419	0.0646826324051	-0.0130760886552	-0.122078293156	-0.0567707743754	-0.0815989926422	-0.0442042713264	0.245050030826	-0.109837480768	-0.205663846898	0.00838392475753	-0.0147161239824	-0.0155206021018	0.189154928729	0.0268864046519	-0.123318420943	-0.131081873362	0.00298218429085	-0.0384948953497	-0.100622059271	-0.0559077792932	0.180496321872	-0.14614168508	0.00246639845683	-0.134518234737	-0.24760958359
38006	g05	ACACAA	Treated	CDC42	0.89	CCTGATATCCTACACAACAAA	TRCN0000047630	0.40008383067	0.0697748017444	-0.198227903684	-0.213999807333	0.0184044782721	0.112384083618	-0.770742309942	0.366682589791	0.410188112914	0.244915152717	0.299730444497	0.0803754438467	0.436145284913	0.372854031535	0.0284688323795	0.704644540834	0.230045999242	-0.00101379036687	-0.0928008667155	0.208139531785	0.0130380414455	-0.303999057001	-0.0621529650583	0.0234486249692	-0.0887673320845	-0.182874814514	-0.094886924405	-0.0515629340385	-0.102534751438	0.062891033497	-0.0636282593226	-0.166454756395	-0.170958830588	-0.0130857823078	-0.12660346865	-0.0645258534845	-0.144919222436	0.0933600011214	-0.0761302515391	0.0472985869191	-0.113823305333	-0.114822952942
38003	c16	TTGGAC	Treated	HDAC2	1.03	GTTGCTCGATGTTGGACATAT	TRCN0000197100	0.062053057018	0.0592109322691	0.0564211958339	-0.121858127879	-0.0547592321847	0.158363901123	0.199486859808	-0.041862210482	0.0132861268037	0.0322651777792	0.0670416506276	0.0	0.0352564165272	0.0652652074334	0.0920418409559	0.00640321342428	0.265007609775	0.14017009916	-0.0550032274872	0.121675275715	-0.0488372901496	-0.100369398289	0.00404852062042	0.0240601013991	-0.0668786863689	-0.0737912303978	0.1015399152	-0.0415175331027	-0.010131985866	0.094272142234	-0.0248364994968	-0.123298722434	-0.0569527991048	0.0367451514293	-0.0300822538008	-0.0199016121101	-0.012738431103	0.0514013090792	0.0908354132708	0.0333716652857	-0.0674021173417	-0.0396600119193
37983	b24	ATCAAC	Treated	YAP1	0.95	CAGGTGATACTATCAACCAAA	TRCN0000107267	0.0198055717839	0.0697748017444	-0.0282105979169	-0.269378181926	-0.199215218507	0.162375476131	0.112464383701	-0.100040088696	-0.065715640996	0.148711479487	0.129349588582	0.0	0.0492165549235	0.0812305100545	-0.023503738698	-0.00408912769235	0.0466083386141	0.264865291804	0.0785581607962	0.223784056309	0.0142978245666	0.0684256444414	0.0402227969816	0.0477640516816	-0.0512988944383	0.0147649076597	0.032921726855	0.030554303621	0.0814969491405	-0.0154394120987	0.00437280980166	-0.0253526696496	-0.0517950683525	0.0296184932827	0.043889685127	0.0974807171941	0.0482514019759	-0.0494353880395	0.0406217402301	0.0232544416083	-0.0893030052029	-0.0294617567191
38004	b05	TGGAGT	Treated	CHMP2A	0.56	GAAGATCATGATGGAGTTTGA	TRCN0000145250	-0.228185587131	-0.0945307604441	-0.0615503954552	-0.101619882079	-0.0817489357601	0.136879457235	0.309020385717	-0.232184688339	-0.231963214102	-0.0199978755585	-0.0425951988027	0.0	-0.137033537639	-0.129979921636	-0.0954843431214	-0.264391339269	0.194685483918	0.122573870208	0.0718402856826	0.090177574892	0.0126278882137	0.10280065398	0.0134592908457	0.0673841698779	-0.106598819178	-0.0474213299419	0.107051649284	-0.016566654543	0.0158022379384	-0.0154532980417	0.0870996835111	-0.126720353106	0.00288413919902	-0.00404116401861	0.0900510143038	-0.0450245913101	0.0295738071693	-0.0110296456936	0.0761329547649	0.0698771695823	-0.136613520573	-0.016549021879
38034	f20	CCTCAA	Treated	HDAC4	0.96	CAAGAATTTGTCCTCAATAAA	TRCN0000314735	0.360394735168	0.0386158253929	-0.110253132244	-0.182301900318	-0.0233927080993	0.0881989141211	0.227281430187	0.191434606556	0.237907658362	0.326958539038	0.407217011147	0.0	0.359349823987	0.344461867038	-0.0264872060733	0.23486880749	0.216982666162	0.0424077011743	0.013756273257	0.261650134086	-0.0431822225778	-0.0545604467576	-0.00404696994267	-0.0313224525733	-0.00438768658849	-0.0179841723087	-0.0157787190312	-0.0436235204528	-0.0271187278532	0.00794200847758	0.00166634133056	0.0193915315467	-0.0600852754649	0.0267761066331	-0.0369723020456	-0.0174422546259	-0.0347162810673	0.0719116547946	0.059577939684	-0.0398123323671	0.0170295937183	-0.0788428048749
38006	n15	0	Untreated	0	0.04	0	TRCN0000000000	-0.152020879418	0.0697748017444	-0.0772316507858	0.0465274117404	-0.0206430768456	0.0196610396835	0.11845511555	-0.0931612800022	-0.114390412646	-0.112189160745	-0.150458122732	-0.428468812249	-0.14157807761	-0.107173361491	-0.00380039066289	-0.142053369359	0.0259026492722	0.0358299799106	0.0144055864115	-0.0954418800236	0.037988832411	0.0423169865234	-0.0179527271492	0.13743892488	-0.0185850263443	0.0707953987584	0.0933911529929	0.0201372662826	-0.0136258118971	0.1420879423	0.0645343006078	0.0359822207	0.070944812797	0.0513527199741	-0.00423309257212	-0.0249052302679	0.0212043421025	0.0623002350251	0.0128328897811	0.0219345890937	0.00912934176112	0.0808213715633
38034	n19	ACTCCA	Treated	RPS6KB1	0.62	GCATGTATGATACTCCATAAA	TRCN0000196342	-0.0837396172913	-0.0604981264489	-0.14268052408	-0.407850649218	-0.446535704002	0.42569543961	0.40030601436	-0.301144997963	-0.273975506316	0.166852386214	0.29227743205	0.0	0.126351482801	0.175514565947	-0.00503427523233	-0.199341656558	0.161966039455	0.57643425269	0.164621300448	0.029514339664	0.0505225231705	0.20418634914	0.0862036039288	0.608716505639	-0.208111616845	-0.135007767627	0.321018346011	-0.0887134703812	0.125086562716	0.158594275574	0.188209846269	-0.362892158941	-0.157314379732	0.136843822459	0.0648223392435	-0.100960928425	0.116483495366	0.0373440991599	-0.00790372842568	-0.106836312547	-0.343489571487	-0.280419008835
38003	l07	ATCTCC	Treated	EGFR	0.84	GCTGCTCTGAAATCTCCTTTA	TRCN0000295968	-0.106299584631	-0.0411902137524	-0.00769379943189	-0.227524339567	-0.30244721471	0.262542766059	0.267812634422	-0.223300286484	-0.235843163724	-0.0786637435718	-0.0496412380531	0.0	0.0101620130708	0.0763168061607	-0.0836023285943	-0.158170133283	0.112009420998	0.397395722295	0.158018488516	-0.064225652956	0.0992831421131	0.0418909649014	0.118241661453	0.432172328655	-0.187783285037	-0.0166901457321	0.325010993626	-0.0359051485781	0.0973337120736	0.252948496848	0.165219085599	-0.182088615099	-0.0735241258682	0.21259069838	0.052799658112	-0.068455699408	0.0463903481568	0.0703116734435	0.0666542935488	-0.00999888269902	-0.221121824077	-0.23212567092
38006	a10	ACGAGC	CTRL	GFP	0.62	TCTCGGCATGGACGAGCTGTA	TRCN0000072182	0.0614669259739	0.0749433055773	0.144165748134	0.387228984377	0.337364800022	-0.403792307469	-0.326765866137	0.269980243807	0.354140547222	-0.0326223800748	-0.0829521676659	-0.428468812249	-0.111701767611	-0.213690414743	-0.00879421949276	0.205634838901	-0.238807189437	-0.488168222492	-0.155798806592	-0.125274899968	-0.265410330547	-0.0902066270318	-0.195929738331	-0.17767495506	0.0700335714443	-0.0990300818075	-0.242005498809	-0.0699814358531	-0.132451920377	-0.205842060186	-0.0850108336536	0.148804557324	-0.100080487009	-0.288345275052	-0.00955420893788	0.0306908195445	-0.16635895039	-0.160614309908	-0.192030322179	0.00249143137666	0.177194522355	-0.0883140735257
38002	a12	ACTCTG	Treated	GNE	0.75	GCCTTCTTAGAACTCTGCTTA	TRCN0000006168	0.354220288274	-0.0549300364743	0.443272619921	-0.171104521603	-0.0454623959328	0.121337838858	-0.00575674048334	0.206022226082	0.26005545328	0.19510487793	0.303810910079	0.0803754438467	0.306126696177	0.295400445751	0.109715240992	0.275671334302	0.108819725521	0.078146388373	-0.00320117073511	0.249425489594	-0.0685036515604	-0.0735527616678	-0.000822399377749	0.00720779152211	-0.00858614957817	-0.0697035032757	0.0222763102438	-0.00247270380064	-5.36104011222e-05	0.0611168604485	0.015106146607	-0.0366142670774	-0.0791111466192	0.11731982696	0.00149478075928	0.00660582344324	-0.0751547565285	0.0413219287819	0.103065576099	0.0387775157503	-0.0656982123368	0.0257286648526
38003	b14	GCTCAA	Treated	RB1	0.91	CCTCCCATGTTGCTCAAAGAA	TRCN0000040166	-0.300552632687	0.198227903684	0.0692441948871	0.306834273884	0.0471862314196	-0.366950132979	-0.268649960091	-0.147212438397	-0.0930290930041	-0.347732661513	-0.493014218006	-0.711779670316	-0.146927621298	-0.223424619118	-0.00236047311814	-0.193643397568	-0.571431644917	-0.302335880722	-0.178775077114	-0.184020927583	-0.325304296909	-0.0973436711384	-0.156680411511	-0.0658470737956	-0.21799326234	-0.239665601827	-0.0290169801232	-0.0572311242038	-0.0659261669673	-0.136972545447	0.0337395785014	-0.192765265593	-0.143595891994	-0.0844388581823	0.119967085457	-0.0367807125548	-0.0290239713407	-0.115489288387	-0.0167170714397	0.0987361503834	-0.0465261377289	-0.0198300059596
38004	l21	CTTCAA	Treated	HDAC1	0.95	CGGTTAGGTTGCTTCAATCTA	TRCN0000195467	0.217559297534	0.168622437549	-0.189780385987	-0.173284748229	-0.185870352639	0.0612959386645	0.280956896055	0.120589657427	0.185999062272	0.306129759509	0.491156300527	0.0803754438467	0.361732261757	0.279468627527	-0.0944785463646	0.130652311148	0.081722038836	0.0876493817851	0.162809124978	-0.0367128632301	0.00381494600595	0.0316784550762	0.0397624377669	0.0835783959255	-0.0929191503713	0.00156724250776	-0.102091661044	-0.125979273942	0.0128020930444	0.0180347903772	0.0940272474026	-0.191907853221	-0.0986240412038	-0.119725570142	0.0503741462451	-0.0185963068808	0.0802645711174	-0.0345390829292	-0.0226159659743	0.0371499160727	-0.115850740889	-0.00521919933785
38002	l21	CTTCAA	Treated	HDAC1	0.95	CGGTTAGGTTGCTTCAATCTA	TRCN0000195467	0.0497945453165	-0.021716526048	0.112414958366	0.169790477104	-0.0338333983793	-0.114760851539	-0.0156308018776	0.122207759714	0.131374670758	0.0193238370938	0.161717553689	0.0	0.125085627813	0.0832582855795	0.0498515591096	0.0854736122127	-0.168893208224	-0.157009080128	-0.0409583371501	-0.049249416518	-0.0775274661624	0.054520422234	-0.0581484736502	0.0486107980918	-0.0744990892056	-0.184859260698	-0.0262647973789	-0.0119739464132	-0.0222707982468	-0.0412531627945	0.0507147958584	-0.211631373056	-0.0990527595559	-0.0527326268319	-0.0296894385291	0.0118492808277	-0.11566072271	-0.0760363453672	-0.098782050814	0.187185559575	-0.123658216641	0.00573153623924
38004	k09	TGTTAA	Treated	LMNB2	0.88	CGGCAGTTCTTTGTTAAAGAT	TRCN0000072418	0.314873739105	-0.00766465625223	0.00128229990532	-0.162533697539	0.0175491285369	0.0621287639181	0.186685367678	0.30769397472	0.299094382505	0.480014795889	0.52182406991	0.0803754438467	0.262239775898	0.17161075985	-0.0296666877318	0.243366587524	0.154032939089	0.0529315471395	-0.0227258419799	0.242035327344	0.0510249028295	0.0154786550664	-0.0606337038896	-0.128083103458	0.0471811777152	-0.0547861453202	-0.0903309968885	0.0149529478339	-0.0745160775325	-0.171829692184	-0.0855361708272	-0.0441927187658	-0.00540776099815	-0.122890337144	-0.0597959143139	-0.014145032038	-0.0310266291858	-0.143987151186	-0.13641836993	0.0165681299526	-0.0150968880807	0.0382578148382
37983	n06	TCGAGA	Treated	MTOR	0.85	CAGGCCTATGGTCGAGATTTA	TRCN0000195453	0.046488078215	-0.130504721781	0.0384689971595	0.667461079494	0.199247186929	-0.528143640209	-0.340951775204	0.29944069919	0.309656400783	-0.100473757606	-0.214055770073	-0.582549187707	0.101071511551	0.00192075071359	0.0262618136532	0.200095113615	-0.665544356951	-0.4106383687	-0.179841496767	-0.452289262422	-0.151147318634	-0.188646400121	-0.0346450004501	-0.129925465134	-0.0263965845909	-0.10903548878	-0.12911209532	-0.00197489070604	-0.00687828313396	-0.114633387278	-0.0822295600499	-0.0218704801496	-0.0713469232384	-0.18163197995	0.111650379528	0.0428613391134	-0.068718966775	-0.180946095297	-0.175883088997	0.0314698679217	0.0733607477837	0.000902052946313
38034	j12	ACTACA	Treated	HDAC1	0.87	CCACAGCGATGACTACATTAA	TRCN0000195672	-0.725933883686	-0.113273087819	0.230883029875	0.241072925547	-0.484258862414	-0.0770777860016	-0.130266207359	-0.592484581427	-0.637437663591	-0.791335403099	-0.781013484523	-0.811709188514	-0.567677450553	-0.384611044632	0.106182290444	-0.676459135989	-0.330630150526	0.156395399619	0.0716079237416	-0.66696654981	-0.190845210617	0.131034702752	0.00329686563587	0.802097436626	-0.407832867005	-0.226810335021	0.554823488473	-0.210443655534	-0.01639643686	0.227587721678	0.275441885738	-0.473089641701	-0.182286340745	0.0815750314624	0.0215339709231	-0.211880597722	-0.059569328792	-0.00468123123318	-0.0165813092495	0.0567070355125	-0.462983095916	-0.130932371525
38002	k18	CAGGAT	Treated	BCL2L1	0.96	AGAGCTTTGAACAGGATACTT	TRCN0000033502	-0.173715061502	-0.157125453171	-0.287424609459	0.414348758892	0.174770377213	-0.549824016373	-0.249955168856	0.0730392732378	0.0469117507015	-0.158367628546	-0.186300532135	-0.428468812249	-0.271600267563	-0.296637585402	-0.0373147786444	-0.0379469737186	-0.555922280393	-0.376151702047	-0.109322966433	-0.344785645714	-0.185958914942	0.0385408525174	-0.126240503413	-0.0475050302075	-0.0879033658852	-0.151119702812	0.0359007384597	-0.00867340085871	-0.0756814573906	-0.142140499045	0.0159639664506	-0.0526707631242	-0.12057614349	-0.216499978772	0.0720329693481	0.000449911187735	-0.0558616800853	-0.0972932654077	-0.179134659677	0.0812133737699	-0.0674540420313	0.00834876556329
38030	o06	GCTGAC	Treated	PTK2	0.55	CGGAGAATATGGCTGACCTAA	TRCN0000001618	0.132178233305	0.0155055114988	-0.021716526048	-0.188307508589	-0.0184947159956	0.0956750920722	0.304893017825	-0.00152841843765	-0.00770815051848	0.223079085227	0.356125853344	0.0803754438467	0.0442172806565	-0.00271455726281	-0.00122767316346	-0.00527416179344	0.346900298784	0.124112206112	0.00780327788781	0.118353996027	-0.111784853867	-0.0931743924696	-0.0363734006862	0.0791993491878	-0.0093810958957	-0.136953824943	-0.130175685989	-0.0768710226544	0.0287003703882	-0.0915504139289	0.0205935482227	-0.103623950581	-0.131682964376	-0.0497836783102	0.0587023355018	-0.101490931291	-0.0284145997491	-0.0497010792905	-0.138117611961	0.0649865571944	-0.017953551794	-0.123008585223
38005	b17	TAGGAG	Treated	MTOR	0.88	CCTGGCAACAATAGGAGAATT	TRCN0000038675	0.0458800690126	-0.0131736279335	-0.142133855405	-0.100810819877	0.0146410917785	0.114044277559	0.20443647239	0.0256730790588	0.047433270848	0.0821963283434	0.0628495742309	0.410847297498	0.0334255684276	0.032231502141	0.105014441405	-0.00211497953432	0.170174667677	0.0497709727677	0.042279205683	0.0813994699997	0.0396178535448	0.0289785843126	0.00336029081288	-0.0447610935625	0.0307279149746	0.0542100005821	0.0326492875008	0.0133602666665	-0.0348775465106	0.0530892654534	0.0105415725937	0.0335375107937	-0.0146771353458	0.0896782307832	0.00207017440484	-0.0324634121903	-0.0103481447625	0.0550017239758	0.13672060066	-0.10382723892	0.0296813235249	-0.00584389423693
38003	g10	GGCTCT	Treated	HDAC7	0.2	CCACTATTCCTGGCTCTGCAA	TRCN0000199374	0.0760824438221	-0.0592109322691	-0.0923255931827	0.0647930439392	0.0899303773957	-0.127828820249	0.0244857949288	0.0946724053278	0.117373889455	0.108534156665	0.0616599624316	0.0	0.0206623901139	-0.0470533764287	0.0224905162219	0.0937344351689	-0.0648048713813	-0.0510961037507	-0.0291080931036	-0.0636391173125	0.0094067029047	0.0420331513276	-0.0242600495511	-0.0554792882933	0.0838749905155	0.0721038750051	-0.0506225091882	-0.0490025217481	0.0209974362707	-0.0624621190392	-0.00245455888146	0.108536187412	0.0271065922998	-0.0750650950626	-0.017566218154	-0.0165487872743	-0.0252649059419	-0.0796738015317	0.0301386628465	0.0787383849854	0.0656957905803	-0.0723170041069
37983	e05	GAAGCT	Treated	PTK2	0.55	CCTCATATTGTGAAGCTGATT	TRCN0000121209	-0.360076298127	0.0852803132432	-0.0282105979169	-0.0639834151416	-0.230652165611	-0.0585700050337	-0.233552499808	-0.330890271162	-0.334762732175	-0.347444874667	-0.370773236743	-0.582549187707	-0.3961299679	-0.347748051407	0.0385345204768	-0.244852221155	-0.0894894300429	0.211043552963	-0.0349471332495	-0.163899343284	-0.126733549562	-0.0945681372182	-0.0243146035511	0.196737466977	-0.153627781937	-0.144161826609	0.0317773659215	-0.0526494023649	0.0296765116786	0.155699114611	0.040575039903	-0.102258572324	-0.15972757466	-0.0945954003483	-0.0286485756118	-0.0434374350148	0.137787891912	-0.0492725286434	-0.137093850177	0.0556544423687	-0.130785884448	-0.245063023276
38030	e06	AAAGCG	Treated	PTK2	0.98	GATGTTGGTTTAAAGCGATTT	TRCN0000196310	0.259460976487	-0.0155055114988	-0.0792014479397	0.222070347933	0.297141800931	-0.0984803522758	-0.0474094130857	0.330791552806	0.337749891856	0.100752394787	0.148167264063	0.0	0.0984007917646	0.0313519405453	0.000954891940391	0.241398593203	-0.00177435044773	-0.283881518592	-0.184119513156	0.0196466368939	-0.0395230888966	-0.195769959137	-0.176346080389	-0.0978636503096	0.0641007038171	-0.0351247131588	-0.0870552831743	-0.057778766247	-0.122099033663	-0.0590337659722	-0.0604818435922	0.119580467154	-0.036108966934	-0.145334213251	0.0418092113871	-0.0390539512427	-0.106204789576	-0.066740191721	-0.0757755419489	0.00255645899539	0.133872192664	0.0103046468362
38005	n01	CAAAGG	Treated	GRB10	0.97	CCAGAGTAATCCAAAGGCATT	TRCN0000063686	0.164008062792	0.113293200228	-0.0516850383292	-0.147423512128	-0.00865191769762	0.0919516772169	0.221039005097	0.10555891188	0.0996176150961	0.270685291653	0.309176599979	0.410847297498	0.210469761363	0.160382007405	-0.0214079935036	0.0757683283632	0.0211462194609	0.0802452876103	0.123783555974	0.148310657018	0.0399906056461	0.046066998252	0.0643867803407	0.0324073523707	-0.0252689892976	-0.028064523413	-0.0328126199027	-0.02212725157	0.0024485363585	-0.0837152717232	0.0206753938015	-0.120065997392	-0.079327477745	-0.105748171722	0.0645961737056	0.000945574251876	-0.0434812596838	-0.196445783373	-0.0176526215702	0.0634073172108	-0.0471340519946	-0.142291867652
38002	g21	CCGCTA	Treated	CDCA7L	1.15	CACTGTCTCAGCCGCTAAATT	TRCN0000364569	0.456355690884	0.0753691198136	0.150738239627	-0.260101171774	-0.0373256490868	0.214937157926	0.0561157050594	0.258564628229	0.237919311055	0.462234966846	0.623660253562	0.533171180476	0.278302203934	0.229213474463	0.017505816131	0.292130685127	0.293049083892	0.12801496773	0.0145256062695	0.339326731685	-0.0537297044368	-0.0201365948914	0.0140203701404	0.0100092293801	-0.00737132265943	-0.0651221089585	-0.00731512924346	-0.0218593508853	-0.0962808216799	-0.0584925403716	-0.0354139667336	-0.0021109875466	-0.175938128414	-0.0425768978976	0.0808642027994	-0.0718779279601	-0.121630993	0.0140581263563	-0.0149409223673	-0.0405143160234	-0.125843640803	-0.176496396023
38003	n10	CTTCAT	Treated	XBP1	0.8	GCCTGTCTGTACTTCATTCAA	TRCN0000278051	-0.375016301109	0.10941150528	0.0423158968754	-0.414848059628	-0.550544441242	0.577604909108	0.894407356335	-0.442050276765	-0.514714248365	-0.162598107636	-0.0692716947849	0.0	-0.266580887646	-0.109713522016	-0.0829242771989	-0.592963122133	0.593603478828	0.668209216221	0.298170592503	-0.215295625497	0.0174963632887	0.232932647209	-0.0186134286858	0.645362589543	-0.331792234655	-0.198637188638	0.33693696812	-0.161038526556	0.0731819543182	0.0220079483133	0.111624853034	-0.467365333085	-0.198120902635	0.0252466686691	-0.103054024241	-0.138571734044	0.068992465801	-0.0649121727116	-0.0128138535306	-0.104721286005	-0.440265458449	-0.29147308944
38030	f06	TGGATG	Treated	HDAC6	0.82	GCACAGTCTTATGGATGGCTA	TRCN0000004841	-0.149040477059	0.0155055114988	0.166067552132	-0.430519182147	-0.53823007941	0.771984633909	1.03769406739	-0.346653139703	-0.390316820409	-0.0970409213904	0.139274606121	0.0	-0.0761187283973	0.0727100739966	-0.116405223979	-0.413734082238	0.718079626195	0.78682855761	0.228163880726	-0.0615320655094	0.335359740543	0.0597411280791	0.107950439873	0.761951296172	-0.276649139229	-0.0525122299371	0.235580167473	-0.0668583646071	0.0113318169141	0.257994411554	0.342895565919	-0.427385987897	-0.150157319551	0.14532175799	0.0525177915682	-0.169633315975	0.0376563438572	0.0570898894075	-0.106931445385	0.0441536989347	-0.456879452434	-0.25630105225
38006	j01	CACCCT	Treated	MTOR	0.73	CCCGGATCATTCACCCTATTG	TRCN0000199323	0.900051416047	0.198987397567	0.247141282515	-0.544659870769	-0.161850676864	0.419180281995	0.293661158492	0.379180469724	0.462018766521	0.976757498602	1.22745030126	0.878886240956	0.883457416514	0.784335646134	0.0562720233871	0.658624430764	0.44054311671	0.438586363994	0.221222231834	0.550125519357	0.0366077923206	0.0526507980373	0.00656633246101	0.0335323822691	-0.0679715732504	-0.0828258289271	-0.207198726122	-0.00811700380993	0.129872527305	-0.0465423606179	-0.0535530802311	-0.0662268402443	-0.115745066225	-0.0714208875435	-0.136337881529	0.0272452927551	0.0579889857895	-0.0823699833935	-0.0815460778615	-0.0937227881682	-0.17179561473	-0.139911464543
38004	e06	CCGTGA	Treated	LRPPRC	0.83	CACCTTATGGACCGTGATTTA	TRCN0000295840	-0.194069604741	0.0102195416696	-0.141052989585	-0.286844372107	-0.100424169471	0.103443065572	0.427144641847	-0.29493125653	-0.278269829959	0.104857281711	0.12183929118	0.0	-0.111359713425	-0.182913756247	0.0291798181073	-0.319931198986	0.220826708258	0.229484323406	0.0766687996436	0.228556828605	0.0486014740143	0.153474066867	0.0803677535888	0.0467307665039	-0.126246243502	-0.0938937435217	0.0523930937636	-0.0302583776793	0.103761959636	-0.154582898777	-0.00766121215086	-0.158393961512	-0.0689940174015	-0.14517151406	0.0238520391994	0.0785639753346	0.0239373051977	-0.135720252693	-0.0469457846633	0.0631004729568	-0.178551285434	-0.0556458238848
38006	j19	CTTCCC	Treated	GRB10	0.94	CCCATGAATTTCTTCCCAGAA	TRCN0000063684	-0.218975923782	0.0387637787469	0.0308926603143	0.0253403530609	-0.110522809572	-0.117348743136	-0.145063335454	-0.183302239021	-0.178925181142	-0.214314198962	-0.274921024259	-0.521612441631	-0.0624721800769	-0.0749137421432	0.113602237592	-0.130060897263	-0.388174054623	0.0103631904169	-0.0781185953068	-0.0922717500326	-0.0985602277807	-0.0965453790697	0.0632042910154	0.0622845261547	-0.115681479002	-0.0427694068448	0.0333453868243	0.0274336986691	0.050361055909	-0.00360212905932	0.0627947013402	-0.11445613785	-0.0406791618661	-0.0340576983242	0.048485060304	0.0404189054029	0.0686345911348	-0.0134553206583	-0.0108212475992	0.0196793554045	-0.0655826588252	-0.00363293094682
38034	e12	CGTCCT	Treated	E2F1	1.06	GACATCACCAACGTCCTTGAG	TRCN0000010327	0.366396550742	-0.137729777235	-0.221803360161	-0.132000969795	-0.0498021411239	0.0604324770114	-0.447108766163	0.250701173558	0.203841004784	0.284477307	0.346439006364	0.0803754438467	0.318637012129	0.326637738093	-0.0581702321749	0.499399266707	-0.00409915921337	0.0645964685106	0.0268135635354	0.0473475844203	-0.0983334590744	-0.0859168613036	-0.0327530575161	0.105384637019	-0.0913159089448	-0.18489456601	-0.0186675329217	-0.123328924055	-0.10203897474	-0.0455013960744	0.0135970974743	-0.154833120767	-0.217051887546	-0.0949067008389	-0.0427373021353	-0.114595882777	-0.101833115351	0.0175228919127	-0.0457181562841	-0.0891370459179	-0.12453953316	-0.221789722421
38006	e15	GACTGG	Treated	EGFR	1.12	CCCTGTAACCTGACTGGTTAA	TRCN0000121202	0.127873158499	-0.0206740153317	-0.00772316507858	0.120839837159	0.0219142810356	-0.137219731107	-0.153899554412	0.124900687583	0.129790148552	-0.0326223800748	0.00871640711016	0.0	0.175067517428	0.134058348509	0.0568314148007	0.151748842345	-0.183680257045	-0.0877679623171	-0.0512262509059	-0.0969346263273	-0.0102248116318	-0.11131688449	0.0264435206842	-0.00729292778999	-0.0385086613521	-0.0462926042514	-0.0736366546886	0.0609773278016	0.0752745124365	-0.0420985459566	-0.0163449847852	-0.0199658228553	-0.0109674210913	-0.0353452303583	0.00863618886199	0.0630114652193	0.0131451789088	-0.0570915345453	-0.00515049765538	-0.0279689857826	-0.0532944285231	-0.0599136969213
37983	m18	GTGCGT	Treated	HDAC5	0.73	CCAACTTGAAAGTGCGTTCAA	TRCN0000004837	0.832934324467	0.0723590536609	0.0743733945083	-0.131456152571	0.0225657099654	-0.00162053796311	0.0326325830145	0.6162234229	0.71392182255	0.783776995312	0.861390781824	0.505238504734	0.701041818297	0.60892554898	-0.0490463989604	0.713224814736	0.0990027847638	-0.0294315631023	0.0689656064538	0.140063370152	-0.0661780572804	-0.026184482004	0.107915359318	-0.100272813581	-0.057636797792	-0.0863109481326	-0.147127240015	0.0936539450898	-0.0205862245552	-0.137393054469	-0.134410537265	-0.0396956658058	-0.0564955715306	-0.221100227161	0.0165364355998	0.0677843451336	0.0610698768525	-0.0751357640224	-0.161299755023	-0.0710430979595	0.0384765363714	-0.0550588356192
38005	i07	GCGGTG	CTRL	lacZ	0.77	CGCGCCTTTCGGCGGTGAAAT	TRCN0000072237	0.0632828538104	0.0184430791069	0.0103370076658	0.358894705404	0.34540502483	-0.196038556046	-0.0230419436077	0.275155297399	0.2611541107	0.0508194209209	-0.00626074067871	0.0	-0.100368348644	-0.115408476581	0.13025308769	0.063208603744	-0.0974764630952	-0.356132309182	-0.158188784289	-0.131296446257	-0.115177810747	-0.094615938978	-0.110014568076	-0.153337276167	0.00859008304654	-0.0454948415257	-0.0623585917669	-0.0703346269964	-0.113905638009	-0.167323381986	-0.0431616834639	0.0553306492989	0.0636304810308	-0.0690684071483	-0.0144575594615	-0.0281413458064	-0.124417284024	-0.093015231623	-0.0934437685294	-0.0272605433488	0.15689707459	0.0395228132857
38005	o08	ACTTTG	Treated	RB1	0.86	CGGCTAAATACACTTTGTGAA	TRCN0000040165	0.00369149980561	-0.0210778046936	-0.240335428231	-0.172469519655	-0.15928484338	0.190702938986	0.278815818919	-0.0525205783598	-0.0848221528229	-0.00641189274949	-0.030534465631	0.0	0.0545790125869	0.0810825494676	0.0170889403271	-0.0853866045223	0.160541868453	0.225330339029	-0.0107832962115	0.0825573138552	0.0763494668607	-0.113291214886	0.0544727948284	0.17928013267	-0.0347242605646	0.00532932587459	0.169186579069	-0.042598271735	0.0624026492315	0.216233350493	0.166566441131	-0.0828941061418	-0.0948914490633	0.226235414662	0.00318099969525	-0.0262130392658	0.101569275214	0.187029910151	0.156100109123	-0.0305395211702	-0.148695438674	-0.0577501976914
38005	n21	TCCTCA	Treated	RPS6KB1	0.68	AGCACAGCAAATCCTCAGACA	TRCN0000003159	-0.286354913492	0.276646186604	0.033595274914	-0.283193851194	-0.474584073264	0.288667771937	0.337659938416	-0.382858473334	-0.405909505203	-0.184331574785	-0.141247722866	0.0	-0.0976999095875	-0.026435039515	0.0343586022304	-0.378229924658	0.0594620780766	0.451876657472	0.0723168371768	-0.00242233122402	-0.0251530011692	0.140928590239	0.106938436084	0.427708209834	-0.245170995345	-0.0229552155791	0.463958582334	0.00427307702474	0.0858030019388	0.193256455345	0.276959132513	-0.257488954613	-0.0889053062486	0.150761419601	0.0514682384554	-0.0465247955843	0.0856611214409	0.0528004406799	0.0739770435567	0.0302296789423	-0.202757888751	-0.0644741545723
38002	o21	AGAGAG	Treated	MELK	0.88	GAACCAGCATAAGAGAGAAAT	TRCN0000001646	0.346864275898	0.0332135104263	-0.0792014479397	0.0255906847918	0.0789288120344	-0.0670307149966	-0.0379444285772	0.253323723649	0.271919445916	0.225693633693	0.309163687481	0.0	0.294644618009	0.203527665696	0.0422124620376	0.296015849319	-0.00864961876896	-0.128823697356	-0.00850870819473	0.126850223507	-0.0886807632828	-0.0309308380546	-0.049282392658	-0.107257096507	0.0115099702978	0.00607637562068	-0.109065093625	0.000757502258402	-0.0536190479611	-0.138403266213	-0.00856603077838	0.122736063632	-0.00216928593986	-0.0645063027779	0.0874189023358	0.13324367616	-0.01366907066	-0.0338619662984	-0.0505519929721	0.0576531021724	0.0302280291559	-0.009189699696
38030	o20	0	Untreated	0	0.02	0	TRCN0000000000	-0.168078494202	-0.0413480306634	-0.012774427087	0.118467495044	0.0291376386773	-0.0718424719807	-0.219392965742	-0.11438317812	-0.110173392755	-0.190023097019	-0.194083945213	-0.428468812249	-0.141029293612	-0.124047493949	-0.00312328269104	-0.070255161761	-0.153850970072	-0.0718864986763	-0.0406040771571	-0.0869383439835	-0.0309364045762	0.0100107061569	-0.0517398221237	0.021868707122	0.00972624291173	-0.0117926431409	0.0227072928192	-0.0269386881633	0.00836174252656	-0.0445924842734	-0.0258189572026	0.0134055353201	-0.0198963206951	-0.00781567629214	0.0293215158279	-0.034100331283	-0.0185031844284	-0.0131579350023	0.00986914646638	0.0354594557977	-0.00950106929694	0.00421357095655
38030	g24	AAGGCC	Treated	E2F1	0.69	TAAGAGCAAACAAGGCCCGAT	TRCN0000000252	0.700599030849	-0.113707084324	-0.0383232812611	0.0223498623158	0.157179205305	-0.119217512832	-0.21941695229	0.587069440924	0.657797617349	0.485182902429	0.482949240005	0.312637911048	0.587699910608	0.53738368122	-0.00201167705961	0.747108235441	-0.0929316046997	-0.176817895306	-0.0611448996433	0.136167157555	-0.101660024044	-0.101648914386	-0.130105026721	-0.126781576257	0.0330374723744	-0.0939432338552	-0.194643076194	-0.0195615144957	-0.0348371442969	-0.160283602774	-0.105510974848	0.0154411668248	-0.0831569914477	-0.112489689932	-0.0410467333679	0.0493263992217	-0.0499158290389	-0.0196057454731	-0.0259926753612	0.0104586563544	0.113509241318	-0.0973724235302
37983	o13	GAATGA	Treated	CDCA7L	0.87	GCACGCTTACAGAATGAGAAA	TRCN0000017934	-0.280578933605	-0.0529771642874	0.0371866972542	0.0754393979934	-0.0985106927693	-0.0827566858689	-0.029821269974	-0.208745962215	-0.206722054728	-0.225130865086	-0.241404951701	-0.582549187707	-0.188430056284	-0.202814624884	0.0246764212428	-0.237497373736	-0.112811348146	-0.000328582044205	-0.0300680685549	-0.0992623690887	-0.143847848286	0.0336893565232	0.069184093371	0.0956329588375	-0.118840793605	0.0624985305398	0.024048659617	0.0634924671405	0.01944140799	0.0253371199719	0.0223946409926	0.0435920934619	0.0227414820424	0.00498466780279	-0.025082223275	0.0714564666276	0.0691574860292	-0.0308961723586	-0.0769280128713	0.0386610274707	-0.0244207203352	0.0587201093425
38034	e02	TATTGA	Treated	RB1	0.65	CAGAGATCGTGTATTGAGATT	TRCN0000295842	0.00514441334895	0.167335243369	0.0337244875098	0.124855951255	0.164341024204	-0.0817227064703	0.0264066576247	0.0768561277765	0.0884724216576	-0.0461994530817	0.0167958604949	0.0	-0.058626106782	-0.0786519741461	-0.063023163228	0.00737986445207	0.0744971042253	-0.172369811276	-0.0474569809335	-0.0602271500777	-0.0565995002047	-0.056658486329	-0.0862664869245	-0.0837779791023	0.0545633974099	-0.0326182912508	0.0223509901469	-0.023688900213	-0.0609441184838	-0.045031628475	-0.01795807999	0.0657114105564	0.00593448669173	-0.0117842434668	-0.00902052955206	-0.0481821078823	-0.0754890811298	-0.0118335039531	-0.0354146159272	-0.0569782366867	0.0363600094215	-0.0259642971877
38002	g18	TGGCAT	Treated	GNE	0.92	CCGATCATGTTTGGCATTAAA	TRCN0000356583	-0.233694854724	0.114969843783	-0.196726177141	0.906717250775	0.468060245949	-0.712381683588	-0.476720685287	0.270926761932	0.271620125001	-0.261003554201	-0.303094553252	-0.428468812249	-0.264735078895	-0.380526569626	0.066197532573	0.0211510021688	-0.561638550188	-0.738282343047	-0.257805534171	-0.424775025565	-0.271771233489	-0.127959252783	-0.257076768055	-0.196296488	-0.0908717988928	-0.076063201966	-0.195940961878	-0.0905269306095	-0.205317460091	-0.200134023697	-0.0696233353891	0.117455347093	0.0212861182849	-0.220457726077	-0.0256604030343	-0.0298690498674	-0.122031710393	-0.160351800101	-0.163371943373	0.102229455342	0.14757671475	0.0286149218335
38005	d19	GTCTCT	Treated	MELK	1.05	CTCTTAACTATGTCTCTTTGT	TRCN0000001642	0.0221489988336	-0.0869459443612	-0.105954328575	0.00300603256834	-0.0954109814862	0.00394424299641	-0.00487402924486	0.0272389727151	0.0270346404888	-0.110656858741	-0.126048154484	0.0	0.130443543589	0.100170119756	-0.0591037596828	0.0286010309333	-0.117689549993	0.0665889034267	0.0653511173087	-0.0732092482008	0.0128832445013	-0.103950753334	0.059569611766	0.142350933809	-0.0654384423929	-0.0192882482342	0.0255572226803	0.00387558148756	0.123754461156	0.162017042097	-0.00639210260802	-0.0331431838003	-0.0368480346596	0.173858850193	-0.00637883007671	0.0841971778261	0.0641355234416	0.175767530497	0.061749288892	-0.0401624628797	-0.0615751044803	-0.142135334771
38004	g13	ACGACT	Treated	LMNB2	0.82	GCAGCAGGAGTACGACTTCAA	TRCN0000072421	-0.391774519082	-0.0012774427087	-0.0551388959286	-0.369511234848	-0.312683182522	0.310434071008	0.487940613051	-0.497050299844	-0.499730357286	-0.166747636715	-0.0631422560998	-0.428468812249	-0.314346059878	-0.270730506952	-0.0386516192793	-0.490844120834	0.321385915302	0.421028891906	0.138983000156	0.0452171541007	0.124525153542	0.0904027301119	0.0581719648084	0.308137389201	-0.185222715646	-0.166592980942	0.272640599216	-0.119882436648	0.0471055081169	0.0525176804005	0.24725149042	-0.355511630846	-0.148983815499	0.053332410083	0.031709181524	-0.150271795716	0.0507033485469	-0.0219792547193	0.0368176902285	-0.0261977585517	-0.293415164376	-0.181081396986
38030	f12	GTAGCT	Treated	HDAC4	1.02	CGACTCATCTTGTAGCTTATT	TRCN0000004829	0.201259038365	-0.180897634152	-0.0613172500178	-0.392669888687	-0.162387189917	0.276674833397	0.320400321423	0.10798210945	0.126466828162	0.434090455783	0.472932825794	0.0803754438467	0.254554252666	0.288469542782	0.00295283008773	0.114929599239	0.315109853263	0.245409134606	-0.00247434192609	0.358238958328	-0.0155497706102	0.0684083815978	-0.0594673420161	0.0159058080217	-0.0871841362492	-0.12102531616	0.249251450249	-0.0533153579185	-0.015709313311	-0.132929256022	0.245322379972	-0.204561640601	-0.160570137923	0.0414448810551	0.114210735301	-0.00963527647053	0.0446400579313	-0.0496749073661	0.0484210252524	0.122858397703	-0.199540360667	-0.132306128036
38006	n17	GCAAGG	Treated	MELK	0.99	CCTATCTAGCTGCAAGGTATA	TRCN0000280031	0.122659446028	-0.121459840074	0.118421864538	-0.275168896101	-0.13048631185	0.243218916788	0.411655795026	-0.00175751436561	0.0111961684799	0.202142631973	0.257981010441	0.0	0.143287515374	0.145842333363	0.00706360698222	-0.0362177999155	0.362957063714	0.2796184023	-0.0452757268108	0.324210727603	0.0762768901749	-0.0693574103914	-0.0392777159489	0.0489809435928	-0.0475442698312	-0.012779263067	0.204675686412	-0.0443219456671	-0.03393185555	0.00223617318831	0.0933464134775	-0.0926185191024	-0.0102030250759	0.177784651685	0.0606998274247	-0.0264548368648	0.00997587655411	0.0238099449846	0.118582838274	0.0249665497936	-0.104821462205	0.00485263254712
38006	h24	TCAGAT	Treated	YAP1	0.75	CGACCAATAGCTCAGATCCTT	TRCN0000107269	-0.24916057493	-0.0258425191646	-0.195653515324	0.42190110646	0.22724973519	-0.4560694312	-0.433148964238	-0.000937340994991	-0.0292248021108	-0.221217154799	-0.246577301139	-0.614756071013	-0.239526641398	-0.40467019937	0.174759323412	-0.0985439327347	-0.146563284323	-0.420403846025	-0.283634461911	-0.214288895489	-0.231477664031	-0.167463359569	-0.283519445827	-0.0943319231272	-0.197924784014	-0.492523355919	-0.137989210958	-0.18379691004	-0.302092244671	-0.205100235587	-0.14357734233	-0.314873376422	-0.270086592128	-0.362242185738	-0.0399848744162	-0.102358168078	-0.370231119721	-0.135067153601	-0.254692976146	-0.0505031536214	-0.155165836155	-0.21793746849
37983	i04	TATCCA	Treated	GNE	0.95	GCCAGTCACTATATCCACATT	TRCN0000006170	-0.887124569487	0.149886611155	0.0346220974435	0.272704919305	-0.313662169704	-0.27360386082	-0.304250498633	-0.793826925107	-0.867763616387	-0.910841689623	-1.00686419747	-1.07258861677	-0.745751803856	-0.739726888597	-0.0185989928761	-0.800338586257	-0.712827149818	0.0604215438999	0.100595839581	-0.51142730266	-0.156193609658	0.271768274038	0.152568621266	0.396301265606	-0.309161700222	-0.134056658534	0.380478660365	0.0120053982702	0.0709359736725	0.0623685733878	0.198136464207	-0.323927765625	-0.0749842173643	-0.00940289608253	0.158441931533	-0.0242832260481	0.0243256771951	-0.0680571966999	-0.0305589210172	0.0574519520954	-0.221239807206	-0.0287295019744
38030	b13	CCAGAA	Treated	GRB10	1.12	ATGCTCCTTTACCAGAATTAC	TRCN0000370678	-0.649468356237	-0.103370076658	0.0740916771049	0.33575047602	-0.0959495513591	-0.25249155578	-0.0977092052641	-0.483988721199	-0.518412992112	-0.674489750196	-0.694957097708	-0.811709188514	-0.602217097261	-0.577229076814	0.182035031878	-0.599889122674	-0.378616813038	-0.0248944384861	0.0494562020959	-0.490758132138	-0.0645218375179	0.0717471731756	-0.0971921725	0.292381293594	-0.13069336909	-0.106182019937	0.241951002304	-0.087407503684	-0.00492080268735	0.098357924441	0.113074225765	-0.338797366214	-0.14408877379	0.125181600915	0.124851539658	-0.0538409924712	0.00492123928912	-0.0497510438735	-0.0314568535581	-0.0558106954431	-0.200193908896	-0.0928110382975
38003	b05	TGGAGT	Treated	CHMP2A	0.56	GAAGATCATGATGGAGTTTGA	TRCN0000145250	-0.24173712647	-0.092677980943	0.0128229990532	-0.190166188107	-0.129734323704	0.1211301042	0.243314877698	-0.247537657273	-0.241047551856	-0.0456715836557	-0.00448284386728	0.0	-0.127213759697	-0.137643443306	0.00213006730417	-0.260729165104	0.152268221515	0.189295478174	0.00678514154223	0.181069727187	-0.0135504414283	-0.0301236162651	0.122019392866	0.0670439047377	-0.058244345961	-0.0207251260189	0.0813177991765	0.0367573191491	0.0791658378445	0.042154418481	0.0737155547536	-0.130735292522	-0.075372808827	-0.00488685517307	0.096685744099	0.0354692036246	0.0360564275199	0.0395335148783	-0.0194561717268	0.0498795097056	-0.0940999424071	-0.0212455654485
38030	i20	TTACAC	Treated	CDK2	0.79	CCTGTTCGTACTTACACCCAT	TRCN0000039960	0.0630974282441	0.0387637787469	-0.0306586250089	-0.349530686986	-0.154702625467	0.36178787897	0.251319061778	-0.0200392639603	-0.0222207373567	0.217045227892	0.218484439667	0.0	0.110529215912	0.0895534832683	-0.0612908642082	0.00907211273011	0.35096651856	0.28581990646	0.019385649016	0.276048683309	0.0589234022041	-0.0259224004845	-0.0386952013878	0.16306180881	0.0697196972381	-0.102492297236	0.0134538044778	-0.0787753374547	0.116169233579	0.123365105914	-0.0748109419742	-0.214688263149	-0.200855428784	0.0573377941209	-0.0207648180567	-0.118051562725	-0.0483795244923	-0.00799373846099	-0.00664107811622	-0.140443183507	-0.140622540131	-0.172964059533
38005	d18	TACGGC	CTRL	RFP	1.14	CTCAGTTCCAGTACGGCTCCA	TRCN0000072209	0.519710436918	0.0961674839147	-0.0994936987837	-0.160969846128	0.0806219595067	0.0194610885268	0.0553457286758	0.323003451139	0.360978294205	0.522465841458	0.514912088608	0.487917163368	0.444041736016	0.348050975833	0.00566069935914	0.352238453089	0.0684416845075	-0.025615074032	-0.0434697105332	0.277364542544	-0.163599344128	-0.0794503951465	-0.119554185619	-0.0882349461534	0.0288258742041	-0.102235049576	-0.06864259102	-0.00637649090902	-0.0632279409699	-0.109825715775	-0.0399176614086	-0.0302185919321	-0.0144886827016	-0.135562141097	-0.0129259670156	0.0146559119825	-0.140597204426	-0.0373884812922	-0.0635346108462	-0.00431438584175	0.102902971479	-0.102995157417
38003	c15	GGAATC	Treated	PTK2	0.74	GCCCAGAAGAAGGAATCAGTT	TRCN0000121319	1.20652726515	-0.0746572624263	-0.0897609933721	-0.197881458517	-0.0158135063195	-0.0407936173002	-0.157285646077	0.754767678785	0.81999249273	1.09921837273	1.31364012716	1.07515752274	1.10527423606	0.925941648522	0.0933067765293	0.914354663155	0.123792124886	-0.0539693099092	0.0235574425112	0.274298024196	-0.106008908661	-0.0641118595956	-0.0668316644083	0.0898976765365	-0.157409881734	-0.099260515057	-0.130860465583	-0.146649327934	-0.0839838095317	-0.0757856122239	-0.0295092523304	0.108080754423	-0.124619050055	-0.00488685517307	-0.0958255296786	-0.0183591762731	-0.116964765677	-0.00730548490534	-0.0595651596183	0.021833973014	-0.104021834676	-0.175527637599
37983	c18	GAAGCA	CTRL	GFP	0.74	CCCGACCACATGAAGCAGCAC	TRCN0000072188	0.0	0.142133855405	0.0333397975382	0.0747015126351	-0.0206316204271	-0.000540179321036	0.0144361517734	-0.00701783509209	-0.00972967772619	0.0	0.00850314998944	0.0	-0.00319857191683	-0.0345794594412	0.0529883543375	0.00288890591234	-0.0867916130324	-0.0038584920048	0.0919013498945	-0.119119198498	0.0250030221905	0.0249304037553	-0.0118572304432	0.0822090750316	-0.140070387169	-0.0695092930799	0.0776799033652	-0.088218959768	0.0239933760915	-0.0287930033637	0.145815215548	-0.117132311118	-0.0881232429144	-0.0243946621258	0.0254186716086	0.0170565536523	0.000834186464	-0.0783545636578	0.0109674390907	0.110126607455	-0.141919544073	-0.0539409974583
38002	k09	TGTTAA	Treated	LMNB2	0.88	CGGCAGTTCTTTGTTAAAGAT	TRCN0000072418	9.46379284566	-0.45349216159	0.0894209896093	-0.476294674828	0.291316845738	0.701003798613	-1.16761714586	2.76395705871	3.09884222354	8.10292407154	10.0722874085	7.83181669084	4.60865814766	4.30402703644	0.352962637523	5.42610867277	0.190216398841	-0.0186654797539	0.0261612918697	0.74333404589	-0.0554963273718	0.229203118901	-0.203999024258	-0.331465267582	0.147151916032	0.00143469979933	-0.340954690643	0.129067563371	-0.203562151797	-0.157082250289	-0.388178688789	0.287276176034	-0.312399772068	-0.351349639315	-0.0502297879282	0.109120468308	-0.365035394242	-0.41563349247	-0.717551406842	-0.183933192944	-0.0134496113984	-0.46921630309
38002	o09	CAAAGA	Treated	PGK1	0.79	GCCAAGATTGTCAAAGACCTA	TRCN0000006180	-0.077803977057	0.0332135104263	-0.0383232812611	-0.163870640269	-0.0600785503062	0.0451842059671	0.124082786722	-0.0983769798568	-0.0953609224671	0.0193238370938	0.145842290451	0.0	0.0173305200783	0.0498160963576	-0.00299884412456	-0.0532001002827	0.105608084465	0.136652200129	0.0189735868613	0.107604969101	-0.030466961951	0.105123366773	0.0213955773944	0.165277668819	-0.0245985292471	-0.108579045317	0.0448966057318	0.0198844342831	0.0943620881301	-0.0810344087196	0.0400315927001	-0.148626513973	-0.0504020030089	-0.049870105196	0.0265796072943	0.0809917876356	0.019482963431	-0.071018048236	-0.0106029564747	0.0958113910361	-0.116953238379	-0.0728227579244
38034	d06	CTATAA	Treated	LRPPRC	0.8	GATGTGAGTCACTATAATGCT	TRCN0000010372	0.448421363584	0.00386158253929	0.00778257404072	-0.426596579679	-0.198286228036	0.399620820791	0.318833635722	0.120197551185	0.177762770172	0.498464267756	0.599145247772	0.422904545762	0.347164219541	0.386166129127	-0.0443554869671	0.221623443834	0.466250946756	0.405954543557	0.0879007125493	0.283893751202	-0.0297284778792	-0.0604949015451	0.0464076508854	0.148698040184	-0.159854001426	-0.162233891948	-0.0118230635368	-0.105687667206	0.00303776894167	0.00141664291698	-0.0253606000272	-0.261109378335	-0.306069187922	-0.0260744398239	-0.0324111696217	-0.172646127422	-0.0149926196246	-0.0687761463745	-0.213454576312	-0.0165816917903	-0.214531626246	-0.222003762478
38034	e03	GGTTTG	Treated	SLIRP	0.8	GCTTTCACAGAGGTTTGGGTT	TRCN0000154516	0.30923640242	0.0566365439096	-0.00518838269382	-0.225146029674	-0.052081802416	0.268441232673	0.241019860921	0.120184235847	0.0916078079413	0.235383430352	0.382427292421	0.0803754438467	0.235790875537	0.254568244894	-0.0221072644934	0.149573784531	0.296139627903	0.249727986809	0.0933376471603	0.126734286884	0.12356346317	0.0151715378527	0.0121184516152	0.0847300293325	0.0334053830306	0.117461631762	0.0581757946251	0.00132860715647	0.0132826596429	0.0472043036223	0.0800401350639	-0.112948192969	0.0291563911376	0.0370693081302	0.0171932649733	-0.0506149245642	-0.0429931496617	0.0147099231446	0.109008848485	0.0582528822052	-0.146514193491	-0.0513837651389
38002	b06	AAAGGA	Treated	ATF4	0.84	CCTCAGTGCATAAAGGAGGAA	TRCN0000013576	1.31333113272	-0.0332135104263	-0.141796140666	-0.259490605643	0.122824627706	0.237783853967	0.377141589578	0.866922964149	0.925935645516	1.2791940978	1.47728298786	1.13892539659	0.935003181993	0.848389740591	0.0403418257211	0.905895459269	0.428945876864	0.0807620510471	0.0418088460508	0.400638202781	0.0945209485477	-0.012830396745	-0.0201773708295	-0.127941881919	0.101667972583	-0.0403644951945	-0.17325970698	-0.0752037420681	-0.0584967297793	-0.106074945704	-0.0898277304281	-0.0529890350927	-0.15015526115	-0.164302519028	-0.0712529343312	-0.0403569363667	-0.112649059236	-0.0992108403506	-0.0952900746841	-0.0134530747355	-0.0684476169274	-0.0532211534158
38005	i23	CAGAAG	Treated	CDC42	0.7	CCAAGAACAAACAGAAGCCTA	TRCN0000047631	0.584311683516	0.131736279335	-0.0930330689926	-0.487041234211	-0.219680346494	0.489993549422	0.665797138428	0.206458027315	0.256661247811	0.674489750196	0.796161084262	0.922090898758	0.508380766607	0.500675119929	0.0268419366022	0.261587176434	0.616326879765	0.454766947001	0.133408914338	0.363913370744	0.0707426540036	-0.0166789922571	0.0274280918565	0.143666465791	-0.0889015229445	-0.0635852137605	-0.0639059513641	-0.0703456685391	0.0339309385953	0.0760218179281	0.0244051197135	-0.142135164793	-0.0211732088447	0.023582513948	-0.0831553713985	0.0424980378085	0.0547357601606	-0.0296423213327	0.0649937430541	-0.0065479247792	-0.135308252309	-0.151603834838
38005	n16	CTTACG	Treated	BECN1	0.87	CCGACTTGTTCCTTACGGAAA	TRCN0000033550	0.00975610662911	-0.0553292373208	-0.184774012027	0.150608627488	0.151576480477	-0.170963575647	0.222805988935	0.115977155965	0.0869653000632	0.168591412262	0.0583659152352	0.0	-0.0147141503142	-0.0822882589786	0.071236920745	-0.0407052214989	-0.0946770654069	-0.178225167284	-0.00347743210042	-0.0301648793935	-0.140563781979	-0.0158714432838	0.0152543671532	-0.143614598939	-0.0822237805282	-0.0350806542662	-0.105594397845	0.0251305511843	0.0331150445889	-0.14275754105	-0.0491040602787	0.0474506815463	-0.000188452644168	-0.116531947879	0.0730535935303	0.0632468899807	0.0500737017107	-0.103812115458	0.00496261940389	0.0841567156132	0.0701515463382	-0.017679519321
38004	g01	CCGTCA	Treated	MELK	0.53	CGGGTTGTCTTCCGTCAGATA	TRCN0000199147	0.00838917599746	-0.0485428229308	0.0102583992425	-0.0415249427159	0.0500762433772	0.0536462844834	-0.0217349622047	-0.00982572464363	0.0129862358988	0.104857281711	0.0797083452254	0.0	-0.0619514340782	-0.0327959298716	-0.0491864498208	0.0300042920308	0.144204851328	0.0257800587621	-0.00181683067685	0.0763942053489	0.0749464904898	-0.0448090622067	-0.0132184685443	-0.0133139975265	0.112173284217	0.00728522884468	-0.0115504224397	-0.0046373414645	-0.0462223117471	-0.0034835884141	-0.0116842505566	0.0363261556307	-0.0184877829124	0.022001216758	0.00611394516378	-0.0569513119222	-0.0268793047383	0.0232195266388	0.0330282671407	-0.00153265033946	-0.0504360497121	-0.0947793315791
38002	i03	AGGTTC	Treated	LMNB2	0.55	TGGGTAATTGGAGGTTCATTG	TRCN0000255446	-0.331586404039	-0.0868661041919	0.0536525937656	0.0474383337374	0.0596247550165	-0.0297873877277	0.294144409392	-0.172083034848	-0.234966918392	-0.295896255499	-0.267551315354	-0.428468812249	-0.35525990919	-0.343924822768	0.115368616955	-0.330365189048	-0.00496412903262	-0.0233283837083	-0.0110168046554	-0.103654209196	0.0678362018159	0.122578198411	-0.07003148498	0.0594678624588	0.0189499272465	0.011670499208	0.0430286352285	-0.0537826603466	-0.0574305745441	0.0328560565569	0.0340816082532	-0.0921040104946	-0.0855060207961	-0.125415784892	0.0628323360539	-0.035829644307	-0.0323980710515	0.0555722800487	-0.0272548693733	0.0354544454969	-0.158969780327	-0.0559256831053
38006	i09	AGTCCT	Treated	HDAC7	0.98	CCACTTTGCCCAGTCCTTAAT	TRCN0000255689	0.195925826542	0.0180897634152	0.0746572624263	-0.252641217083	-0.053054786192	0.215085846185	0.031561480672	0.034629542315	0.0835642515151	0.250979431677	0.304273448203	0.0	0.21663238564	0.184824677636	0.0644253140711	0.172715636544	0.251392829613	0.179769438111	0.000427604086546	0.259305993139	-0.0312268509316	0.00729211850376	0.0672314040037	0.0198705175403	-0.0132914375383	-0.122219349755	-0.0231586677249	-0.0125303474115	0.00845151838078	-0.0371554262772	0.0369906455375	-0.0840056850807	-0.190234904021	-0.037462230145	0.00669814647958	-0.0711214643913	0.0251386484739	0.00248173046066	-0.0287005845779	0.0333311275149	-0.0935070576674	-0.156100865755
38002	h16	CCTCCA	Treated	ATF4	0.53	GTTGGTCAGTCCCTCCAACAA	TRCN0000013577	-1.17300105047	0.109860072949	-0.168622437549	0.156995134708	-0.567054701878	0.0363825602649	0.322652789438	-1.0309192699	-1.18212985899	-1.3175343473	-1.31848657812	-1.13188787792	-1.08106243376	-0.808203927393	-0.108652246903	-1.18763999247	-0.243904206469	0.441982293554	0.244729412219	-0.890106524494	-0.0398615819666	0.585413143286	0.0158234917708	1.22508095547	-0.495374845687	-0.234603557942	0.537392036292	-0.134997723908	0.0538213839911	-0.055724618649	0.441187088059	-0.671281049125	-0.278640259629	0.0465097537104	0.0652377303792	-0.131006752717	-0.0951250034795	-0.0874640870821	-0.0823107424714	0.0673349369189	-0.520461407767	-0.209520877132
38006	h17	TACACC	Treated	MTOR	0.98	GCATGGAAGAATACACCTGTA	TRCN0000038678	-0.547165403536	0.147302359238	0.180207185167	0.07289294506	-0.295966716402	0.117842739108	0.0721085248475	-0.465184109739	-0.519950597993	-0.503249135472	-0.501208808847	-0.711779670316	-0.508918492551	-0.425494682388	-0.0647402429092	-0.504031048824	-0.0831932147214	0.176465232471	0.0503961959144	-0.340605901367	-0.0777423271596	0.0311206053499	-0.0668572032393	0.629911905864	-0.318284632689	-0.201865707852	0.25719531539	-0.176422856033	-0.088571223414	0.246599615522	0.201829756693	-0.38654193256	-0.141889625594	0.169558064794	-0.115898334543	-0.219523688082	-0.0882584853787	-0.077536769319	0.0325157680264	0.00666804240826	-0.363665669374	-0.130275996393
38006	m23	GAATGC	Treated	SLIRP	0.8	GAAGGACTTCGGAATGCACTA	TRCN0000155261	0.0329287103432	-0.0516850383292	-0.123570641257	-0.407627442858	-0.148331140479	0.362877091092	0.583837610916	-0.114824271886	-0.136675992338	0.244915152717	0.366989999362	0.0	0.00932420598163	0.00953716385769	0.152800629657	-0.106116017009	0.557242170108	0.348058639011	0.0540541871758	0.280210700286	0.0611545011856	-0.0683699951232	0.0673561375919	0.152265206651	-0.0310449039552	0.00672722013518	-0.0385633939917	-0.0709905169278	0.0137550400069	-0.063397471444	0.0301409734213	-0.101630154998	-0.00943862906043	-0.0826125121474	0.0398318710702	-0.0881064831639	0.123826968834	-0.0187156505189	-0.186813925901	-0.00116963277938	-0.0935532209655	-0.00232423824264
37983	e20	GAGGAT	Treated	GNE	0.87	ACCTATGAAGAGAGGATTAAT	TRCN0000350523	0.138639002487	-0.0129212595823	-0.00256459981063	-0.126078344027	-0.0837372856961	0.135184427162	0.0780406265549	0.0253138669895	0.047546408557	0.173948148599	0.193829939689	0.0	0.170678262231	0.129730952222	-0.0301584554588	0.0952920269057	0.0901283867032	0.145984308211	0.0086278997218	0.0956363393706	0.111293560361	0.045577906349	0.043964863009	0.068163207616	0.0267914271199	0.0436540843332	0.082291507127	-0.0469776454053	-0.0231556638209	0.0347648855428	0.000457406883019	-0.0321099295716	0.00913240617451	0.0421053378796	-0.00856261009185	-0.0360442042801	-0.0527251554096	-0.0113100034171	0.019393327096	-0.0485226768444	-0.0466514849368	0.0018270993991
38002	m04	TCTTGA	Treated	GRB10	0.8	CCCTGGAATAATCTTGACAAT	TRCN0000063683	-0.21785113576	-0.130299156288	0.0792014479397	-0.0951155846565	-0.0515432528144	0.00578289944897	0.0762392674446	-0.251312709882	-0.276417422941	-0.131489927861	-0.0286463135586	0.0	-0.190988002132	-0.188918501885	-0.0317974079044	-0.238930584845	0.0434286076278	0.111558475182	0.0634913942408	0.0359795672787	0.0690863457819	0.0590455325614	-0.00582276350877	0.110978017379	0.0105765439648	-0.0303698218026	0.0510839858835	0.00457747793292	0.0614271434794	-0.0549635299263	0.123526057475	-0.0942214933875	-0.0502099308163	-0.103361922549	0.039637462203	0.0365662159707	-0.022403872095	-0.0892671450571	-0.0891789004226	0.03016763915	-0.0740973349341	-0.0527258574648
38034	j02	AGTCCT	Treated	TSC2	0.72	CAATGAGTCACAGTCCTTTGA	TRCN0000295896	0.811102504685	0.16089927247	-0.0194564351018	0.0276317353364	-0.0066859324113	-0.157696869071	-0.237809249391	0.585209081043	0.683146142762	0.729817769911	0.857038738818	0.533171180476	0.887375568688	0.798923898807	-0.0417132725204	0.7691340234	-0.300132709059	-0.189859118694	0.0533082611245	0.110323227417	-0.199513954539	0.0210346307501	0.154692169618	-0.0666166634145	-0.113011545001	-0.206154757357	-0.18342212087	0.156158200473	0.0127668282005	-0.225991245852	0.0391868968667	-0.0280013195305	-0.183318425387	-0.20197980296	0.0202707576682	0.0493455031815	0.0126754891522	-0.108084858642	-0.00182594386072	0.00825242572879	-0.029472904224	-0.125669816399
38004	k15	GCAGAG	Treated	CDCA7L	0.84	GCAGGATTTACGCAGAGTGAT	TRCN0000017933	1.12023463486	-0.112414958366	-0.0102583992425	-0.621632618915	-0.360708024515	0.534809532478	0.601618799989	0.541018071783	0.567558782447	1.23747818766	1.52780969744	1.13892539659	1.00530618719	1.03213869639	0.0222560605408	0.656572761221	0.697287935593	0.544542097467	0.1260433102	0.596969127453	-0.0544880607816	-0.0195574508666	0.102652735814	0.222756497322	-0.186228171304	-0.189771028342	-0.00411902137524	-0.0794296182911	0.0602802793983	0.0700425903854	0.0458470026987	-0.175876652895	-0.300694043835	-0.107845521702	-0.0276190457468	-0.0460326482857	0.0469153843094	0.0473354639575	-0.0682957388332	-0.0341228192879	-0.235832377586	-0.237604661617
37983	n02	TAAGTT	Treated	MTOR	0.87	CCTCCTATTGTTAAGTTGTTT	TRCN0000038676	0.503391616174	0.0568535421621	-0.102583992425	-0.0436603014581	0.0907543543519	-0.00523791858488	0.194241565563	0.431642598243	0.480866475689	0.446865313034	0.447421243992	0.0761645988259	0.49105081051	0.399391269897	0.023787892395	0.428102361648	-0.0151148747768	-0.104761343751	-0.0324635075473	0.154312375822	-0.0661728656229	-0.0706874641398	-0.0797969103475	-0.115572180532	-0.0307398524101	-0.0189471901405	-0.135427430471	-0.0112036034059	-0.0560857748884	-0.087564710669	-0.0920241661049	-0.00145630601766	0.0459082477057	-0.0860736324127	-0.0635534079882	0.0302871642858	-0.0416921823823	0.00355324303805	-0.0442402197415	-0.102611582375	0.156257827844	0.0231049365445
38002	b02	0	Untreated	0	0.02	0	TRCN0000000000	0.21502190023	-0.125189385453	-0.0792014479397	-0.0820282323719	0.0254164822675	0.00592838119612	0.0572420238496	0.170829485152	0.177565330164	0.225693633693	0.289241008171	0.0	0.175241315735	0.163836101917	0.0416973768383	0.174341483394	0.0722280774247	0.0515507369782	-0.0342845566689	0.145332660231	-0.0164478687052	-0.0392594949581	0.00549292418614	-0.0299966406619	0.0131400346662	-0.037193688075	-0.0792907759068	-0.0016394513164	-0.0476345707648	-0.0131359605487	-0.0411145142048	-0.00643688818055	-0.00142359389803	-0.0763173159626	0.0370258912212	0.0142222465306	0.00429340064141	0.0439862010975	-0.070098763588	0.00892006023405	0.0111231921295	0.0802913932726
38030	i15	GCCTGG	Treated	EGFR	0.95	CCACCAAATTAGCCTGGACAA	TRCN0000121070	-0.301888557547	0.0103370076658	0.0332135104263	0.0867280456019	-0.0130916310428	0.0686986458905	0.250095747806	-0.194853755693	-0.232467187706	-0.292468444584	-0.249125527267	-0.428468812249	-0.345618131022	-0.32839864719	-0.0157366852445	-0.322846621319	0.103488989864	0.00931349218855	0.0142495423231	-0.267842300465	0.0540137660547	-0.0554953642561	-0.0518018549668	0.125040618445	-0.0634725362479	-0.00899520632217	0.022442907438	-0.0879313266663	-0.0368551390898	-0.0281988875298	0.0310262433769	-0.108139702748	-0.026054439087	-0.0781629905519	-0.0432325036897	-0.07235781814	-0.0620233720126	-0.0351590063763	-0.124213380057	-0.0212596956099	-0.135792550133	-0.0278580200532
38006	f21	0	CTRL	EMPTY	0.93	0	TRCN0000208001	0.0214036617231	0.0	0.0746572624263	-0.00717626181081	0.0163177846018	0.0503505394406	0.12517562011	0.0301771725888	0.0357636847749	0.0194400999259	0.039477932203	0.0	-0.0010933741538	-0.0268731616449	0.00904780827214	-0.00986908338405	0.116272421527	-0.00488121287753	-0.000883954666306	-0.0298236316029	0.0144855760587	0.0385489190631	0.0169459489021	0.0154155616505	0.00958660143913	0.00998034666041	0.0375834058252	-0.00781760612842	-0.00282061887652	0.0264560330317	-0.0141342440493	-0.0366125849525	-0.0180574710898	0.0159455890373	-0.0401378777621	-0.0378401408894	-0.0127640780067	-0.0141722650136	-0.0275733712864	-0.0164111970171	-0.0157922444527	0.00199270275757
37983	k16	TGTGCA	Treated	LRPPRC	0.69	GACCATAACTCTGTGCACTTG	TRCN0000010373	0.272601689414	-0.0465165344963	0.0384689971595	-0.416967760129	-0.270556748525	0.391126245014	0.849704538894	0.0668850651793	0.0569401167484	0.39381241749	0.600021750179	0.296258906118	0.240447462273	0.270611773137	-0.0755996676291	-0.0231112472987	0.511797185431	0.44720955022	0.130149185708	0.27612892976	0.0776100869447	0.0408191272805	0.056298677333	0.114590351999	-0.0624600035129	0.0509005535448	0.0461032276074	0.0167354498523	0.124466811442	-0.0178325028993	0.0360009710728	-0.143462323917	0.0190594212196	-0.0266415389005	-0.0220457770636	0.00236414865661	0.129043218055	-0.00418897632347	-0.0117169812753	0.00701746004295	-0.186320148862	-0.0303072102649
38034	f11	CTACAA	Treated	MTOR	0.92	GCTGTGCTACACTACAAACAT	TRCN0000221544	-0.526444966043	0.0746572624263	-0.0389128702036	0.025579166374	-0.279693496649	-0.10280070066	-0.177778280314	-0.467687912686	-0.493678839272	-0.438750083098	-0.420979345759	-0.614756071013	-0.307529628302	-0.271421587236	-0.0258248542385	-0.488393457293	-0.400944748493	0.15522287968	0.137975276647	-0.277562629721	-0.0222475185811	0.116573929326	0.135162507786	0.283244708099	-0.28345149067	-0.163251863966	0.269515799279	-0.0607355395967	0.0639349160192	0.0550949312687	0.35345639398	-0.376001926747	-0.116434853258	-0.0176607029946	0.0656192657264	0.011973236459	0.107564226193	-0.013050812075	0.137615302303	0.0402134841038	-0.276679055367	-0.111134550696
38034	j21	TGCTGA	Treated	NDUFAF4	0.9	GAAACCTGGACTGCTGAGAAA	TRCN0000139881	0.122894318892	0.00514877671905	0.0389128702036	-0.0721646872561	0.10187991587	0.0929651118866	0.102042692046	0.0568831215976	0.0687603844131	0.00654585021977	0.0968061008902	0.0	-0.0464176828523	-0.0412873411971	-0.0780461629603	0.0396721037019	0.255708734072	-0.000234503987913	-0.104456520725	0.0325185063434	0.027853028473	-0.100223493047	-0.101187723495	0.0757856394776	0.0132393673583	0.0474251569595	-0.0456195518791	-0.0982673135437	-0.0653611387161	0.0672575080223	0.042253212698	0.0832691352969	-0.0531411407538	-0.0380591595218	-0.0639067215822	-0.07139603695	-0.0471813770168	-0.0268101538774	-0.0256936386115	-0.0189513120495	0.01918448851	-0.0146785487167
38006	o19	CAAATC	Treated	PGK1	0.83	GCTGTAGAACTCAAATCTCTG	TRCN0000196454	-0.357825319063	0.0310110229975	-0.092677980943	-0.114189308814	-0.18166227424	0.131452328135	0.408133752822	-0.393222358574	-0.39807383193	-0.28416092967	-0.246746701277	-0.428468812249	-0.27787798862	-0.270605938174	0.0655328761559	-0.459800461316	0.0882823234607	0.187842213254	0.043479070985	-0.0512916392415	0.0307306994917	-0.0476399492911	0.0228797038804	0.195221352755	-0.0753474421997	-0.00294622779643	0.242633035091	-0.0586708567737	0.030151502578	0.0346589011866	0.213910307163	-0.124348997242	0.0381976443666	0.121535595946	0.080598762588	-0.027820525507	-0.00130302881957	-0.0127031744525	0.0597943296826	0.0501783818011	-0.100657972367	0.00641782902133
38005	h04	AGATAA	Treated	YAP1	0.62	GCCACCAAGCTAGATAAAGAA	TRCN0000107266	0.263151200428	0.0368861582138	-0.448367707506	-0.22941784729	-0.232482306045	0.247743226123	0.256283810245	0.12653430997	0.15644974854	0.381507618595	0.416093526405	0.410847297498	0.361832249922	0.31922149912	0.147487742342	0.136015960759	0.263157738586	0.174151636248	0.0388795725317	0.182649868206	-0.0791735817394	-0.0170573543635	0.00202068494519	-0.0704776219823	-0.115276030524	-0.116004511956	-0.0174636723428	0.0601101584566	0.0476789661881	-0.00793364327476	0.166878251014	-0.118475545185	-0.0807575007507	-0.0169219463219	-0.0292938093629	0.0375648195037	0.0208685951709	0.103157325943	0.0979528620827	0.0758968567981	-0.0225081992101	-0.0743826859616
38006	f09	CAAACG	Treated	RPS6KB1	0.8	CCCATGATCTCCAAACGGCCA	TRCN0000003158	-1.31605079005	-0.113707084324	-0.0308926603143	0.575914725322	0.122323422052	-0.613814694942	-1.84246366112	-0.958579579703	-1.00596039156	-1.61230468579	-1.92980637419	-2.24350737741	-1.36868798577	-1.48534379677	0.0642881217934	-0.776519245533	-1.290546171	-0.541617503501	-0.210312937659	-0.277741566462	-0.290739628797	0.0176486292192	-0.0976129422562	0.0170514025963	-0.390136818934	-0.247409479205	-0.356836042041	-0.0519066869321	-0.103899400277	-0.338043763127	-0.252725115821	-0.298278072631	-0.217310032452	-0.56937513973	-0.160136701977	-0.11234843485	-0.0974105114534	-0.363185705433	-0.456986141801	-0.0673231543284	-0.224566859208	-0.137929231327
37983	p03	GAAGCA	CTRL	GFP	0.47	CCCGACCACATGAAGCAGCAC	TRCN0000072188	0.143590395433	0.0801118094103	-0.143617589395	0.108994422001	-0.00430374882819	-0.0754490914585	0.0441150767834	0.142695980206	0.158577620399	0.161351310354	0.0881799837516	0.0	0.190088160115	0.14458555062	0.00170222863866	0.133294397917	-0.16925961933	-0.0560936489748	0.0329314370274	-0.136286450308	-0.0237933660089	0.00712137291192	0.00779744182846	0.0583258576514	-0.000650128646918	-0.045539737706	-0.0512742018255	0.0356771808748	-0.00028663067506	-0.0452120644155	-0.00162836850355	-0.0622328104879	-0.021331331089	0.0239415105073	-0.00664485458994	-0.0157397630205	0.0357471754248	0.0186514723361	-0.0398980443278	-0.0632479123864	-0.0596117692479	-0.00670526023426
38002	a03	GGGATC	Treated	BAD	0.86	CCAGTCCTGGTGGGATCGGAA	TRCN0000033456	0.492286982106	-0.186506635471	-0.00766465625223	0.310406511691	0.223393555989	-0.261612551802	-0.3884798654	0.504087005366	0.560954605981	0.351584040578	0.373245785414	0.0803754438467	0.378287075184	0.27776817353	-0.0120176577277	0.544596228256	-0.268649637556	-0.298037662859	-0.0705053782822	-0.11637737243	-0.0773923870475	-0.130787081574	-0.0625023527089	-0.141767562874	0.0339259291486	-0.0798609367289	-0.170425094398	-0.0814423142391	-0.00312669694287	-0.0848542124977	-0.120946514115	0.00835301533823	-0.0718124033007	-0.231204627958	0.0555130647498	0.187819943866	-0.0388737758238	-0.0761058735263	-0.186617218774	-0.00551032102416	0.0230989640478	-0.0564886813806
38006	d01	ACTTCC	Treated	RPS6KB1	0.91	GCATCGGCACCACTTCCAATA	TRCN0000003162	-0.0686014798816	0.00516850383292	0.0669340973477	-0.472450379215	-0.299868273915	0.368700068612	0.522780582455	-0.164789754369	-0.16215094541	0.0961467773992	0.160283330747	0.0	0.0720461415759	0.0314288868478	0.0303479244866	-0.171740747387	0.435179744626	0.463264649869	0.020970566799	0.349168068845	0.120508535291	0.00488316573735	0.106905594572	0.149684160778	-0.0936924654755	-0.0204026274903	0.116657275561	-0.0202204323052	0.0977507268133	-0.0330967897727	0.173144489604	-0.152573878263	-0.00183898171835	0.134590427965	0.0285096234676	-0.00117785753958	0.0924800185329	-0.0259783789758	0.0378917083401	-0.0225977595239	-0.184282786864	-0.0799209909829
38003	b06	AAAGGA	Treated	ATF4	0.84	CCTCAGTGCATAAAGGAGGAA	TRCN0000013576	0.72305301221	-0.0308926603143	0.0461627965914	-0.00588796952366	0.196222568616	0.345302576628	-1.17334446036	0.998865276107	1.12656921359	1.64520333933	2.36593273242	2.28110574702	0.726478542503	0.523528923907	-0.122574897928	2.02638836259	0.0234253130479	-0.0194908360076	0.281181298294	0.308100999436	-0.0124051870625	0.0304193640317	-0.00178898444082	-0.154991981664	-0.234880615819	-0.511415410542	-0.394827816673	0.293504913713	-0.141923268417	-0.274780557463	-0.323147222224	-0.283916925205	0.0198232269078	-0.425868806055	0.23581827217	0.204877961907	0.0282519452132	-0.312993205737	-0.310667042625	0.222633977644	-0.0945375754366	0.144677483628
38002	n10	CTTCAT	Treated	XBP1	0.8	GCCTGTCTGTACTTCATTCAA	TRCN0000278051	-0.220114524183	-0.0817563333571	0.189061520888	-0.42975891711	-0.522543303031	0.461092274094	0.666430313519	-0.409697380393	-0.415759472241	0.0	0.186833819995	0.0	-0.0353885153012	0.0270897196944	0.129480261632	-0.360296381772	0.457226369535	0.688298230886	0.196355361292	0.000889953960958	-0.065637855435	0.205005902089	0.147530532224	0.513463197649	-0.367488574631	-0.247190336013	0.183783913755	-0.128180203582	0.0543038776012	0.0159254225182	0.171466627456	-0.465833245744	-0.288876577658	-0.0150469072079	0.0309093170798	-0.138199501338	0.0779206839011	0.0311299186344	-0.106008825467	0.065124878528	-0.378439679936	-0.315795709794
38003	e09	CTGGTA	Treated	KIF11	0.7	GGATCCCTTGGCTGGTATAAT	TRCN0000256365	0.0431673440125	-0.0386158253929	-0.189780385987	0.21249986561	-0.0585338128388	-0.315080182679	-0.294774520973	0.102648610152	0.120885410149	0.108534156665	0.0445932979623	0.0	0.311511185612	0.190942477638	0.0493914283853	0.143345887078	-0.563881276469	-0.181909864908	0.0518395025273	-0.209615490844	-0.189169992725	-0.00906296280909	-0.00232168452246	0.00135118413898	-0.116852995717	-0.167182683219	0.000758925649613	-0.157103343983	-0.0455248296224	-0.11287593071	0.0388183941623	-0.0111385896684	-0.0731900265383	-0.129120462386	0.0323127510748	-0.0736257338685	0.0279852452783	-0.0447894464366	-0.0556122955165	0.0186594742031	-0.0510814997175	-0.175844138614
38005	l14	CTTCAC	Treated	TSC2	0.88	CCAACGAAGACCTTCACGAAA	TRCN0000040181	-0.195122132582	-0.093532758328	0.0258425191646	0.0171024065697	0.000931560454504	0.0493332847174	0.370473658417	-0.108905378162	-0.131430441089	-0.117296270266	-0.12193130794	0.0	-0.172370381497	-0.122039878892	0.111969110831	-0.31045947275	0.0933778577618	0.0359181611404	-0.0303379716232	-0.0280777134961	0.0278968708038	0.0370343088614	-0.00819550121745	0.094503762533	-0.0876483733394	0.0362479722043	0.153562545358	-0.00974968220374	-0.0332449041585	0.0342251532421	0.0740728363197	0.0165617337253	0.0155196295197	0.00542920218265	0.0663633957585	-0.0119639100018	-0.0664119191691	0.0125552913137	0.0644617223447	0.00645987608855	-0.0174450118768	-0.0322822978963
37983	d11	CCTCCT	Treated	HDAC4	1.16	CGGAGTGTCGACCTCCTATAA	TRCN0000314737	-0.877221783595	-0.100785824742	0.00769379943189	0.136696389269	-0.153895984096	-0.0121874165915	0.293930488738	-0.782552648879	-0.851810439	-0.763312507241	-0.833293741798	-1.07258861677	-0.815546211558	-0.743140235066	-0.0510760898423	-0.930032318834	-0.104675300004	0.0788925488134	0.0459110809143	-0.427073500203	-0.0356251532955	0.181390661682	-0.00578961158967	0.301030534771	-0.170200956711	0.022754759451	0.274279403736	-0.0486404280433	0.0623950620097	0.150504444701	0.20191769444	-0.170077125449	0.0243754664805	-0.0109700454296	0.0903532000066	-0.0765129818438	0.0278281176227	-0.0497872806632	-0.00678895679773	0.0595475525874	-0.123528125234	-0.0352136708003
38005	d12	CTTCAA	Treated	HDAC1	0.9	CGGTTAGGTTGCTTCAATCTA	TRCN0000195467	0.0614371039076	-0.221316949283	-0.0361795268304	-0.211599109555	-0.119139785338	0.200152183711	0.314131777779	0.0306864643939	0.0447607920604	0.168591412262	0.198167756011	0.410847297498	0.118796750494	0.0875837577937	-0.00869913774984	-0.0101779322821	0.168839570318	0.184679211864	0.15414504821	0.118496177739	-0.10943898152	-0.000607073528911	0.0658120849003	0.152347090804	-0.174768020544	-0.0742744235709	0.0547765297407	0.0107213379613	-0.00584624365011	0.0947233403378	0.0414287400739	-0.137685841883	-0.057744107263	0.0158833704175	0.00513335929656	-0.049055453458	0.026253496818	-0.036296173329	0.0188213228007	-0.00714977658869	-0.105270863139	-0.00793273857579
37983	g10	GGCTCT	Treated	HDAC7	0.2	CCACTATTCCTGGCTCTGCAA	TRCN0000199374	0.128736216595	-0.0361795268304	-0.0538565960233	-0.0640459477991	0.0483202700376	0.0185906658465	0.0667716502322	0.0954268749393	0.0957244398393	0.148711479487	0.111071929326	0.0	0.113201997515	0.0679993325383	0.0761795360746	0.0907353709618	0.0902916756275	-0.0189873481258	-0.0450400121898	0.151263461945	0.00624037223276	-0.0137780650442	0.0113718209349	-0.0538718830671	0.0424183413503	0.00672670578192	-0.0572906367332	0.0480592612961	-0.00865863497578	-0.0606550914551	-0.057419810715	0.0247248399442	0.0666911867573	-0.0335898637165	-0.000714952709045	0.0476180493197	-0.0746354057029	-0.048452415256	-0.0142413015059	-0.0450464454402	0.0798309204898	0.0652803336128
38006	o02	TGCTTC	Treated	CDK2	0.81	GACAGGGATTGTGCTTCATTC	TRCN0000197236	-0.383070663659	0.0697748017444	-0.193079126965	0.0551494405827	-0.202601165897	-0.137219731107	0.0142624041207	-0.286355070245	-0.314309410537	-0.193626835988	-0.215615575882	-0.428468812249	-0.122252550689	-0.118413379156	0.0265917831956	-0.313834180684	-0.314260083082	0.0480705598958	-0.0329973808971	-0.121478880542	-0.117623695991	0.0676833442758	0.110389225498	0.241293610862	-0.11613444254	-0.0444512118786	0.077702745941	0.0739512273339	0.140813840602	-0.0379115167332	0.108918243033	-0.140789926114	0.0146675409343	-0.122798367749	0.0562202294618	-0.0106770242416	0.111127341715	-0.0577110871142	0.00716213983728	0.115228133387	0.00498563619413	0.0385767710722
38034	l08	TTGACA	Treated	RAC1	0.82	CCCTACTGTCTTTGACAATTA	TRCN0000004873	-0.272082306011	0.211099845481	-0.11284732359	0.151448411167	0.179541451264	-0.14529626547	0.0138877615029	-0.163565605268	-0.13555774437	-0.258093522951	-0.297775200086	-0.428468812249	-0.342566093519	-0.37342721778	-0.0928689731348	-0.277413228377	-0.103660992973	-0.247790983869	-0.0766845578482	-0.136296485506	-0.159275145613	0.0418066497443	-0.0963636993897	0.109632245738	-0.0697451398588	-0.0556306283731	0.01303039457	-0.108284239698	-0.182835771554	0.0228864902339	0.0969203585798	-0.00460402559861	-0.195636131223	-0.129889803188	0.0149805222918	-0.024860224984	-0.135496027783	-0.0496928440507	-0.0819631419193	-0.016321790665	-0.13783865728	-0.203886421437
38002	m22	CACCAA	Treated	GRB10	0.8	GATGACGGGAACACCAAATTC	TRCN0000336620	0.325927932981	-0.186506635471	0.0332135104263	-0.15542889985	-0.0402299389407	0.200734502361	0.217542217004	0.190206162898	0.173987084678	0.316010613201	0.444109394642	0.0803754438467	0.24107781632	0.1961685041	-0.0969685833093	0.239666942679	0.270432211164	0.159352085386	0.00585403466822	0.0936994384609	0.160553446887	0.0113580561349	0.0753792798642	0.0533538974831	0.0525875923804	0.126006428174	0.0479663474679	0.00956076064712	-0.0389808144031	0.0583202183967	-0.0814137953667	-0.0403815679298	-0.032629676012	-0.0126884382948	0.0269146443611	0.0132262228429	-0.0417904958043	0.0224459099883	-0.0707641487946	-0.0282540798209	-0.125519792666	0.0338333457206
38004	h17	GTAGCT	Treated	HDAC4	0.8	CGACTCATCTTGTAGCTTATT	TRCN0000004829	0.111855679966	-0.135408927123	-0.0538565960233	-0.241040141401	-0.148968752314	0.171228872139	0.207119947528	0.0320374923578	0.033917637221	0.336674760225	0.411297073125	0.0	0.214254651215	0.19436798353	0.0365637608946	0.0316809405684	0.186435846616	0.125974264186	0.117117379307	0.345563034319	-0.0912355803007	0.0685260771072	-0.0278015967967	-0.00415091757454	-0.108069383575	-0.0649670995796	0.111788523865	-0.00684035403671	-0.07664578901	0.00613282709545	0.0444518683039	-0.14873895404	-0.058539012805	-0.0928737393435	0.102465979449	-0.00540365425278	-0.136601625058	-0.00249832976525	-0.0647819101518	0.0324530843873	-0.146809252176	-0.0399287976135
38030	d22	AGTCGG	Treated	BCL2L1	1.15	GCTCACTCTTCAGTCGGAAAT	TRCN0000033499	0.0739762951828	-0.196403145651	0.120079614618	0.108601816176	0.176657386285	-0.0450594920199	0.0794554418651	0.135206246408	0.123649366248	0.192844684982	0.191888874634	0.0	0.0511346221964	0.0440457843095	-0.0770062278621	0.0958566777464	-0.012257804343	-0.110681947307	-0.00593085162328	-0.0535343195171	-0.0148506135636	0.0771209837287	-0.0151227209821	-0.0622238245813	0.00463187295512	0.0201849535969	0.0141360893325	0.00751358590255	-0.0393164028244	-0.0639767059359	0.0591045103581	-0.051966580215	0.0190453806992	-0.0832945580935	0.0998761485396	-0.0493302844139	-0.0691337045933	-0.0825884815904	-0.0338610919647	-0.0128165332671	-0.0750371847466	-0.0705751504981
38005	h07	GACTAT	Treated	MELK	0.51	GAGAGCTGTTTGACTATATAA	TRCN0000196408	-0.236519666116	-0.135688367715	-0.00646062979115	-0.0308278233604	-0.00321048517153	0.0679595488063	0.186256699075	-0.191220871785	-0.204776427756	-0.266693371329	-0.291754789171	-0.178625875754	-0.221450792391	-0.209920818607	0.0378510146829	-0.27456338933	0.00914469911511	0.053994162808	-0.070572693293	0.00178247014598	0.0266569523557	-0.0806927781824	0.0155114632288	0.052010664968	-0.0219352680193	0.0174180948883	0.0994651345519	0.00727085586768	0.00254763971425	0.0473616701689	0.0796974069073	-0.0167654693386	-0.0106752880196	0.108907432557	0.0546576534937	-0.0131392773759	0.0421154222473	-0.00564130930117	0.0635285056905	0.0450374625366	0.00641028398505	-0.010793811796
38034	k12	TCTACT	Treated	RB1	0.74	CGCGTGTAAATTCTACTGCAA	TRCN0000040164	-0.225782585871	-0.0643597089882	0.0739344533869	0.203152363512	0.0318427600263	-0.121453148912	-0.0356900537548	-0.0593597743638	-0.111401637871	-0.37990422551	-0.340813846166	-0.614756071013	-0.148763068506	-0.118232069938	0.0654771056043	-0.170881543454	-0.175392490705	-0.041150759799	-0.0908984127457	-0.28633703357	0.0676255798387	-0.180257280124	0.0101870453163	0.0915091152023	-0.0239050877216	0.0113519303767	0.0422609764592	0.0153368676734	-0.0454777154661	0.117706144128	0.0352161727295	-0.0529723058281	-0.00328696521867	0.0150983661642	-0.0221952503452	0.00535528109534	-0.00297776512892	0.043622753551	0.0460137852901	0.0427401750431	-0.0985535208143	-0.00611517750224
38003	j20	TCTTCA	Treated	XBP1	0.72	GCGGTATTGACTCTTCAGATT	TRCN0000019805	-0.525832209253	0.070795679887	-0.0179521986744	-0.107074756122	-0.0790754780829	0.0146241269567	0.369619474011	-0.462922203712	-0.472859018126	-0.347732661513	-0.384140276468	-0.711779670316	-0.468781095868	-0.496448671714	0.0185611402588	-0.617513257636	0.0905306873159	0.142426302714	0.013772688543	0.0194482871244	-0.0420126152697	0.132037159143	-0.00605058509389	0.135719204033	-0.101732685878	-0.0935504065905	0.208995113749	-0.0719839879733	-0.0926904151783	0.0446974614596	0.151219009016	-0.167020289356	-0.0702944990124	0.00426193763176	0.0762914237411	-0.0800877897566	-0.070375094411	-0.0572994615911	0.00623145315314	0.0790504276294	-0.185406106283	-0.0264260958136
38030	c04	TCGAGA	Treated	CDCA7L	0.9	GCCATAACTGTTCGAGATAAA	TRCN0000364646	0.135441893386	0.00775275574938	0.00255488541741	0.0148117430732	0.0398562125116	-0.0795448459017	0.0668864904576	0.101685548023	0.144089255037	0.0190999800545	0.0807044293829	0.0	0.0960959436332	0.0692839918125	0.0103967529351	0.0860152720346	-0.000990678999982	-0.0398200250757	-0.0260067212931	0.0480022817755	-0.00103319874662	-0.0493903073303	-0.024294719937	-0.0295393577546	0.0433780769747	-0.017676906794	-0.0294107415162	-0.0325916111808	0.00160059757934	-0.00356462016615	-0.0579929782745	0.0152221431819	-0.030286745909	0.00985833909996	0.00451556426937	0.0122364125984	-0.00390266374729	-0.0206371572218	-0.0466893010854	-0.04199896921	0.0312449770048	-0.0267436300343
38006	c11	TTGAGC	Treated	ATG5	1.1	GATTCATGGAATTGAGCCAAT	TRCN0000150645	-0.143788701832	0.0	-0.0566365439096	-0.0696596842441	-0.108428120907	0.0881906308917	0.0602605242167	-0.152682433184	-0.146017253286	-0.118898575764	-0.145291418517	-0.428468812249	-0.0883246511855	-0.0529540232545	0.0804786058796	-0.125039550372	0.126572533826	0.118031482158	0.0282829560101	0.0527937738867	-0.00758037560698	-0.0360179580882	0.0151996786682	0.151077218414	-0.048913301419	-0.0362508778452	0.082731632585	-0.0408622391251	0.0224098772804	0.133271642266	0.0127087390939	-0.0682337141911	-0.0562551154564	0.10316350423	-0.050888912873	-0.051872689517	-0.015028265719	0.150680347695	0.119588659365	-0.0621109072824	-0.0502014875509	-0.0328045637849
38030	l08	TTGACA	Treated	RAC1	0.82	CCCTACTGTCTTTGACAATTA	TRCN0000004873	-0.533608423341	-0.067190549828	-0.0843112187745	0.00692977979496	-0.0357790135494	0.0254952204277	0.293343494729	-0.555004005907	-0.534408733429	-0.434090455783	-0.416347951798	-0.614756071013	-0.59269561299	-0.601391028133	-0.0657065355948	-0.615205676634	0.0945876651176	0.0547733029206	-0.00970093415014	-0.074492839647	-0.105673703386	-0.0280424481077	-0.0734335935647	0.0774987132869	-0.169191067258	-0.0651609852078	0.0618704434767	-0.0889680596522	-0.0249127493922	-0.0541639464221	0.0608926271883	-0.129784392165	-0.155106207422	-0.0274327124039	0.00400724558989	-0.0464727256058	-0.0542152307734	-0.03735031023	-0.0661922140343	0.0920804574402	-0.148277111862	-0.206509967772
37983	f02	CCTGGC	Treated	WWTR1	0.5	GCCCTTTCTAACCTGGCTGTA	TRCN0000019472	0.211259432362	0.18994251586	-0.111560091762	-0.453074116563	-0.161528444877	0.581415032352	0.807273877519	-0.0750398679679	-0.10230944272	0.516491864358	0.619772690479	0.296258906118	0.131152651994	0.194266392219	0.0804839848915	-0.0946919160157	0.777972331101	0.482499261768	-0.0342776341472	0.306291399188	0.125191627305	0.0666033119863	-0.0331931847389	0.208876871221	0.0064468254307	0.0896652353824	0.0267302218044	-0.0762027991505	-0.00733126196866	-0.0233308278354	0.0902250323651	-0.146433188193	0.0925775292593	-0.0518103350411	-0.0349401594514	-0.234431841674	-0.179274384482	0.0426953356046	-0.0236665790906	0.0510508451384	-0.141822065011	-0.0803835299041
38004	e11	AATGAG	Treated	LMNB2	0.74	TGATGCGTGAGAATGAGAATG	TRCN0000265637	-0.307043841507	-0.0255488541741	-0.0859140936562	-0.245887359587	-0.181393493957	0.14613924024	0.11419833988	-0.36546467799	-0.362874882869	-0.101129607539	-0.0630880932675	0.0	-0.161526628324	-0.139044700925	-0.0336851204678	-0.304315217209	0.197574346078	0.227840486538	0.064192865266	0.172861746319	-0.0806871503607	0.125525373438	0.0977827737189	0.0861362459275	-0.130507460336	-0.109976345349	0.178919990987	0.0296855944105	0.0302116122378	-0.0513695581187	0.143452288743	-0.187391383283	-0.0571082093743	0.0119104788922	0.0944387691084	-0.00666665587043	0.0423989116306	-0.0529884241643	-0.00553772510338	0.0210885495388	-0.142352349341	-0.112782597882
38005	e06	AAAGCG	Treated	PTK2	0.98	GATGTTGGTTTAAAGCGATTT	TRCN0000196310	0.190375918546	0.0474250605607	-0.29202046656	0.140695115826	0.218544882249	-0.0548685337077	0.102876408027	0.184939617716	0.182374083832	0.174672368611	0.131831682847	0.410847297498	0.0768537402287	0.0691726301657	0.0708547657151	0.104701248393	0.0523702705996	-0.209775156223	-0.184238767318	-0.0180227536982	-0.0196600847875	-0.138551120884	-0.152187345392	-0.0659416299875	0.00563059000652	-0.0483550760547	0.00564786252976	-0.0630803334428	-0.156637979802	-0.0245251934861	0.0538951390627	0.103701427163	0.011794918435	0.00648021612179	0.0103677027104	-0.0777336351116	-0.116426784806	0.00217330592577	0.0528880915029	0.0831636601276	0.0864467858682	0.0554161185051
37983	j02	GAGGTT	CTRL	LUCIFERASE	0.66	GCGGTTGCCAAGAGGTTCCAT	TRCN0000072249	0.00330092863065	0.0361795268304	-0.048727396402	-0.0807296608169	-0.0218943731009	0.104982940629	0.0841377358495	-0.0346448432572	-0.0324949734005	-0.026504951461	-0.00151815254869	0.0	0.0242833787381	0.018713939615	0.0324961030926	-0.0291123561988	0.0736149067921	0.0748416016113	-0.0129976411746	0.106618651601	-0.00951111641466	-0.0193318401453	-0.0334535407479	0.0329174697339	0.0440487686899	-0.0095189232763	-0.00172508140719	-0.0240323212348	0.0085067889634	0.0317572548085	0.0232911584833	0.00673784250836	-0.00380516923938	0.032438103353	0.00563550958894	0.0210657108437	-0.0236743261204	-0.00520510262687	-0.00209354886021	-0.0301015640712	-0.0530895338612	0.044138688775
38004	a06	TGCAAC	Treated	RPS6KB1	0.77	CCTATAATACTTGCAACTAAG	TRCN0000194766	0.201340223939	-0.0638721354352	-0.00128229990532	-0.028330471414	-0.0464301825683	-0.0337078310047	0.039246777907	0.178578859076	0.20024556579	0.130600160994	0.15037923501	0.0	0.210244720439	0.176126514097	-0.021189559784	0.146605025686	-0.0173257274391	-0.00945910700435	0.106461912905	0.00852033670243	-0.00253808566243	0.011593126111	0.0972832904271	-0.0365040727516	-0.0483029105574	-0.036107798089	-0.124291469998	0.151859164134	0.0577251361435	-0.0293341677408	-0.062354088534	0.00535237326988	-0.0817247880846	-0.00418114409757	-0.00793367293158	0.0186441700511	0.00576654282583	0.0191495138627	-0.000818170893967	0.0139197011769	-0.00677100016622	0.0199084663289
38034	p05	0	Untreated	0	0.02	0	TRCN0000000000	-0.0817390121	0.00772316507858	-0.0933908884887	0.0565235921245	-0.00191314331046	-0.0559512808934	-0.0608522883057	-0.0832741204287	-0.0740496447525	-0.154027863335	-0.113470588217	0.0	-0.0981665676496	-0.0645497010491	-0.0297820051639	-0.0931938952194	-0.0990769054974	-0.0193887897207	0.0219657202491	-0.0706778150155	0.0540155476895	0.0690868731231	-0.0302646875402	0.0238622846157	0.0354518139296	-0.0500657146776	0.00900449436089	-0.0308666865936	-0.0127890328652	0.0220937574099	0.0071423477849	-0.0295945204792	0.0158963471497	-0.0334732657325	-0.0317414122584	-0.016447537187	0.0467241224563	0.0122095064618	0.00858193614538	-0.00407818765647	0.0128843836759	-0.0522116225502
38005	k04	ACCAAG	Treated	PTK2	0.57	CGATGTCATTGACCAAGCAAG	TRCN0000195611	0.0247857844091	0.044790334974	-0.0568535421621	-0.0454742373636	-0.028346624989	0.0733556603903	0.308344609235	0.0410541957797	0.0319148191443	0.100894234942	0.0709906738848	0.410847297498	0.0351991370128	0.0127703317229	-0.0109862483094	-0.0364362166543	0.0905999939018	0.0352634029946	0.0252068595333	0.0492540682218	0.0415696249641	-0.00434551702788	0.0634576261025	-0.0121934254664	0.0832022672062	0.0281623092088	0.0264082704588	0.0581668469415	0.0232978319945	-0.0141933506373	0.0356422682008	-0.0172518059639	0.0344092357351	0.0879369059137	0.0477823181736	0.00603035823301	0.0453444020331	0.052309943807	0.0891352729486	0.0252766614583	-0.0367872032442	-0.0144358101686
38006	o15	0	CTRL	EMPTY	0.77	0	TRCN0000208001	-0.327640667915	-0.0258425191646	-0.0952523693025	0.0481440421483	-0.087653126645	-0.0922105231134	-0.260680904635	-0.2761172236	-0.284206529897	-0.28416092967	-0.316416358108	-0.614756071013	-0.19322474354	-0.164216007689	-0.00539291323635	-0.176227908438	-0.234837989358	0.0468408697286	0.00650748740114	-0.0933920921222	-0.0706504305476	0.074634974756	0.0467572764659	0.166492780064	-0.127394304808	-0.0259513565069	0.131043329918	-0.0217673203264	0.061010313677	0.01420879423	0.0594000666583	-0.0382270893135	-0.063444869283	-0.023398418696	0.0782272107253	0.0162454338058	0.075439764228	-0.0569718482536	-0.0171249711606	0.0712351785274	-0.0548496920184	-0.0171525990429
38004	b15	0	Untreated	0	0.03	0	TRCN0000000000	0.0643170159806	0.0102195416696	0.0692441948871	-0.167024308392	-0.0858123642209	0.111290130184	0.181533376636	-0.0177479664777	-0.00780817981258	0.111303965279	0.140691825582	0.0	0.0817615188359	0.105450271977	0.0343613920056	0.0217613546597	0.125337901035	0.121202440593	0.05997178018	0.127339721413	0.0231867415034	0.0	0.000347854435377	0.0653087110906	-0.0313811602432	0.00200802946307	0.0366850341233	0.0225258035509	-0.00445682329967	-0.00310206951921	0.0179082337404	-0.0522925572493	0.000968890512169	0.033814318204	-0.0252210867257	-0.0370187434692	0.0481263023713	0.101028803663	0.0523629372139	-0.0351363461253	-0.0361878850078	-0.037230055558
38034	i23	CAGAAG	Treated	CDC42	0.7	CCAAGAACAAACAGAAGCCTA	TRCN0000047631	0.476429836261	0.0669340973477	-0.0116738610611	-0.44501773657	-0.156430680074	0.555183209438	0.625048821477	0.152686974569	0.16554839578	0.607183269875	0.831588173247	0.674489750196	0.37803042406	0.402906872396	-0.058829631138	0.186437558311	0.655009272677	0.464172503596	0.0961281745667	0.337824934941	0.172890387344	-0.0409046354524	0.0503782629046	0.140808229045	-0.0105096366507	-0.031285673337	0.0357940724156	-0.141703395642	0.0079817229488	0.0403816632527	-0.0361949159646	-0.181052656379	-0.15628229509	0.110355900408	-0.0698497584393	-0.0605900512841	-0.000178132911622	0.0209780024652	0.00242589684353	-0.0037934264236	-0.235077736159	-0.0686644041379
38002	c20	CTATAA	Treated	LRPPRC	0.91	GATGTGAGTCACTATAATGCT	TRCN0000010372	0.34799597011	-0.0357683958437	0.160957781297	0.00760553028303	0.0491716791701	-0.0653697983833	-0.0307610176262	0.276501057388	0.323048900422	0.243919525497	0.338721366114	0.0803754438467	0.390084201643	0.316619816517	-0.0282627675049	0.317412304099	0.00886021818247	-0.0850783565906	-0.0280378402316	0.118856529893	-0.0902037140888	-0.136431053913	0.0365637883775	-0.0595657814291	-0.00743652523417	-0.0317442400977	-0.10155402342	-0.00357108207532	0.0276171387329	-0.0983060966671	-0.136125666666	-0.0585360608306	-0.128733562493	0.0064717880464	0.0244319337896	0.0576867768032	-0.0218467771825	-0.0046817574703	-0.108419766671	0.0278412618965	-0.0207703417304	-0.0193539565331
38003	m24	AGTCGG	Treated	BCL2L1	0.51	GCTCACTCTTCAGTCGGAAAT	TRCN0000033499	-0.164035907248	0.0	-0.206450284756	0.075959882691	-0.033514302966	-0.155982669924	-0.0648688157787	-0.0713998980255	-0.0786685456897	-0.0456715836557	-0.0995745056982	-0.428468812249	-0.0732835347622	-0.100553027075	0.124583255848	-0.119078246285	-0.250843295527	-0.0300305297524	-0.0497023926408	-0.104296842006	-0.0026601135497	0.00400112603464	0.0230792310368	0.0351307876134	-0.054611522138	-0.029021290033	0.14943029205	-0.0520421110457	0.100217542012	-0.0428652979303	0.116097604773	-0.0664541792484	-0.0177629477067	-0.0676473238472	0.0678997038084	0.0167933554329	0.0286632245866	-0.068184722723	0.0453749081934	0.0684432307508	-0.0313029180801	0.0448492373673
38003	d10	GCGGTG	CTRL	lacZ	0.9	CGCGCCTTTCGGCGGTGAAAT	TRCN0000072237	-0.0712261176207	0.0193079126965	-0.0692441948871	0.307379926232	0.213355191543	-0.236974596725	-0.192692560092	0.103626338486	0.0838179025278	-0.105284118877	-0.193672508398	-0.428468812249	-0.204549341702	-0.210582224762	0.0689883996988	0.0163645149803	-0.0905159405025	-0.274722711921	-0.143886575871	-0.217226562575	-0.072637758152	-0.0622065614838	-0.147571240115	-0.103549623136	0.0414659431495	0.0395978292698	-0.0310422274282	-0.0501260842206	-0.0835386431931	-0.0321214909948	-0.0250728644262	0.153116570827	0.0756957715126	-0.0853824836697	0.00782778288605	-0.0396210160702	-0.0784013587688	-0.0704977816316	-0.0303526550564	-0.029524641354	0.191872244807	0.0505427776209
38005	e21	0	CTRL	EMPTY	0.99	0	TRCN0000208001	0.0116018565319	-0.0210778046936	-0.0775275574938	-0.147807260967	-0.0990892459417	0.120402252082	0.195245784641	-0.0526594882809	-0.0238328301539	0.0508194209209	0.0675326652391	0.410847297498	0.0399538102413	0.0507699934498	0.0143785643469	-0.041616289606	0.186770071409	0.12743931939	0.00392070518294	0.117368803458	0.00108460507254	0.0271912468996	0.00855182735734	-0.00718120146378	-0.0249668600777	-0.0412472710179	0.0975438297187	-0.0108483157024	0.0569912642717	0.0508019225624	0.1185477191	0.0167654693386	0.000964434120153	0.0808658831397	-0.00733817919115	-0.00146774245302	-0.0173986676527	0.0501943784112	0.0622377013465	-0.0312606288012	-0.0460096341675	-0.0544386576238
38034	k04	ACCAAG	Treated	PTK2	0.57	CGATGTCATTGACCAAGCAAG	TRCN0000195611	-0.155475603435	-0.0798060391453	-0.0207535307753	-0.0796734521948	-0.0739037191656	-0.000127341161673	-0.0737196228882	-0.15174158561	-0.169038217034	-0.181480357624	-0.164801667909	-0.428468812249	-0.0914975734563	-0.0709100270682	-0.0369530919242	-0.131145452488	-0.017518033459	0.112214848296	-0.00702766133779	0.0371525932424	0.0100154207873	0.020555078848	-0.00167089103072	0.0669144842558	-0.0457880242329	-0.00175831530291	0.184282618624	-0.0202378293419	0.00526677567144	0.0531204393274	0.152330853754	-0.0619787683338	-0.0272492782121	0.109378578781	0.0243316915549	0.00461888175106	-0.00612384482001	-0.0261779996596	0.0596388044794	0.0173557451415	-0.0571431138743	-0.0538744130773
38003	c13	ACCAAG	Treated	PTK2	0.44	CGATGTCATTGACCAAGCAAG	TRCN0000195611	-0.048293466114	-0.0836676216846	-0.00384689971595	-0.0646280792758	-0.0725355204443	0.067534362603	0.0600362504874	-0.049696901995	-0.0428195881602	0.0129360056703	-0.00566992519592	0.0	-0.00595465121805	-0.00944666821272	0.0216459832302	-0.0253841675034	0.0356061808966	0.0603235158366	0.0339603536905	0.0874246811686	0.0276552900837	0.0107293877247	0.0195589713307	-0.00254089108736	0.00805894469455	0.0174910281829	0.0750469049517	0.0538821481383	0.0267074365068	0.0500693649273	0.0432547820666	0.0205790649073	-0.0410162610682	0.058960970023	0.0497611316369	-0.00275260975329	0.0467749575367	0.0391276217825	0.0402134160899	0.0315591143322	-0.0359754242634	-0.0286398639086
38004	c22	GGATGT	Treated	GRB10	0.71	GCCGCAAAGCAGGATGTTAAA	TRCN0000063687	0.0472590247857	-0.260598312576	-0.0294928978223	-0.184537690721	-0.0897852317762	0.106737352131	0.170176704077	-0.0377345359779	-0.0325203839913	0.111303965279	0.125735146329	0.0	0.0912672793452	0.132233261833	-0.00965056252845	-0.0378473592485	0.0669352340685	0.166811868656	-0.0285382452263	0.250555664046	-0.0158330682597	0.0250785365537	0.0646251105519	0.0267150607845	-0.0565380711792	-0.0166886838912	0.00281466460642	0.0439225631585	0.0339630696505	-0.0445093492049	0.0841229959014	0.0296972478158	-0.00740187286622	-0.0348550396606	0.04218537129	0.045588204561	0.0580933046173	-0.0468208578264	-0.0514414184175	0.025110071214	0.00143332580636	0.0101499968369
38030	e05	CAAAGA	Treated	PGK1	0.96	GCCAAGATTGTCAAAGACCTA	TRCN0000342769	-0.096277972407	-0.0284267710811	0.0281037395915	-0.207866944308	-0.186890200087	0.162819962376	0.285499893373	-0.192815864442	-0.187892813845	-0.110172157678	0.0273185148986	0.0	0.00992707041054	-0.00266373405415	-0.033148316569	-0.202684443691	0.131642016968	0.201573877516	0.081934417822	0.104144561942	0.0565462682457	0.0268010298471	0.111495173769	0.165765748736	-0.0395055274548	-0.00642686993259	0.0708169036334	0.0756433125396	0.0968447774595	0.0676765988673	0.0510096571406	-0.0524175112445	-0.0340935827331	-0.0647362191687	0.0560251904566	-0.0662502961192	0.03041939277	-0.062018538629	0.0144422432958	0.00789534970094	-0.0338949807851	-0.0132325162648
37983	a03	GGGATC	Treated	BAD	0.86	CCAGTCCTGGTGGGATCGGAA	TRCN0000033456	0.321565464102	-0.0891566911179	0.146182189206	0.0561543264241	0.0584742401141	-0.117000413164	-0.159426359766	0.337208936464	0.311645340429	0.306773854258	0.286407330823	0.0	0.318641622321	0.282139250717	-0.0348596722987	0.365523356281	-0.106109402731	-0.107723276178	-0.111539990229	0.00448003671742	-0.207622168175	-0.0760872787417	-0.0754061607044	-0.0848471434451	-0.0943333262864	-0.120953785098	-0.128847355104	0.0282995918885	-0.0338991957308	-0.0695984549606	-0.121914181221	-0.0075210115223	-0.136415317232	-0.178585794071	-0.0450083758364	0.0547085357797	-0.055646236435	-0.0352765084724	-0.0820628076066	-0.0839708237748	0.0158148700093	-0.140985569315
38005	b09	AGAGTA	Treated	GRB10	0.98	CATGGCCAGTGAGAGTAAATT	TRCN0000271640	0.277389842536	0.165987711962	-0.157639366904	-0.198308608115	-0.0616828956742	0.137552449774	0.17678139648	0.0943703491423	0.145863117594	0.472328976862	0.507561594432	0.487917163368	0.370511415339	0.333958892135	0.00664615496921	0.187764629242	0.13218899443	0.168553454102	0.0120751206234	0.20748257195	0.0134786124409	0.095474312712	0.00546216399248	0.12893156456	-0.0481003451167	-0.0874938408493	0.0562723106846	-0.00973864066104	0.0161282168094	0.0470069287835	-0.0535353584281	-0.102032109558	-0.0749819814795	-0.0345777366959	0.0523266034525	0.0166536453813	0.0410941961025	-0.130404903442	-0.114527487593	0.0594350952681	-0.0682069649195	-0.167945867651
38002	n22	AAGTAT	Treated	SLIRP	0.7	GCGCTGCGTAGAAGTATCAAT	TRCN0000155487	1.67660497469	0.0715367916875	-0.056207479183	-0.717866491845	-0.267447213501	0.638470894299	0.752055570883	0.8074193605	0.83219377709	1.5553932148	2.09188928708	1.68110654906	1.25665889484	1.2237736905	-0.0132646588823	0.925300241431	0.836530956073	0.565167990092	0.110928075784	0.705383866269	0.0652776444617	-0.139293938432	-0.020942598058	0.0889916261421	-0.0757310746966	-0.111315825607	0.0146825094101	-0.0465863888917	-0.0123252041548	-0.092278417585	0.0998112932884	-0.213982688416	-0.149273988736	-0.122267011092	-0.0185387176927	-0.0326695769582	0.0391390591155	-0.0345151804319	0.0853248510438	0.0124529605927	-0.229674420494	-0.12189268988
38006	j10	GGTAGA	Treated	XBP1	0.77	GAACAGCAAGTGGTAGATTTA	TRCN0000019806	0.144337513671	-0.0361795268304	0.332096098379	0.0885860890199	0.0246885442678	-0.0018154351969	0.397231600981	0.14979229845	0.13309962386	0.311192130562	0.34825588408	0.0	0.0803213743846	0.0667719723775	-0.0210255768128	0.0032718882667	0.132697748536	-0.0948269470938	0.0665086053604	-0.206549772618	0.0219227326933	-0.00400073427638	0.0233251809809	0.167487484501	-0.101950599226	0.0374170930147	0.0982309191136	-0.000609884166046	0.0553440918228	-0.0440458355273	0.0366040679225	-0.0940529193913	0.0406791618661	-0.0206128926608	0.114123495729	-0.160448849722	-0.0474274468198	-0.131464830899	-0.0480019444784	0.0337989806266	-0.130826786798	-0.0578860956916
38004	f15	ACTGCA	Treated	HDAC4	0.89	GAATCTGAACCACTGCATTTC	TRCN0000314667	0.279359560716	-0.0625946927265	-0.0128229990532	-0.499897441748	-0.303119163402	0.590318877899	0.724399663407	0.00857907745147	0.0303012170972	0.168907494986	0.346947759621	0.0803754438467	0.286390624981	0.356142686574	-0.000631762314638	-0.00652419723839	0.731045927947	0.532264984404	0.00358273917257	0.367690236415	0.0805099534151	-0.222406869722	0.0188599539386	0.33500305017	-0.201590439374	-0.0352078580552	0.220500653641	-0.136504166506	0.0178349509707	0.325243075096	0.0927042751316	-0.257335108555	-0.0811952781535	0.194401899221	-0.0599744857304	-0.129084040041	-0.0333785508718	0.160997018128	0.138658435714	-0.0317485596345	-0.221391923992	-0.069143029942
38030	g17	GAGGAT	Treated	LMNB2	1.04	AGTTTGGCGAGGAGGATCTTT	TRCN0000255441	0.468335221709	-0.118875588157	-0.012774427087	-0.0947158070449	-0.00109893253279	-0.00548355819965	-0.229155490976	0.304116078877	0.345617521351	0.312349787459	0.435526725455	0.0803754438467	0.450326486544	0.382504437214	0.00935833141115	0.496457334756	-0.0418450980589	0.0485058488115	0.0607412196787	0.151688474876	-0.0343700425162	0.0153278309447	-0.00660649779792	-0.0238468526469	-0.00991262230038	-0.144236807005	-0.162993587498	0.00261365842216	0.0105435915975	-0.0712594991369	-0.0563860895015	-0.0709314509418	-0.219598501853	-0.131807799779	-0.0397928806252	0.036394537233	0.0163028361585	-0.0129426114423	-0.0876151551373	0.0389814345743	-0.121582352497	-0.220650954161
38005	d07	AAGTTT	Treated	CHMP2A	1.11	GCTATGTGCGCAAGTTTGTAT	TRCN0000143825	-0.644694073194	-0.0171257163136	-0.0917409430343	0.528575650166	0.159152905633	-0.317572055736	0.17426729867	-0.405243175715	-0.453917294438	-0.543552695194	-0.645814275825	-0.367478958513	-0.789081687631	-0.737987620809	0.0875233504314	-0.687153596885	-0.167181465534	-0.307441687355	-0.0281921680483	-0.498811320783	-0.153076862935	0.13368606186	-0.190264627328	-0.0047245987306	-0.14828708108	-0.0707235768586	0.0620792073952	-0.195131663359	-0.059414170452	-0.118084538653	0.0705889605081	-0.121012382176	-0.0321588894548	-0.0254046860437	-0.0360092531639	-0.0986819672708	-0.0974199311251	-0.123148645092	-0.157391785632	0.102909972181	-0.0657641120716	0.0255444269815
38005	d14	ACAAGC	Treated	TSC2	0.95	CGACGAGTCAAACAAGCCAAT	TRCN0000040178	-0.3949904792	-0.0474250605607	-0.183481886069	-0.141616113039	-0.183081615162	0.0510089830456	0.198862764981	-0.408864936204	-0.417219125579	-0.238998131356	-0.280144997014	-0.178625875754	-0.288695456622	-0.277703769501	0.0173920082169	-0.421336461382	-0.0229694169296	0.156384306278	0.127137957178	0.0139398306288	-0.10040233162	0.201669826304	0.0948413891576	0.0633671480445	-0.118537652784	-0.0692078970227	0.20557531893	0.0348471087599	0.0675628584448	0.00996601579508	0.131703697638	-0.137495250503	-0.0179140866456	0.0733595291483	-0.00656396762511	-0.0845003091788	0.0742301127416	-0.0426273926734	0.0163792605281	0.0599299512004	-0.0686986221263	-0.00984070047398
38034	l06	TTGAAC	Treated	HDAC1	0.61	CGTTCTTAACTTTGAACCATA	TRCN0000004814	-0.921135790204	-0.230407758178	-0.28536104816	0.081024510246	-0.0928861284755	0.108743288204	0.389068874004	-0.760707891736	-0.822612214295	-0.807967206208	-0.820489131043	-0.811709188514	-0.815884977812	-0.756629252389	-0.144867075043	-0.927857986688	-0.0339146703125	0.303288697648	0.18083842615	-0.484337185118	0.0564510271267	0.197264245792	0.154799969039	0.467407839935	-0.213709819339	0.0861451107878	0.257135168319	-0.0826933914813	-0.00548455219101	0.0396953621504	0.124820735356	-0.280709001434	-0.060949085437	-0.0895752860648	0.0172610885038	-0.103211573018	-0.0380727539611	-0.155422399478	-0.0134076449201	0.171272581523	-0.281262046989	-0.00640351245534
38002	b04	TATCAG	Treated	PTPN12	0.7	GCTTTGCAGGTTATCAGAGAT	TRCN0000002832	-0.0495116217636	-0.0485428229308	0.021716526048	-0.0778073621625	-0.0500911078875	0.107104874595	0.113570478014	-0.0913757714489	-0.0845445530334	-0.00645591830179	0.0500176255633	0.0	0.0224113897889	0.0141058177768	0.0147893305123	-0.0780118528269	0.059419120239	0.0989838848351	0.0518267551461	0.0627576462826	-0.0232945258071	0.00559723136689	0.00804807947208	0.0486800578513	0.00965341277513	0.0426069671498	0.0312634690286	-0.00196950587185	-0.0152504297515	0.011333759894	0.0222546453035	-0.0696625890377	-0.00138969880522	0.0626581094608	0.0187878478192	0.00582066525816	0.0104032937168	0.0112138988054	-0.0100239849312	0.019874560184	-0.0838711598266	0.0344195053174
38034	i18	TGGCTG	Treated	CDCA7L	0.82	CCCTAAAGAAGTGGCTGACAT	TRCN0000017936	-0.0428701112413	0.11069869946	0.00129709567345	0.0847529108297	0.0738674701345	-0.0825110088997	-0.0567954690853	-0.0103060711883	-0.0011859939421	0.0	-0.0472187014294	0.0	-0.0996099000114	-0.108262487144	0.0228427112598	-0.00686085664378	-0.0626163618102	-0.0992561579242	-0.0724456224143	-0.0170662234765	-0.0496186607483	0.0112494883683	-0.0339478344359	-0.0465674620285	-0.0254347081055	-0.0600171623393	0.0304423032172	0.00708958009633	-0.0928513676909	0.012078165388	-0.0116148326944	-0.0346342377658	0.00341036664326	-0.02130686445	-0.00734189717301	-0.0239368341832	-0.080427710908	0.00560831241866	-0.0244502577921	0.0561861032571	0.0228535150801	0.0599188335359
37983	n21	GTGGCT	Treated	HDAC6	0.8	TATCCTAGAGGGTGGCTATAA	TRCN0000314909	-0.206858194187	-0.0129212595823	0.0410335969701	0.145388428659	0.0439286080485	-0.0683114411041	-0.120091701359	-0.135808831056	-0.143042389113	-0.211029285071	-0.216819106855	-0.582549187707	-0.182332603515	-0.157165575804	-0.0283802628432	-0.161694994688	-0.151553420319	-0.0839996525862	-0.00787921255362	-0.0974781322433	-0.0499489361492	0.0814003156075	0.0142445626612	-0.0104402689426	-0.0776852675844	0.00584431670361	0.0281179729364	0.0204215537587	-0.0333660285525	-0.0396559004268	0.03128053204	0.0231843918011	0.00292102697494	-0.0554984857133	0.0754064827834	-0.00144219926338	-0.00471229648071	-0.081189480431	0.0728262078822	0.0905276999663	0.0337089240915	0.0336430374349
38003	e15	TCGAGA	Treated	CDCA7L	0.92	GCCATAACTGTTCGAGATAAA	TRCN0000364646	0.181842436653	-0.0411902137524	-0.093607893088	0.101021821935	0.0648472956382	-0.0835295014619	-0.0602276392118	0.17238894298	0.223649801195	0.127350164913	0.148938884528	0.0	0.0988716168012	0.0209113005283	-0.0791247245781	0.160309021801	-0.0576821605206	-0.101404838506	-0.0720362850378	0.0242486183114	-0.0609717807257	-0.0104876708001	-0.0227773676572	-0.0773713209423	0.0215041380189	-0.0135966608455	-0.0437358010077	0.0408553368628	-0.0619332368943	-0.0671964295987	-0.0403093114089	0.0555302937033	0.0200905063717	-0.0758524911647	0.0256212592528	0.0189184676	-0.00684576622472	-0.0538738892918	-0.0557920489728	0.0194559151752	0.0709827512192	-0.0372027815044
38006	b14	TCACTG	Treated	RAC1	1	CCTTCTTAACATCACTGTCTT	TRCN0000004869	-0.574057183649	0.0891566911179	0.0991139518418	0.240733354078	0.0360374395359	-0.13964648632	0.0240569172472	-0.3626871738	-0.393361833014	-0.57212816209	-0.642831174371	-0.711779670316	-0.606381420611	-0.559629895826	-0.0303138829981	-0.492973401947	-0.26340708782	-0.101369649739	-0.111089026367	-0.274634025415	-0.195000303275	-0.0898235780053	-0.087170959021	0.187025648189	-0.165308028977	-0.214350348139	0.0876401698051	-0.0713675362305	-0.109600082961	0.0979422457693	0.0414242075598	-0.169497228757	-0.180929213398	-0.0697743321538	0.0325897126938	-0.0848849840959	-0.0725913152063	-0.0063474803437	-0.0750377217334	0.076338411256	-0.111703090999	-0.155743156416
38034	j19	CTTCCC	Treated	GRB10	0.94	CCCATGAATTTCTTCCCAGAA	TRCN0000063684	-0.330385657299	0.0566365439096	-0.0298332004894	0.176923649998	-0.0658081022098	-0.24138426775	-0.322952676096	-0.213285075316	-0.222585161914	-0.409204697922	-0.44957888636	-0.614756071013	-0.152879132929	-0.152690429515	0.0497269422893	-0.180685814244	-0.528912770591	-0.0275635987393	-0.0277215208064	-0.184486195373	0.000833533069424	-0.0559705577076	0.0702313230007	0.0525751430964	-0.0889156882972	-0.0562845982752	0.0382745889021	0.0104524446832	0.087922786144	-0.049945837972	0.0613944569784	-0.0601124472225	-0.00155934527439	0.00424132526688	0.0799808983028	0.0372334689403	0.0724061193996	-0.0567611037101	-0.0413011111353	0.0672567611874	-0.068641737814	0.0272538443092
38004	e09	CTGGTA	Treated	KIF11	0.7	GGATCCCTTGGCTGGTATAAT	TRCN0000256365	-0.0246082495926	0.12774427087	-0.0743733945083	0.166126186222	-0.161749652299	-0.35704143983	-0.373742273171	0.0943698519661	0.149369109959	0.0132661345536	-0.00826370069415	0.0	0.162439272597	0.103786732234	0.0227963895308	0.148260628426	-0.466506565717	-0.18599779324	-0.0369476797106	-0.191876057039	-0.322941433413	-0.0269996666831	0.0333226710402	0.0912825365939	-0.260501933091	-0.351894919321	-0.0880183380122	-0.0219750504078	0.0745118232147	-0.0857454802275	0.0594736170895	-0.170602038074	-0.20540478858	-0.162742057015	0.0145918357455	0.0595691343007	0.112268604143	-0.00740368820797	-0.213039643534	-0.00392151736416	-0.106110314013	-0.218391855481
38034	j18	GCGAAA	Treated	HDAC6	1.05	GTCACTTCGAAGCGAAATATT	TRCN0000314910	0.518442545278	-0.0386158253929	0.101173462529	-0.112878301993	0.014270035261	0.17361451428	0.1653838265	0.298955956486	0.373656252332	0.445986142014	0.565816273118	0.312637911048	0.449951732697	0.403241626397	0.0135863065109	0.356707667909	0.147630347714	0.067499627881	0.0305877113187	0.0912275934713	-0.0120992534609	-0.0836789524275	0.0499021487937	-0.00168195540667	-0.0359235335945	0.000943937688931	-0.0866161234744	0.0730292904636	-0.060539310365	0.00206257336617	0.0184908136495	-0.0311552071228	-0.0763854818223	-0.023637400638	0.0450009124646	-0.114355878278	0.0188035418362	0.00993469128427	-0.14226189468	-0.0884714730363	0.00194971896382	-0.172028062509
38004	i10	CATGCT	Treated	RPS6KB1	0.91	CCGGAGAATATCATGCTTAAT	TRCN0000195109	-0.763974294169	-0.0740916771049	0.0333397975382	0.411921092056	-0.000566990017794	-0.365715160619	-0.231022213656	-0.628867824886	-0.577158734048	-0.633901956711	-0.745791250099	-1.13188787792	-0.811506175755	-0.721933903656	-0.0132091269963	-0.770023640511	-0.644097133348	-0.200707784868	-0.123631781193	-0.391871304985	-0.184847684343	0.186649618846	-0.187110008855	0.163994187985	-0.258032752871	-0.343434258595	0.162950201864	-0.03622854175	-0.126317501608	-0.0464098124851	0.101111162562	-0.269614463696	-0.212525007227	-0.165979857102	0.138061215131	-0.15397874942	-0.0804631281206	-0.0613531452507	-0.117243027873	0.0479121777673	-0.174136376725	-0.287423020468
38003	i15	GAGGCT	Treated	KIF11	0.92	GCCAATGTTGTGAGGCTTCAA	TRCN0000116501	-0.872519940854	0.0257438835953	-0.215426384093	0.253233447875	-0.220840780967	-0.1112443868	0.127405081479	-0.732369981044	-0.814022907551	-0.951662380781	-0.944939493153	-1.13188787792	-0.875647131749	-0.767088930456	-0.104474033469	-0.882271335388	-0.307522672739	0.172396974005	0.284277554768	-0.642626973124	-0.0224053399567	0.181506660564	-0.00896267887349	0.704912052905	-0.380833653912	-0.318323262995	0.285438441896	-0.139321746592	0.00816307874564	0.296788505776	0.199437454598	-0.383669762119	-0.163886857964	0.0533429613265	0.121785151159	-0.0412920694248	-0.0564098436073	-0.0549775403879	0.131622328483	-0.0401262056939	-0.378371328529	-0.0296276253209
38006	e19	0	Untreated	0	0.03	0	TRCN0000000000	-0.0675038562035	-0.00258425191646	0.0	-0.027548433618	-0.0290058415167	0.00528575689983	0.0342247917381	-0.0699360531263	-0.0797209898676	-0.085459023347	-0.0963347785824	-0.428468812249	-0.0657745030287	-0.0540596956918	0.0413862423501	-0.0607769938847	0.0811819501896	0.028348582481	0.0224797576927	0.0758890940577	-0.0161019044607	0.0436619142163	0.0606027047487	-0.00716092909696	-0.038441054854	-0.0434445840482	0.0205797514972	0.035561791282	0.00693696493395	0.00323834968897	0.0301772150727	-0.0166338975206	-0.0118979901536	0.0314826342561	0.0217774762445	-0.0207964248973	0.0384855866838	-0.0432489935314	0.0413080317007	-0.00524858515174	-0.00317207805473	-0.00702506243607
38002	b16	CGTTGA	Treated	WWTR1	1	CCAGGAACAAACGTTGACTTA	TRCN0000019470	-0.0356483676698	0.0792014479397	-0.0664270208526	0.21985689984	0.0730570955907	-0.202728814645	-0.121942781021	0.0867616417173	0.0690342874302	-0.0981782677799	-0.0629836841315	0.0	-0.00947436133184	-0.0959510958147	0.000371752592683	0.0413622714826	-0.347639460436	-0.198605510746	-0.084880788299	-0.133690155378	-0.118112118686	-0.0341968634555	-0.0662405316987	-0.0628830850819	-0.0445779708315	-0.120297769728	-0.0090219927336	0.0117088206227	0.0117891001435	-0.104419936737	0.0179472945996	-0.0359452464088	-0.105775286297	-0.0867468513143	0.0630728754864	0.0212964440397	-0.0107425770846	-0.0741999839883	-0.14440932912	0.0832409711998	0.00818432536363	0.0164445382307
38003	a11	CATCGT	Treated	CDCA7L	0.86	TAGACCACACACATCGTTTAA	TRCN0000364647	0.0841763208245	0.0308926603143	0.264153780495	-0.134408131885	-0.0447148744018	-0.0793503204442	-0.0225001369131	0.0372437305917	0.110665312607	0.262483315055	0.290891814399	0.0	0.186410814004	0.127423812235	0.0344964809435	0.0941649032982	-0.0842264245976	0.0879504981295	0.0571895711338	0.0822539064173	-0.0459611399809	0.035009141871	0.0284328668572	0.0388661349783	0.0289842822918	-0.0839275899669	0.0222170063027	0.0259450657904	-0.04935410807	-0.0823960582374	0.0771579978268	-0.0470397215553	-0.0199345933511	-0.0503308587774	0.0760304976448	0.0904473461803	-0.0980655660771	-0.0501588153666	-0.0445018199769	0.0816537870162	-0.010430253869	-0.0197430551311
38004	l17	GCGAAA	Treated	HDAC6	0.88	GTCACTTCGAAGCGAAATATT	TRCN0000314910	0.375275806287	-0.12774427087	0.110277791857	0.00736988487134	0.0614711677626	0.0298583276103	0.207293331842	0.336648361119	0.344874973617	0.336674760225	0.39586066593	0.0	0.301651748439	0.270527857565	0.0349833740637	0.280161656895	0.103656543793	-0.0660446686669	0.0419271415657	-0.00048137495494	0.0436998937976	-0.000501916880647	-0.0082057969371	-0.0635673964618	-0.00450745087189	0.00170192741077	-0.0553236058462	0.0817868417433	-0.00879622742879	-0.00884268092832	-0.0504052435232	0.00730929424749	0.00187018401186	-0.00222750908255	0.00290816306817	0.00127960720736	0.0394149634274	0.0281717213538	-0.0518978716531	0.0430220793235	-0.0205528090569	-0.0284766227771
38030	j18	GCGAAA	Treated	HDAC6	1.05	GTCACTTCGAAGCGAAATATT	TRCN0000314910	0.630974282441	0.0439322825798	-0.0792014479397	-0.00420547705114	0.175407151447	0.0849377168103	0.191616542593	0.548062112251	0.562402609726	0.5244897932	0.59168389659	0.533171180476	0.465363942314	0.362791011453	-0.016369576121	0.485645649608	0.213424786354	-0.0876520533424	0.0871209845105	0.0769585478975	0.0746570252229	-0.0633576799071	-0.057943106441	-0.119528375999	0.0451659385177	0.0577091923028	-0.151863815806	0.0689209175999	-0.019250290499	-0.0216107382586	-0.159045742918	-0.0156086554929	-0.0533069121156	-0.0961359322085	0.0786114837814	-0.0739565746995	-0.0421105015443	0.0129021639227	-0.017518995942	-0.0406568282374	-0.0390674121503	-0.052911030447
38004	i02	AGCCCA	Treated	HDAC7	0.05	GCTGCGCTATAAGCCCAAGAA	TRCN0000199823	0.119685577564	-0.0587623646004	-0.00512919962126	-0.083631023307	-0.014442495731	0.0523014259257	0.216606546416	0.0857907745147	0.0975063577297	0.117750648848	0.143926120423	0.0	0.149342827275	0.162881713128	-0.020596556264	0.0493734410363	0.0789076318863	0.0606622770944	0.0244608334371	0.106833148333	0.0129353770311	-0.0188074601254	-0.00418317256902	0.00785474085251	0.0216685953902	0.0157703777344	0.00290047755173	-0.0212039960075	0.00403479497652	-0.00959145632951	0.0324729557415	0.038840345496	0.0352631081755	0.08281951802	0.0087244892045	0.0354148388627	0.0180267386301	0.0480314865357	0.0187404196344	0.038185915789	-0.00135486309838	0.038831122736
37983	a12	ACTCTG	Treated	GNE	0.75	GCCTTCTTAGAACTCTGCTTA	TRCN0000006168	-0.0236566551863	0.0904488170761	0.130794590342	-0.0879334229595	-0.0981630361787	0.042601333195	-0.094837332316	-0.0527579148357	-0.0572223311576	-0.0331688078705	-0.0679803284116	-0.406021461687	0.0448920408783	0.0611072270366	0.0241768824331	0.014932991914	-0.0288169453823	0.0861260478151	-0.0596430114269	0.148090102604	-0.111890600965	-0.130127413987	0.0128103982049	0.090263881931	-0.0288881771016	-0.0651094352099	0.0884232321288	-0.0247426361482	-0.0235924343734	0.0525214746856	0.0713493749925	-0.0234368181775	0.0126689752323	0.106742381231	0.00972335684301	-0.0303165569339	-0.0169551255611	0.0105422376927	0.108287307095	0.0605987147592	0.0253656026016	-0.11788063277
38003	k07	TTGCAG	Treated	PGK1	0.89	CGGAGCTAAAGTTGCAGACAA	TRCN0000006181	0.793739538031	-0.0991139518418	0.103866292331	-0.174545303444	0.0440632625836	0.122086204606	-0.118649047337	0.571199184204	0.629073209045	0.860810995503	0.890769900128	0.674489750196	0.723802138951	0.659248810787	-0.00645985948417	0.717630728036	0.123917472799	0.0323465917679	0.0801106217078	0.228208670741	-0.0524812813136	-0.0148471066289	-0.0389226192981	-0.10849604943	0.0298422687992	-0.0400135545115	-0.0264366329145	-0.076423959483	-0.0534733805896	-0.00473797488664	-0.111236972124	0.0606051184354	-0.159131510835	-0.131438906465	-0.0737747494583	0.0007327301007	-0.081528766427	-0.0609022797838	-0.148938578111	0.00387293360965	0.00204670800651	-0.195776746552
38030	k09	AGGTTC	Treated	LMNB2	0.82	TGGGTAATTGGAGGTTCATTG	TRCN0000255446	-0.162911032406	-0.095617320909	0.0600398073091	0.00580567429387	0.00641043977459	0.0136454143954	0.300827297857	-0.108687533344	-0.105163094918	-0.156533018355	-0.110101893379	0.0	-0.141283833879	-0.13396698844	0.00962377019914	-0.21557529906	0.0384664390814	0.0347248341064	0.0547563037744	-0.116637483745	0.0560775740774	0.0593159848392	-0.014174504665	0.0600037475893	-0.0765156419837	-0.00281552369467	0.0335982648117	-0.0268786667799	-0.0105910230991	0.00174757788659	0.0740981116162	-0.0669954672414	0.000772563943705	-0.0848140999383	0.0113100906184	-0.0864892331975	-0.0141390665682	-0.0221729733321	-0.0717068307992	0.0710455932687	-0.0692291105827	0.0326737769206
38030	g05	ACACAA	Treated	CDC42	0.89	CCTGATATCCTACACAACAAA	TRCN0000047630	0.732147744971	-0.0697748017444	0.122634500036	-0.550203356087	-0.138592911599	0.560429321316	0.586603036538	0.337323255531	0.333789497279	0.574497013706	0.825522592745	0.811709188514	0.638126854919	0.671550972895	0.124310579081	0.350790669087	0.75816516006	0.451413612964	-0.0145342808696	0.390229942297	0.154252170771	-0.311471274748	0.0519170588184	0.15463690125	-0.0356329779349	0.0346906281352	-0.0865350409727	-0.0256946085803	-0.0220996301553	0.0577687828158	-0.0627653171117	-0.265617701996	0.0101552970571	0.0181286324194	-0.122404832414	-0.0845320676644	-0.0976059861065	0.254866363719	-0.0639056656196	-0.0460664780758	-0.180070442689	-0.0771888130016
38003	j23	GAGGTT	CTRL	LUCIFERASE	0.81	GCGGTTGCCAAGAGGTTCCAT	TRCN0000072249	0.270335491879	0.0257438835953	-0.00512919962126	-0.0827107443	0.0215588153994	0.0286950385844	0.0256341272753	0.182204820853	0.214019324666	0.256453639685	0.265049091801	0.0	0.242595874263	0.197639522248	-0.00997519390313	0.243120328187	0.0841969309708	0.0457272601918	-0.0496914518052	0.117013860865	0.0318172485631	-0.00238588823245	-0.0154527415347	0.0268503322661	0.00619316451178	0.00303234882165	-0.0203435441276	-0.0262707360723	-0.0443716368215	0.032260735423	0.0203698083965	0.0220819937702	-0.0117825697014	-0.0629166980595	-0.00872839876649	-0.0124973354675	0.0136367887786	0.0245633267238	-0.011529900271	0.0415275813223	0.0148507895202	0.0443988320754
38003	b12	GGACTT	Treated	SLIRP	1.1	CTTCAGAAGAAGGACTTCGGA	TRCN0000154329	0.346417935701	0.097826757662	-0.0282105979169	-0.353912650894	0.0361565094239	0.359974809266	0.49618722982	0.158404854845	0.242032874081	0.536170707748	0.603120751977	0.312637911048	0.256868177555	0.223212201844	0.0839884305629	0.149856717535	0.542232954433	0.166972876481	-0.014213968912	0.458007161779	-0.0170226444374	0.0374149362031	-0.0820580084084	-0.0414450206987	0.0348608089259	0.00161399211475	0.00336095644829	-0.0661979126317	-0.107232515572	-0.0584826598536	0.0256183219554	-0.0252960494339	-0.0293116478772	-0.043669237787	0.010007778335	-0.0964806770095	-0.0837339537838	-0.105248020667	-0.032672330612	-0.0595359340517	0.012762086425	-0.0409799254967
37983	h03	CGTTAG	Treated	CDK2	0.96	GCCTTCCTACACGTTAGATTT	TRCN0000039958	0.438473353105	0.0284267710811	0.00769379943189	-0.281059282345	-0.10345381004	0.29984807862	0.447212290887	0.219539314175	0.281354327176	0.452712309626	0.509284090705	0.0761645988259	0.381694381508	0.362581836717	0.0194010786526	0.243561284938	0.398559866178	0.173632140216	0.0305233999336	0.366367447114	-0.0496997365925	-0.0531583614769	0.0442119805769	-0.0510336360206	-0.0110930327765	0.0355917074122	-0.039488992212	0.0474942380695	0.0261652859091	-0.0579438858652	0.0303413232402	0.00799350191914	0.0178842954251	0.0559012871519	-0.0319794141152	-0.029389708766	0.00128841813447	-0.0143799030332	0.0594033719801	-0.0724259701558	-0.0350115988222	-0.045627960502
38003	p22	CGTGAT	Treated	WWTR1	0.91	CAGCCAAATCTCGTGATGAAT	TRCN0000019471	0.41170854352	-0.0695084857072	-0.097454792804	-0.190064671391	-0.0170054791576	0.234539246636	0.377023825287	0.289368992124	0.312420520224	0.404629704635	0.459965570409	0.0803754438467	0.38828652563	0.335557337866	0.0121856353285	0.236353907279	0.318568035957	0.156483832204	0.159643202602	0.050735333157	0.0967427597017	0.0258125238212	-0.00885613885717	-0.00628098778136	0.00589355017586	0.0835607735772	-0.0819943271842	-0.0138735540084	-0.0161065420976	-0.00170024775514	0.039121426123	0.0516851380409	0.0743036909713	-0.0241093187439	-0.0217410356932	0.00851993617091	-0.0350148940897	0.0982397180432	0.0301729016	-0.0842695379881	-0.0214020233553	-0.0382774937453
38034	c05	CAACCA	Treated	PGK1	1.09	CCTATGAAGAACAACCAGATA	TRCN0000006182	-0.409552462725	-0.124857835437	-0.0791228360807	-0.205581669816	-0.225118566424	0.119118560948	0.0823559190199	-0.442624452999	-0.459710336917	-0.275782903902	-0.207430270464	-0.428468812249	-0.279165009714	-0.27237411453	-0.0118651836024	-0.420716261032	0.0674353364122	0.282314660969	0.0629282845912	0.0773093531642	0.0044151204771	0.11231505172	0.143121698394	0.142641536027	-0.109095578077	0.0544522486438	0.120921885998	0.115395871366	0.0546217672116	-0.0231433943898	0.146885820187	-0.12313817618	0.00757236014541	-0.00100864603836	0.0800911115398	-0.0273171385031	0.0942281023839	-0.107157777457	-0.0205462159185	0.0241425545249	-0.105249713744	-0.04548439662
38003	i04	TATCCA	Treated	GNE	0.95	GCCAGTCACTATATCCACATT	TRCN0000006170	-0.995007279489	-0.0411902137524	-0.320574976329	0.376576257724	-0.28003415211	-0.40536251908	-0.342119306673	-0.869107861428	-0.932549833652	-0.951662380781	-1.04403992484	-1.13188787792	-0.895621700017	-0.913414929836	0.036630084709	-0.955612342928	-0.842728770597	-0.0227139839418	0.0671493784715	-0.560385414825	-0.12338033511	0.29269644589	0.0934489118207	0.417273683158	-0.360670970988	-0.0882193417266	0.308665903493	-0.0141992242903	0.0915168719163	0.0918720080107	0.270383297231	-0.302173281869	-0.0801392926004	-0.130070337049	0.0770742020297	0.0641742950696	0.0780097309696	-0.0632407439371	-0.0853709081981	-0.00268784746731	-0.238132045262	0.00871073400437
38030	d17	GGTGCT	Treated	RPS6KB1	1.12	TTTGCCATGAAGGTGCTTAAA	TRCN0000350402	0.705766492645	-0.100785824742	-0.0970856458616	-0.165256733431	0.10219276227	0.136109532248	0.145766255159	0.535913145182	0.600876912745	0.763630225291	0.815637283432	0.674489750196	0.537824004017	0.449157580578	-0.0835661455502	0.583997331619	0.315065494501	0.00336448751509	0.0143594730277	0.27642802304	-0.0345072844549	-0.0361598497027	-0.0393775626627	-0.0944315441051	0.0691122384899	-0.0387059146034	-0.189069661787	-0.0387247052653	-0.059038421166	-0.135620087245	-0.0659368081111	0.0146101653561	-0.117933565493	-0.159601714753	-0.11035767971	-0.0684298889014	-0.0280558473138	-0.0551555462663	-0.0318603621019	0.048750760021	-0.0338311926874	-0.0867113103214
38006	b22	CTCACA	Treated	BECN1	0.76	GCTTGGGTGTCCTCACAATTT	TRCN0000033553	0.332854380386	0.100785824742	-0.169909631729	-0.368512872988	-0.304261523616	0.344864762965	0.262846400549	0.130641901177	0.1343406771	0.260065097848	0.410579734919	0.0803754438467	0.380438704296	0.480024436682	0.0158156963273	0.218328429911	0.436314890138	0.288995963193	0.0833181172668	0.146301655555	-0.208606105646	-0.0716358427489	0.0421109503079	0.323271870593	-0.315769670957	-0.279419016619	0.0223806946628	-0.01370021613	-0.0956942768261	0.176069215248	0.216688833771	-0.244047450049	-0.211593679641	0.00716189693949	0.136997495954	-0.225258406435	-0.164425423754	0.145400070119	0.0361228505594	0.0715860683612	-0.167263917634	-0.302705857249
37983	m21	CATCAA	Treated	KIF11	0.81	CACGTACCCTTCATCAAATTT	TRCN0000256367	-0.207958503731	0.0232582672481	-0.110277791857	-0.310124461546	-0.310377414331	-0.0251820674492	-0.150470489109	-0.325985627754	-0.291347405018	0.15503139492	0.252349859361	0.0	0.0106768442618	-0.0579376910294	-0.0639494114484	-0.212983541682	-0.0145469133009	0.240371847423	0.276438339022	0.134929994746	-0.174304706608	0.315697403404	0.074280893208	0.161432152121	-0.274371308074	-0.242348764734	0.0123317700593	0.12660825213	-0.0200300245548	-0.105718943298	0.0564684043983	-0.252963591503	-0.188937844409	-0.207430153339	0.00499625775497	0.0402532314781	0.099968105941	-0.18854872089	-0.122283930462	-0.0435649567502	-0.289431949298	-0.138362540846
38034	j04	TGCTGT	Treated	HDAC5	0.8	GCCGGGTTTGATGCTGTTGAA	TRCN0000004838	-0.585605719556	-0.128719417976	0.1465718111	-0.185887400531	-0.147227453833	0.129560536206	0.199854345642	-0.542593343525	-0.568553226938	-0.438750083098	-0.409979828683	-0.614756071013	-0.511413160363	-0.526531524968	-0.0595759505294	-0.574207488061	0.0897571904651	0.234836983576	0.0419876192771	0.134404499683	0.0618090818886	0.0737082691313	0.0464435840258	0.0667045449742	-0.0546362364758	-0.00867435549435	0.117049646102	0.0263185500621	0.0433793746481	0.0237966649578	0.091097455789	-0.121453935177	-0.0946937659072	-0.0401328355386	-0.0175832502735	-0.056691183028	0.0102166939233	-0.103801367563	-0.0620647013229	-0.00867730756831	-0.114908338414	-0.0362753673817
38030	g03	AGACTA	Treated	CDC42	1.22	GACTCTGTAACAGACTAATTG	TRCN0000310772	-0.594530078197	-0.118875588157	-0.0677044635613	0.26952082485	0.12873835356	-0.194953492509	0.0559606176215	-0.375781921176	-0.374186850954	-0.620293556792	-0.71873578036	-0.811709188514	-0.60371916455	-0.628623299176	-0.0790799027018	-0.539322894142	-0.238886715279	-0.202755371074	-0.299362934488	-0.136973254483	-0.0861853480799	-0.122171995723	-0.235241834064	0.00615739302481	-0.0738338496691	-0.00388867833633	0.104014326093	-0.0805650659776	-0.162005311888	-0.0431702922276	0.135492136429	0.0135214890134	0.0111293994209	0.052872583044	0.080975165641	-0.103731715849	-0.0822049550893	-0.0211463201151	0.106307688427	0.10555664843	-0.00674139475203	0.0407513741383
38002	e15	TCGAGA	Treated	CDCA7L	0.92	GCCATAACTGTTCGAGATAAA	TRCN0000364646	-0.0673358055984	-0.0357683958437	-0.135408927123	-0.0323334585854	-0.0617871882229	-0.00110929832197	-0.107250578135	-0.0479549436851	-0.0290477342656	0.0	-0.0288492813262	0.0	-0.0152397450564	-0.0351857071114	0.03440221073	0.0100705699981	-0.0938746885699	0.0251491806934	0.0119016958309	0.0202464526118	-0.0171126698396	-0.0307760085857	0.057114977106	0.00178403587376	-0.000881950616143	-0.0340831624596	0.0355175650232	0.0132454680612	-0.0250576744213	-0.0537500960194	0.0295126529161	-0.044733449949	-0.0190377437951	-0.00192909066768	0.013650612796	0.0214363732212	0.0296391248182	-0.0909749669822	-0.0347296512401	-0.031873649136	-0.0600451897573	-0.0220798659039
37983	j11	GCTCGC	Treated	HDAC3	0.84	CTTTGAGTTCTGCTCGCGTTA	TRCN0000199964	0.217861289623	0.188650389902	-0.048727396402	-0.142074197813	-0.0492713305957	0.0458970339964	0.0995109919698	0.11035120953	0.173844076058	0.309804834109	0.36093142022	0.0	0.213055138853	0.161134929059	-0.0209404084442	0.151828055171	0.0791667302188	0.0463206801744	-0.0167086818976	0.260433245566	-0.0398459707874	-0.0253167046444	0.0120558070602	-0.0748143810054	0.0379082866007	-0.0877614507271	-0.106207796636	0.0424251725516	0.10925320591	-0.0470592991574	-0.0429901482453	-0.0409448527454	-0.0375144920306	-0.183482349059	0.00424766021256	0.0480540402655	0.0587330120321	-0.0557572408109	-0.151653060954	0.00528606819268	-0.0554445393694	-0.0959377526686
38002	m17	GCGGTG	CTRL	lacZ	0.84	CGCGCCTTTCGGCGGTGAAAT	TRCN0000072237	-0.0715796588925	0.0728142343962	-0.0651495781439	0.506650430076	0.391700309858	-0.31447698167	-0.256300098041	0.212610029803	0.23744311869	-0.111463405782	-0.128944228855	-0.428468812249	-0.264073477484	-0.347645338334	-0.0969525079256	0.0749542145823	-0.190366826993	-0.502151777682	-0.258082401962	-0.249784649585	-0.191242892086	-0.126469384309	-0.214061322527	-0.151609613524	0.00499314453886	-0.0770940156874	-0.195466349326	-0.085889934642	-0.123589268264	-0.203426091427	-0.105931624938	0.100249174751	0.046684841164	-0.215249181274	0.0508740899796	-0.0644160100106	-0.147268528798	-0.252922993392	-0.126290112221	0.0648546082295	0.161085808459	0.123781228398
38034	d08	GAAGCA	CTRL	GFP	0.84	CCCGACCACATGAAGCAGCAC	TRCN0000072188	-0.0971722521469	-0.0334670486739	0.0155651480814	-0.0589399074854	-0.157401348574	0.0479045322486	-0.0364615960605	-0.128732682492	-0.12679229489	-0.154027863335	-0.126556151964	0.0	-0.0317504595237	-0.0250791611119	0.0487225873408	-0.0950281967884	-0.103736763013	0.151630278585	0.0230177977219	-0.0345479168129	-0.000963772611521	-0.0511293670777	0.0647425357977	0.138357309991	-0.0304363239636	0.0070147526295	0.0517088905815	0.0817231223546	-0.0134594429353	0.0213927760702	0.0145324786673	-0.0767207542548	-0.0923603571513	0.0691580348908	0.0390663535488	0.0217189612889	0.0340023467995	0.0641213528177	0.0184855078471	-0.00531893302826	-0.101140711201	-0.0593651596689
38002	e13	GGCAAA	Treated	MELK	0.88	CAGAAACAACAGGCAAACAAT	TRCN0000001645	0.0789356712688	-0.0664270208526	0.182674307345	-0.547107072838	-0.468356199398	0.713509167128	1.2281004649	-0.0742261447584	-0.0837690397532	0.453594137418	0.588471214317	0.422904545762	0.177945002886	0.328090648127	0.0670792112883	-0.260796906052	0.99195332324	0.616353643411	0.454197087331	-0.00510134324049	0.0451826396524	0.243754167669	0.22612464602	0.586806894682	-0.322059538614	0.00506967450098	0.0619216981972	-0.0895692313256	0.0196361064368	0.21798729831	0.226786881623	-0.487384804758	-0.296288304619	0.278990070658	-0.030969451938	-0.238351869535	0.0375278121756	0.101653674243	-0.0401218638238	-0.0907549416526	-0.409529101075	-0.301339481928
38030	a21	ACGACT	Treated	LMNB2	0.76	GCAGCAGGAGTACGACTTCAA	TRCN0000072421	-0.164270890774	-0.173144878403	0.0970856458616	-0.298245026595	-0.13048629335	0.245732329686	0.366862265843	-0.238989777346	-0.275223501237	-0.156533018355	-0.0546782341937	0.0	-0.14760258622	-0.143886482932	-0.032207764149	-0.282275079744	0.34672286374	0.257150226839	0.0235810372199	0.211371259198	0.0709696191698	-0.0296806667257	0.0085561014405	0.0558387313521	0.011562425037	-0.00880227964502	0.0864838696086	-0.0558253430421	0.0219685467328	0.0278113493374	0.0449083125513	-0.120598282906	-0.0140069201967	0.0421050098893	0.00148259614848	-0.0487552759793	-0.0112099584493	-0.043479299076	-0.0197046672208	-0.0180892299451	-0.168541583337	-0.0115955396221
37983	n12	AGGTGC	Treated	SLIRP	0.88	GCCATGTCAGAAGGTGCATTT	TRCN0000154753	0.302860201862	0.126628343907	-0.0795025941296	0.671625754483	0.455494070501	-0.500788716615	-0.189212043499	0.553847022724	0.601640804038	0.0589213884466	0.0240997368874	0.0	0.118100686029	0.0103619446391	-0.00720946564421	0.387566964438	-0.235505225972	-0.687487517059	-0.195193183172	-0.271232000737	-0.229663349801	-0.127403712791	-0.211007513249	-0.206145862728	-0.00802279173187	-0.108757475782	-0.285910893224	-0.0750297033088	-0.178539347066	-0.209449669164	-0.114985991632	0.130873367454	0.0140679345115	-0.271777683156	-0.0203551241869	0.0142113453229	-0.135725280176	-0.163484078193	-0.157029087657	0.0496959889914	0.299826761945	0.0546148840711
38003	o03	CAAGGC	Treated	MELK	0.85	CTGAGTTAATACAAGGCAAAT	TRCN0000297346	-0.85983953355	0.252290059234	-0.134641490058	-0.125715763084	-0.427842757283	0.334821551429	0.709310536243	-0.728662332285	-0.788971876155	-0.759482514724	-0.662232092515	-0.811709188514	-0.853389993405	-0.709627107602	0.0470921697287	-0.949807749247	0.133318566327	0.609046033641	-0.0961042998768	-0.13287965002	0.218767009529	0.194462687723	-0.196553012621	0.738651287082	-0.122978066061	-0.249526849104	0.177527887957	0.0137541415717	-0.0477557489305	0.0992556270335	0.356941346478	-0.454528628987	-0.22506044527	-0.0170727472287	0.0481534902055	-0.108861087461	-0.151409764116	0.00533805548886	-0.0316622873812	0.34848854885	-0.431120475321	-0.367589844755
37983	k24	CTTCCC	Treated	GRB10	0.8	CCCATGAATTTCTTCCCAGAA	TRCN0000063684	-0.0682191917001	-0.0749433055773	-0.0474450964967	0.14154892349	0.0219143533647	-0.102719043025	-0.0724061383936	0.00358079481421	-0.0249692558222	-0.134631395783	-0.183277657688	-0.406021461687	0.0265240595905	-0.0189042307074	0.0367718535664	-0.0279121344188	-0.205665949933	-0.0581073875029	0.0116622424275	-0.185504631467	0.0163147834787	-0.0103825362147	0.0747265873928	0.00999463317629	-0.0240922018999	0.056152581689	0.0150133322467	0.0260717860239	0.005860573624	-0.0344359259313	0.00858705188387	-0.014407720868	0.0654041442204	0.0327339106595	0.0198504516864	-0.0085944102842	0.0160766586512	-0.0253461567964	0.0587830612067	-0.0112120229527	0.00882628593082	0.0680218670771
38002	b12	GGACTT	Treated	SLIRP	1.1	CTTCAGAAGAAGGACTTCGGA	TRCN0000154329	0.169188284655	0.0459879375134	0.21716526048	-0.173321142122	0.0888886321312	0.177124027148	0.399442701625	0.166615424472	0.199946371319	0.151911710244	0.218711698795	0.0	0.0675348972808	0.00278356421305	-0.0630368878429	0.0616857477045	0.342539946066	0.0319609947952	-0.0142053082366	0.35315280215	-0.0844853648884	-0.00498375611269	-0.0452363636338	-0.103426315327	-0.0426699375919	-0.0236785748393	-0.104832768849	-0.0442056675082	-0.0325276785389	-0.072612172194	-0.0307963407672	-0.0156667752689	0.105978656853	-0.0779601544667	-0.0212018328385	-0.0371861799832	-0.0532381679535	-0.100031740044	-0.0827566369735	-0.0263177128716	0.097440837371	0.0793328708925
38006	p06	TGGTGC	Treated	RAC1	0.7	GCTAAGGAGATTGGTGCTGTA	TRCN0000004870	0.488991348596	0.111122832408	-0.0669340973477	-0.340096979151	-0.0683971814154	0.411189897149	0.576818417265	0.10852325742	0.146150699871	0.457745538743	0.625263610041	0.312637911048	0.349052760947	0.343935080247	-0.030207136335	0.122528876926	0.606228650938	0.229379457452	-0.077116061356	0.292352955335	-0.00274162032749	-0.0903314726404	-0.151693862254	0.0446768433521	-0.0566745274078	-0.0196169667446	0.143275989224	-0.107395057239	-0.0781226999765	0.101694166334	0.0144604189119	-0.0935897946343	-0.0624367527988	0.032906347563	-0.0534593690855	-0.0377657910779	0.0097152707902	0.134933386569	0.130305856507	-0.0300334444165	-0.133941710293	-0.186298513674
38005	b05	AGAATA	Treated	MTOR	0.72	GCTGCTGTTGAAGAATATATT	TRCN0000221542	0.0630191752529	0.0948501211213	-0.0129212595823	-0.0700469546563	-0.0295460590506	0.112749694735	0.171219548023	0.0241071854025	0.0141112044194	-0.00641189274949	0.0275144951557	0.410847297498	0.0588539058637	0.0879913215721	0.031345240432	-0.0119805456082	0.171064732583	0.0433216050317	-0.0212029275676	0.014076943717	0.00369386978167	-0.144410086338	0.00362189734596	0.0786442936404	-0.0450138204729	0.0222218221101	-0.044512377746	-0.0384963386221	0.0200137518263	0.178893124461	-0.0227441324505	0.0791282833542	0.0135020776821	0.0704241529396	-0.00382898111465	-0.0572722688029	0.00841215774997	0.135777749042	0.0850797052459	0.0697824882299	-0.025888066914	-0.0917178329435
38006	o09	GCACTA	Treated	SLIRP	0.9	GACTTCGGAATGCACTACAAC	TRCN0000154866	-0.23159859608	0.0491007864127	0.0386158253929	0.0169811909516	-0.100832875746	0.150261224767	0.251695341132	-0.206183774198	-0.24796777528	-0.15945612937	-0.153384125119	-0.428468812249	-0.159305169221	-0.0931957698233	0.00890867106575	-0.307370532026	0.112326076726	0.203931441854	0.0201405118075	-0.234470700337	0.0999821875774	0.012564008068	-0.0527266696123	0.269183049004	-0.14074996852	0.0065185289996	0.0685218041703	-0.124726856358	-0.0178248639448	0.083070089158	0.0791276055749	-0.167908453549	0.0446894713965	0.0729312616604	-0.0397298688395	-0.145807806585	-0.0309672505055	0.0289769899413	0.0168908576308	-0.0215484967199	-0.18682726389	-0.019881659562
38004	m14	AACCGC	CTRL	LUCIFERASE	0.7	AGTCAAGTAACAACCGCGAAA	TRCN0000072248	0.0120244855964	-0.11880217191	0.0230813982957	-0.200268036387	-0.109476322602	0.152265132661	0.128391084431	-0.121474374789	-0.0941365117053	0.111303965279	0.159300627239	0.0	0.0915610367207	0.0953147780176	0.0183853881627	-0.0601208283151	0.0775525470586	0.164552767132	-0.0166260921399	0.178397558301	-0.0358797756529	0.054893553096	0.0365871511261	0.0458224591435	-0.0999026212972	-0.0249350731801	0.0529208433773	0.0435866037412	0.054017072772	-0.057955216052	0.122627502496	-0.121627174668	-0.0284696084215	-0.0162133447976	0.0842857085722	0.0253792018792	0.0637605689415	-0.0647496642884	0.000611475089175	0.0873869131599	-0.0536585462822	-0.0405772647784
38003	m08	ACTCGG	Treated	HDAC7	0.71	GCTGATCTATGACTCGGTCAT	TRCN0000004847	-0.0420881604122	-0.097826757662	-0.20260338504	-0.189607846169	-0.150649473771	0.239939109303	0.381449689538	-0.127066088792	-0.138888505048	-0.0786637435718	-0.00940562841865	0.0	-0.0196972207502	0.0329158267487	0.0500530987693	-0.136364232105	0.347796220069	0.265619621255	0.0493340511758	0.0314722678148	0.0456644149862	-0.0816121649382	0.0224577476082	0.216134844951	-0.112093213426	0.0052943832249	0.100147828723	-0.181506903772	-0.079538929633	0.162146472339	0.119873383003	-0.0508002968055	0.0332317466814	0.121371484874	0.020663663425	-0.134196789693	-0.0324489599789	0.134303349149	0.0554582211253	-0.020725489398	-0.135237447177	-0.0275825418334
38002	k14	AGAGTA	Treated	GRB10	0.84	CATGGCCAGTGAGAGTAAATT	TRCN0000271640	0.221812065501	0.0625946927265	-0.215887817771	-0.0320016291665	0.00703580001287	0.0187307749448	0.0181462471758	0.163481550232	0.194572200343	0.389715680479	0.498620169414	0.312637911048	0.26088289752	0.250002272116	-0.103987170573	0.195555601949	0.0137942615846	0.0306808913311	0.0257468949797	-0.0664445984065	0.0857752380059	0.0601030470472	-0.11611223728	0.0134531112141	-0.00147906893213	-0.185938299623	0.109853211716	-0.103382826081	-0.00478775469377	-0.0698801508828	0.0611059752401	-0.106861437282	-0.0873476541721	-0.10830910668	0.0428933352361	-0.00327473153923	-0.100821613111	-0.000897439095767	-0.00687852759073	-0.0243824863033	-0.104381541828	-0.0730917855813
38003	d07	GGAAGA	Treated	RAC1	0.88	CGTGAAGAAGAGGAAGAGAAA	TRCN0000004872	0.519626903551	-0.0604981264489	-0.0846317937508	-0.634136855616	-0.420162478963	0.562583910285	0.508352375616	0.0720817348895	0.147627998715	0.741960107043	0.896144003139	0.674489750196	0.522433973284	0.492114769276	0.162523744919	0.219558924169	0.702803631878	0.594822742257	0.285703510341	0.623703481049	0.0201981224517	-0.00348925490014	0.0457234236736	0.227212655159	-0.21179669312	-0.0893870405672	0.123340596575	-0.0746164894185	0.0257272226261	0.0447963982901	0.174510045513	-0.23911533148	-0.12753685087	0.140643941848	0.101416081714	-0.097074071466	0.0767211491787	-0.0396747207734	0.002413832128	0.0136352496833	-0.209380881387	-0.203889258856
38005	m08	TTGATC	Treated	CDCA7L	0.82	AGCTCCTGCACTTGATCTATC	TRCN0000369366	0.308767590883	-0.0698202280476	-0.0749433055773	-0.185644896444	-0.0798183386855	0.191138499562	0.153834324487	0.177223803006	0.1798307103	0.404424964293	0.42837996289	0.410847297498	0.330422835449	0.256425543904	-0.0687741770459	0.224780024907	0.205289163809	0.125432953357	0.0348647848986	0.121268909077	-0.0160904657063	-0.00164615752258	0.0530790634711	-0.0274022011206	-0.0585547027813	-0.014044484931	-0.047882183091	-0.0305850732779	-0.00902353140909	-0.0966855036256	-0.0315587579981	-0.015733647039	-0.0953792088482	-0.0126432623566	0.0554571110891	0.0699402258174	0.0688844351439	-0.0670069920972	0.051562400555	-0.0150295771315	-0.0263687004166	-0.0998262361973
38030	b19	GTGTCT	Treated	NDUFAF4	1.1	CCAAAGATCCTGTGTCTTCCT	TRCN0000343058	-0.480845918688	-0.0400559047051	0.114969843783	0.051550155803	-0.0492011206799	0.002273228096	-0.105936591395	-0.356131946698	-0.378331975344	-0.52954694701	-0.536522447201	-0.711779670316	-0.413798559666	-0.373628313301	-0.112197813481	-0.37175563548	-0.115066626535	0.0288912096632	-0.0776110774865	-0.0598408425426	-0.0803693972406	-0.110469219471	-0.0724322062392	0.0168284682246	-0.10012714935	-0.098766400784	0.0464806557238	-0.0891262978447	-0.0375450518395	0.0505737341112	0.0594307208609	-0.132367582776	-0.137314843559	0.0323712233996	-0.0125469994051	-0.0699907648377	-0.0274748090558	0.00546279440626	0.00518676607305	0.0281073536332	-0.177597255039	-0.0583030169359
38006	b20	AGGCTC	Treated	XBP1	0.99	AGATCGAAAGAAGGCTCGAAT	TRCN0000019808	0.281540473434	0.0852803132432	0.0180207185167	0.207533285701	0.172236175246	-0.342326858659	-0.137645889681	0.321533998532	0.332095171384	0.195970830338	0.269300019674	0.0	0.26949175336	0.170717006859	0.119203482613	0.280487629655	-0.307814894469	-0.339356938362	-0.00481863092486	-0.0550782703264	-0.141653793563	0.0569012235309	-0.060914538719	-0.165686645189	-0.0164216184031	-0.103437147553	-0.112062506482	0.0263359071702	-0.0156279860782	-0.0861943119857	-0.131339744704	-0.0155146793579	-0.0366466959295	-0.157289370123	-0.0200434383234	0.0796736492842	0.0139802382383	-0.0684312239882	-0.0919424527585	0.0129363656531	0.0705682950194	-0.0113071049642
37983	o17	AACCAT	Treated	KIF11	1.04	TTTGATCTGGCAACCATATTT	TRCN0000265789	-0.13781377033	0.0374716527887	0.0217990983904	-0.276381839565	-0.144345417987	0.135148010579	0.151976973312	-0.202725260861	-0.200677290859	-0.026504951461	0.0604531336321	0.0	-0.0252804817175	-0.0693521832731	0.0644468847038	-0.183250140493	0.0419794525858	0.252266517423	0.135638358455	0.122781006287	0.05700180277	0.148381530638	0.0611218827199	0.0491557697967	-0.0248206182897	-0.00962771097089	0.0603949292655	0.0446260725482	0.0876987497586	-0.027755515358	0.0669765651908	-0.0575726312314	-0.0142917679961	-0.0165274465279	0.0536046307617	0.0312630002005	0.0265125598601	-0.0896209440223	-0.0924779978005	-0.0627593124856	-0.0845708398545	-0.0112137562346
38005	o20	0	Untreated	0	0.02	0	TRCN0000000000	-0.0287409627722	0.0474250605607	-0.078819683452	-0.123208960418	-0.100688491357	0.0631502341097	0.178394213943	-0.0753018054243	-0.0990624624977	-0.00641189274949	0.00814109965389	0.102711824374	-0.0279161851628	-0.00169818240996	-0.0119504399243	-0.100868254714	0.0594907898478	0.125446983889	0.046972472524	0.0144425786187	-0.0129816096391	0.0571129128804	0.00620638947452	0.0363374452269	-0.0356169150779	-0.000837290877085	0.151671328073	-0.0157838852891	-0.017050903225	0.0362464400942	0.0449845720125	0.00891179005219	-0.00971085389947	0.114007026818	0.0163762576904	-0.0457581666149	-0.0057183060675	0.0151619488456	0.0103525997055	0.0280663560493	-0.0201910165899	-0.00187491606768
38006	i18	TGGCTG	Treated	CDCA7L	0.82	CCCTAAAGAAGTGGCTGACAT	TRCN0000017936	-0.166838799072	0.00258425191646	-0.0695084857072	0.111245201404	0.0688608911199	-0.0783354112514	0.0774351469799	-0.102378466453	-0.114150208793	-0.0921254292951	-0.126988503587	-0.428468812249	-0.203783851802	-0.236395132173	0.0444770931044	-0.197127929407	-0.0178423542928	-0.149928330923	-0.0379453710414	-0.0468478242492	-0.0385923980801	-0.0140167569683	-0.0104687118612	-0.0295865641952	0.0255620169544	-0.0140927896263	-0.0801355235825	-0.0452423163176	-0.0532316429879	-0.0850530433729	0.00463893138027	-0.0199658228553	0.0241947956197	-0.110220170186	0.0640744012222	0.00519666050683	-0.0217872023057	-0.0470120713505	-0.0199256626466	0.0191115725019	0.0658750263798	0.0443664275955
38004	a07	TACGTA	Treated	KIF11	0.82	TGCAATGTAAATACGTATTTC	TRCN0000256364	0.276563168716	0.0766465625223	0.319292676424	0.121220077687	0.199013496246	-0.116009473288	0.00946182970052	0.319503611025	0.306286127069	0.213091397672	0.183476594298	0.0	0.215988675334	0.114067407844	0.0147234518163	0.22926590317	0.0655205850726	-0.16780756413	0.00567600454699	-0.0860858877751	-0.0771406056107	0.0214583889375	-0.0543678643805	-0.0901648008525	-0.0217746128235	0.0357527197083	-0.154128631085	-0.0519800816413	-0.0355890699036	-0.0996441779124	-0.194567126484	0.0879059270935	-0.00495711424831	-0.186879491499	-0.105822271738	-0.0254778586181	-0.0299597348657	-0.0725523501072	-0.203629817021	0.0519336994424	0.0763961549683	0.020189876608
38003	c10	AAGGTG	Treated	RPS6KB1	0.99	TATTTGCCATGAAGGTGCTTA	TRCN0000003161	0.371778750308	0.0411902137524	0.0692441948871	-0.139357071786	-0.00632540252779	0.000793743732846	-0.0130503186455	0.291633205106	0.319548383125	0.468069586988	0.531683487101	0.0803754438467	0.295291902741	0.234588326963	0.0268442537662	0.308026850818	0.0709542925591	0.0398703399457	0.0326492768916	0.16507891333	-0.083707682738	0.113382300019	-0.0592318099104	-0.167729682405	-0.0177827917785	0.00685946648768	-0.048965882913	-0.00973754142845	-0.0477549009946	-0.110560076009	-0.00307274408123	0.0385556555929	-0.0102902593611	-0.138619209014	-0.000547103104939	-0.00508039194821	0.0241728398925	-0.0721302163096	-0.0877419418841	0.0276061986731	0.00699991820368	-0.0829632635549
38003	d13	CTTCAA	Treated	HDAC1	0.89	CGGTTAGGTTGCTTCAATCTA	TRCN0000349638	0.0118710196035	-0.133868194695	-0.212861784282	-0.197450012474	-0.264427254415	0.125339351269	0.327382374893	-0.0875195506788	-0.0666140716666	0.114820413966	0.149185403015	0.0	0.0928559491291	0.101514805288	0.0201393511924	-0.0834973649674	0.178532296138	0.231914702858	0.115387522615	0.0620956024614	-0.0746029105297	0.0695775058206	0.00375997474287	0.160387219562	-0.10605326079	-0.0818978726105	0.0419577466286	-0.0989929100178	-0.0275384136722	0.167745564084	0.0599457824605	-0.116760005952	-0.0500258063314	0.0174227010518	0.0295688185792	-0.0459437363141	0.0494138832087	-0.0645795412517	-0.0140978067902	0.063618398101	-0.0939805879446	-0.0954528805681
37983	e04	CTCAAC	Treated	RPS6KB1	0.64	GCGACATCTTTCTCAACCTTA	TRCN0000003160	-0.221987450411	0.00646062979115	0.0577034957392	0.182007552884	0.1036855811	-0.142024675419	-0.11487238601	-0.136109408723	-0.133218639917	-0.158761004879	-0.208846936328	-0.406021461687	-0.211380229915	-0.248853176044	-0.0636691618761	-0.185629649952	-0.150098019037	-0.104625216904	-0.0323267281608	-0.252516958464	-0.0727636747323	-0.0179657906245	-0.0185911841671	-0.00353410610406	-0.108707636632	-0.046845190041	-0.14737917022	-0.0255659557068	-0.0855447543583	-0.126739823971	0.057419810715	-0.063397855302	-0.130909013509	-0.165872373665	-0.00200186758533	-0.0853846627745	-0.0960300030621	-0.138068706153	-0.04414545004	0.037864251027	-0.0931390278157	-0.0871188585699
38006	c13	GGCAGA	Treated	PGK1	1.02	GCCTACTTTATGGCAGACATT	TRCN0000006178	-0.163820333957	0.050392912371	0.122283447078	0.0323983248418	-0.0418817808117	-0.0847573588867	-0.0467946243401	-0.151862259814	-0.107291054325	-0.0921254292951	-0.113190092332	-0.428468812249	-0.0688992220571	-0.133331088029	0.02205972532	-0.111090622639	-0.219921110747	-0.0206794460946	-0.0695575302968	-0.000829303502074	-0.0301527086391	0.0281867335472	0.0133732225563	0.0393167535673	-0.00691952508671	-0.0253375590493	0.0624441582604	0.0137833821527	0.00292658592656	-0.02841758846	0.145449827652	0.0088058026704	-0.0299000702278	-0.101715030691	0.0170003717756	0.0644153070543	-0.034837105989	-0.0535226536015	-0.0338163987474	0.0936853144966	-0.0542341813772	-0.00774222603797
38034	p16	0	CTRL	EMPTY	0.8	0	TRCN0000208001	0.0860260232242	-0.0347542428536	-0.137492141386	-0.204503421564	-0.127290486703	0.158327511014	0.261515508946	-0.05551164184	-0.0500162272822	0.109899036343	0.193934663193	0.0	0.0819276523618	0.107775572234	0.0727895516325	-0.0621529624663	0.174165016042	0.230372027646	0.0684354778006	0.141067997051	0.0455291391264	0.0386924168567	0.0155186250299	0.0987788731139	-0.0189832479833	-0.0145292369767	0.0136318649393	-0.0180547238068	0.0214941154692	0.055285774356	0.0843205880729	-0.0973348236723	-0.0474534569112	0.00337677151972	-0.00167015443774	-0.0330348360297	0.0277662922714	-0.0257009464767	-0.00164334947465	0.0336605857331	-0.0654851022153	-0.039107418056
38034	a18	GCTGTC	Treated	HDAC2	0.81	GCAAATACTATGCTGTCAATT	TRCN0000004823	-0.278369922327	-0.0283182719548	0.0778257404072	0.167752044381	-0.0356569636369	-0.14985629183	-0.0995289574375	-0.198345266694	-0.195484518732	-0.37990422551	-0.355746596276	-0.614756071013	-0.286067903618	-0.265408188091	0.045063297883	-0.281259573915	-0.228689137483	-0.0495835232044	-0.00814459290135	-0.277843870857	-0.080771959218	-0.00574035044625	0.0192332134235	0.107413236355	-0.0944930796287	-0.0632685032678	0.0607660684783	-0.0328292764181	0.00305655750415	-0.0631690618836	0.0794330664751	-0.091163608569	-0.0530289576405	0.0142776665926	0.0171423973254	-0.046007609295	-0.0520035892228	-0.0387552835753	0.0824891876506	-0.0235210518341	-0.133077919754	-0.0612402213271
38005	p04	GAATGA	Treated	BECN1	0.68	CCCGTGGAATGGAATGAGATT	TRCN0000033549	-0.215952738628	0.0592813257008	-0.324323615516	0.104673891518	-0.0601236313941	-0.0232419963071	0.160985272504	-0.135909466828	-0.185564274694	-0.12393568179	-0.162608315922	0.0	-0.171332655197	-0.143057716519	-0.0282291101177	-0.242148887606	-0.116892798343	0.0407306335119	0.00944443057451	-0.139427252385	0.0139730266864	0.13063092903	0.110325789642	0.131786599023	-0.0584997701958	0.0680283558601	0.178281614923	-0.000513431735531	0.0621429300923	0.0291922598373	0.156816385933	-0.0721618398031	0.0653487257276	0.0747339319918	0.0584193118635	-0.00231553239756	0.101213457051	-0.00978672219273	0.0525566687659	0.0227399675353	-0.0231960783514	0.00311848284727
38002	l20	ACAACA	Treated	SLIRP	0.55	CGGAATGCACTACAACAGGAA	TRCN0000154330	-0.636577994103	-0.0894209896093	-0.181396864636	-0.253278758919	-0.37781812004	0.261903515296	0.177958368855	-0.620533770733	-0.697091200389	-0.468581090618	-0.389300137858	-0.428468812249	-0.477103403682	-0.431525225944	0.0465248519281	-0.610615967784	-0.00970261583649	0.422933244892	0.167854265148	-0.0381726681111	-0.105711326209	0.272219419464	0.104070903075	0.352116617248	-0.163850638593	-0.178710547272	0.249602659972	0.0976636840297	0.0461118624362	0.0464766726601	0.065036128566	-0.371806612746	-0.217154561271	0.0555080282441	0.0151711656373	-0.0801755340769	0.0821484618335	-0.0087313345359	-0.0600402131915	-0.0942365248659	-0.260453211787	-0.111862056051
38004	i20	GATTTG	Treated	HDAC5	0.79	GCTCAAGAATGGATTTGCCAT	TRCN0000004836	-0.36492915589	0.0728142343962	0.048727396402	0.13763722266	-0.10650749987	0.135855390627	0.198586962366	-0.186751770829	-0.142355446688	-0.367713129581	-0.487918136912	-0.711779670316	-0.197359324105	-0.102316768025	-0.164496655932	-0.269372178021	-0.10724528493	0.122968391057	0.17017101745	-0.658262600465	0.00819535873545	-0.0153488489766	-0.0299645378372	0.630068814016	-0.409220452526	-0.137035766772	0.0778280507558	-0.163788477212	-0.0657164466495	0.176472099671	0.238688251721	-0.48015194543	-0.221943524299	-0.148744049119	0.0556292479297	-0.0839031608273	-0.247648124829	0.0257018490705	0.165709749166	-0.0174940125624	-0.431048700153	-0.319220634116
38034	n21	TCCTCA	Treated	RPS6KB1	0.68	AGCACAGCAAATCCTCAGACA	TRCN0000003159	-0.432130721312	0.157037689931	-0.254230751997	-0.282436087423	-0.456669322042	0.245034714384	0.230815591717	-0.484792795177	-0.517584114868	-0.372601372203	-0.264215327137	-0.428468812249	-0.238340952872	-0.161804867997	-0.0353152324259	-0.432241078254	0.0563880644472	0.47457979058	0.131180009135	-0.0250720080849	0.0105259597923	0.152249165466	0.134946908943	0.596850053924	-0.292601464758	-0.158057121913	0.35544264649	-0.0260484183166	0.155107269446	0.163970912551	0.279988705576	-0.318763744093	-0.134743137343	0.132809238305	0.0801335012463	-0.114866731226	0.0848249288444	0.0700140171336	0.0891669251984	0.0506253491819	-0.248832197009	-0.0916339094507
38005	b06	GTGGCT	Treated	HDAC6	0.98	TATCCTAGAGGGTGGCTATAA	TRCN0000314909	-0.00237310701789	-0.0289819814537	-0.067190549828	0.381126554782	0.219536414407	-0.269841875917	-0.27366903378	0.10468756783	0.11026879867	0.0	-0.114552323476	0.0	-0.12219564105	-0.170876774698	0.153475832617	0.0689092870427	-0.232859642067	-0.392658460029	-0.111768141521	-0.215729162462	-0.113319227353	0.00494129616556	-0.102432489074	-0.151309753757	-0.12212543727	-0.00886794936241	-0.0994823274363	-0.051514317465	-0.123495596356	-0.145643510029	-0.0145771120451	0.0923119491689	0.0396193970739	-0.112421177383	0.0508623337515	-0.0472620892616	-0.136248938371	-0.117051364183	-0.0770217719115	0.126855872416	0.0984284499497	-0.0103937833214
37983	l20	ACAACA	Treated	SLIRP	0.55	CGGAATGCACTACAACAGGAA	TRCN0000154330	-0.284430017008	0.170560626486	-0.294928978223	-0.136558817422	-0.345199018127	0.0926498577036	0.189235767659	-0.334362596644	-0.371668313628	-0.162211162794	-0.12730045657	-0.406021461687	-0.185483560963	-0.117754506596	-0.021346482811	-0.314723271639	0.00543113161307	0.248802323871	0.0635340250269	-0.0461941563752	-0.0825629281344	0.131067972674	0.166861724878	0.313844350362	-0.0754523650065	-0.0417079933522	0.203875586306	-0.0127856684402	-0.0346345399031	0.138564295284	0.126396768674	-0.20207702301	-0.0462887646296	0.0606090289657	-0.0294728740293	-0.0684231453508	0.0506568300673	-0.0600549839453	0.0144997643281	-0.0351242813999	-0.233665064396	-0.118177779623
38034	j10	GGTAGA	Treated	XBP1	0.77	GAACAGCAAGTGGTAGATTTA	TRCN0000019806	0.189200090945	-0.231694952357	-0.00389128702036	0.114411233243	-0.00269451131516	-0.117123549416	0.238232353236	0.285281104922	0.250231089668	0.232288623615	0.231961223859	0.0	0.217250044803	0.275648617303	-0.0331999920042	0.101505129848	-0.0339146703125	-0.0543345739995	-0.024385138136	-0.225604927817	-0.105066843401	-0.100414742913	0.0725759604148	0.157576518869	-0.0459545135264	-0.0483690946485	-0.153875437764	0.0593903937619	-0.126408594293	0.0286007726737	-0.0599697041679	-0.0474123596602	-0.000134619735918	-0.15759311239	0.00116147795924	-0.0618132067395	-0.0384149935709	0.033070595647	0.00755592959507	-0.0884680830216	-0.0218583574548	-0.0621158397429
38030	b14	TCACTG	Treated	RAC1	1	CCTTCTTAACATCACTGTCTT	TRCN0000004869	-0.432162989138	-0.134381099656	-0.0012774427087	0.281885985362	0.0987247541683	-0.152046312197	-0.0311225466626	-0.175951008006	-0.230274351782	-0.507343220197	-0.517441065754	-0.711779670316	-0.448899942191	-0.443794237264	-0.0904279439281	-0.364582498218	-0.136336652527	-0.168150532407	-0.0498310477773	-0.296025661885	-0.137350696537	-0.0969184872695	-0.108344791519	0.0986060478508	-0.131711552787	-0.0746686530161	0.0111510930934	-0.0245160068701	-0.104772737345	-0.0472723474342	-0.0580171420155	-0.119889677003	-0.0649289610079	-0.0703597695208	0.0944286666912	-0.077974834655	-0.149737639011	0.0140198240587	-0.0276907738162	0.0494480798631	-0.0438235422459	-0.186326357244
38030	h03	GGAGAA	Treated	CHMP2A	0.54	CTAGAGACCCAGGAGAAGAAA	TRCN0000138966	-0.675033693543	-0.191234641818	-0.311696020924	0.250344907478	-0.0170732706543	0.0640796398656	0.325173644572	-0.466251229279	-0.532160079864	-0.666676121992	-0.660562664169	-0.811709188514	-0.658288681777	-0.694971503288	0.078065700703	-0.702877354277	-0.0561581916706	-0.0253374985704	-0.188350944214	-0.366906871178	-0.0751749193315	-0.0589191844819	-0.0499763170106	0.229099611813	-0.212196385455	-0.0591440844641	0.142942941332	-0.0673931005682	-0.127064680679	0.0150957094011	0.0449324762923	-0.144510511214	-0.058457338407	-0.0114152467279	0.141100793445	-0.315633008253	-0.0692828330566	-0.0416889015191	0.104508712837	0.0114858050579	-0.131848878967	-0.180709416248
37983	l11	GTGAAT	Treated	EGFR	0.75	GCCACAAAGCAGTGAATTTAT	TRCN0000121068	0.820830919488	0.0542692902457	0.212861784282	-0.366428866348	-0.00473532252684	0.344531226501	0.736599602855	0.452081879591	0.528036598367	0.734937376724	0.899883053588	0.639153437632	0.659835697421	0.628805021536	0.0300334402406	0.436769079385	0.600952938107	0.224139894439	0.0584407926088	0.377754207104	0.0862282382811	-0.101826674939	-0.00685309969417	-0.025973177632	0.00147385185401	-0.00966397353575	-0.198546621959	-0.0576000820639	-0.000112604908059	-0.0668510999629	-0.0817416593747	-0.0717473431366	0.0129151920654	-0.0403808442205	-0.147096893721	0.0273772921308	0.00925889838981	0.0747902694464	-0.0257687433782	-0.114311084586	0.0326388698483	-0.0435620823819
38002	g05	GGCAGT	Treated	TSC2	0.78	GCTCATCAACAGGCAGTTCTA	TRCN0000040179	0.230865619195	-0.232494572984	-0.223552474023	-0.403292202652	-0.377253835463	0.423976243354	0.393573329262	0.0230306417531	0.0313062466253	0.655912515899	1.02872422137	0.811709188514	0.292691318605	0.189661392116	-0.00673767928086	0.0581792818277	0.233878170105	0.314249225864	0.174115458333	0.142074793053	-0.0743279451647	0.118578924015	-0.0215099216929	0.362023151123	-0.330072591877	-0.121099513734	0.191151293921	-0.110043435224	0.0586290264143	-0.0284726163191	0.210585645854	-0.301078786915	-0.25215689378	-0.142765155154	-0.147109621587	-0.108022412926	-0.0582492297103	-0.0397987362542	-0.128424529702	-0.0195461304541	-0.186599313718	-0.111806825208
37983	e09	CTGGTA	Treated	KIF11	0.7	GGATCCCTTGGCTGGTATAAT	TRCN0000256365	-0.0363102149371	-0.0749433055773	-0.0589857956445	0.348269382613	0.0185057203559	-0.438073290499	-0.652877039817	0.0270911958024	0.121056542759	-0.053224866032	-0.167909167602	-0.406021461687	0.116705862198	0.0150448894903	0.116345034914	0.125646473086	-0.643095679617	-0.325831343091	-0.0293067832853	-0.21287330022	-0.354569435947	-0.0208770437017	0.0263842131819	-0.0518200520788	-0.156020663816	-0.288414309631	-0.186069671781	0.0365812180372	0.0920545123386	-0.12884733445	0.0412946933989	-0.0785434378857	-0.233637391298	-0.19821607043	0.00203551241869	0.189744239363	0.0262825872219	-0.144655787084	-0.0473590044633	0.122630730604	-0.135982183055	-0.146229857522
38004	d06	TTGAGC	Treated	ATG5	0.8	GATTCATGGAATTGAGCCAAT	TRCN0000150645	-0.0920012967722	0.112414958366	-0.187215786176	-0.333784463205	-0.216775246039	0.280076048246	0.501997127069	-0.145911340718	-0.130465095675	0.0462231597339	0.0929898454515	0.0	-0.023597558492	0.0106738759123	0.0463979749077	-0.227147292884	0.367630046425	0.300958350413	0.0609884051533	0.204359714204	0.0149757477433	-0.0265208264406	0.056584321488	0.0718998222733	-0.139221409366	-0.112645555245	0.0970372785651	-0.0151677415597	0.0606121161847	0.0798693761267	0.168348221478	-0.176472801007	-0.0721260123129	0.113462983131	0.00619047577084	-0.029234629091	0.0235695552551	0.0837527406922	0.114853968863	0.00250123141909	-0.128075451814	-0.0677621968955
38030	c12	ATCTGT	Treated	E2F1	0.83	ACCTGATGAATATCTGTACTA	TRCN0000039661	0.0429715244077	-0.126628343907	-0.171177322966	0.0474240273755	-0.0559261099838	-0.148648561692	-0.209390575022	0.0555717267844	0.0512724908626	0.0	0.00571991940904	0.0	0.128923246631	0.0742646662616	-0.0444067170235	0.105171360336	-0.21760929616	-0.0865905552238	-0.075522394098	-0.0270121500014	-0.148891966747	-0.148363653593	0.0020781002463	0.00048860668841	-0.0466224589253	0.00113344422826	-0.104436489847	0.0748794040237	-0.109558144655	-0.0484166819081	-0.0100762799752	0.127078805988	0.00934914337672	-0.0897588385646	0.0465196311503	0.0319518200378	0.01244237858	-0.106796322046	-0.0979500177146	-0.0256741524823	0.026406034291	-0.0104846104418
37983	c10	AAGGTG	Treated	RPS6KB1	0.99	TATTTGCCATGAAGGTGCTTA	TRCN0000003161	0.518520872398	0.0	-0.0833494938455	-0.26097379276	0.0537988583787	0.0540179321036	0.221156625853	0.333941787911	0.409184015756	0.607528741436	0.640903429525	0.296258906118	0.435215844519	0.358127835836	-0.0390929238025	0.322343284335	0.240439391294	0.0600178573885	0.084677238613	0.36098518078	-0.0767716342695	0.0569065998138	-0.0508709164677	-0.146449734672	-0.0423502650522	-0.107778386531	-0.100686682132	-0.0160574219805	-0.00629819724396	-0.210020829808	-0.119316110125	0.028744244553	-0.116494137096	-0.103658432717	-0.0265962407765	0.0748199653173	-0.00911177303743	-0.132021969433	-0.0926994142849	-0.0236870094104	0.0133291539415	-0.0871860703581
38006	e11	AGCCCA	Treated	HDAC7	1.11	GCTGCGCTATAAGCCCAAGAA	TRCN0000199823	0.231324190161	-0.0814039353685	0.135155388875	-0.02863933056	0.0187042905811	-0.105196442226	-0.105735938403	0.136200854022	0.210325162588	0.388092348853	0.475255937677	0.0803754438467	0.23878570003	0.122977973389	0.0700228936497	0.173904200037	-0.109804377635	-0.161469583294	0.0742432086905	0.173277490226	-0.193869896386	0.163011478661	0.0610392723071	-0.0604271159742	-0.0904101699898	-0.0941688059434	0.0391307555618	0.0954690495923	0.0433801534177	-0.109961230848	0.0172449857952	0.0538318207075	-0.149156926842	-0.201480193158	0.0616943491736	0.0986631781054	-0.0622651620877	-0.11434793109	-0.118713768434	-0.00459109255051	-0.0583592017997	-0.0437016117018
38030	f01	TCCTCA	Treated	RPS6KB1	0.69	AGCACAGCAAATCCTCAGACA	TRCN0000315001	-0.288289973874	0.173144878403	-0.102195416696	-0.441389943582	-0.369703201211	0.445703852301	0.533352898895	-0.395667036952	-0.415891932233	-0.129966682462	0.0105520713656	0.0	-0.107860738828	-0.114145937061	0.0355942934082	-0.417795394736	0.395517501052	0.497658009262	0.158453396833	0.177957751238	0.0533405037136	0.157552416153	0.119240417331	0.370809782715	-0.131521721928	0.00653539118849	0.232714571084	-0.0640100771407	0.0169615049518	0.0961350638656	0.167575543472	-0.220408645352	-0.0647498157456	0.129117463398	0.0661746200902	-0.101125723231	0.0567166497146	0.0277856614873	0.0590131245264	0.0850136743601	-0.26744223118	-0.0579465505634
38003	i18	ATCTGG	Treated	HDAC2	0.86	GCAGACTCATTATCTGGTGAT	TRCN0000004822	-0.435450582727	0.0360414370334	-0.238507782389	0.11359720512	-0.0755631314532	-0.196788313645	-0.0310169351492	-0.319223154891	-0.268985105673	-0.319102394418	-0.411799650684	-0.711779670316	-0.324529878121	-0.322534978874	0.0274226244111	-0.358324361308	-0.331574725355	-0.0718623854409	-0.0048595544773	-0.261511547169	-0.226390759614	0.105408485235	-0.0501581518532	0.14413976459	-0.227887344842	-0.19318996525	0.0834167706875	-0.0647323963632	-0.0375525364504	0.0121948804507	0.116394576095	-0.211997550091	-0.208967994212	-0.0536054266939	0.0378342839493	-0.102436057828	-0.0333276660803	-0.0838946170726	-0.105246504656	0.0245240734968	-0.180870636705	-0.109472832164
38030	o01	AATTCT	Treated	PGK1	0.74	CCCAAGCATCAAATTCTGCTT	TRCN0000006179	0.496620275749	0.0516850383292	-0.166067552132	-0.177926063667	-0.0265495729298	0.178527001188	0.253142039464	0.278564057816	0.274622797093	0.42838216629	0.4905608158	0.312637911048	0.446388105271	0.411168726902	0.0735758542053	0.299449025768	0.235752029488	0.179042426146	0.0317735779307	0.219021277103	0.0223186466094	-0.0826875258839	0.0573405016787	0.0742587291298	-0.0663786741229	0.0210772394788	-0.13518195111	0.0178263508668	-0.0305424374299	0.000771420364162	-0.0963166714176	-0.00536607925116	0.00307905919592	-0.0213794555465	-0.0211375850883	0.0667476007112	-0.0346062447209	0.0270171586157	0.0137361033442	-0.0181873797101	-0.0627562972949	0.0150944474144
37983	i03	AGGTTC	Treated	LMNB2	0.55	TGGGTAATTGGAGGTTCATTG	TRCN0000255446	-0.270676147713	0.062022045995	0.0205167984851	-0.02847737222	-0.00910700425204	0.0142813701393	0.145369794563	-0.182523827928	-0.179598562249	-0.162211162794	-0.185207132356	-0.406021461687	-0.199358977142	-0.227837903531	-0.0389687635573	-0.276274306477	-0.0614037350607	0.00223435790059	0.0276330355295	-0.0975683552049	-0.0126987940776	0.0814814947799	-0.0422615169163	0.0868227159065	-0.103533837976	-0.060963415294	-0.0193601957925	-0.0604736287588	-0.0256841558474	0.0112027014971	0.0284019180562	-0.107993181798	-0.0850119574775	-0.0383920121174	0.00148037266814	-0.0970065158058	-0.0456859929188	-0.0818234687943	-0.0796237801073	-0.06160953382	-0.0970392979917	-0.135444134255
38006	e13	CTATTT	Treated	ATG5	0.84	GCAGAACCATACTATTTGCTT	TRCN0000150940	-0.537835602272	-0.0697748017444	0.0514877671905	0.234319405793	0.0177968586593	-0.202316050311	-0.213463137415	-0.420733316777	-0.417439600342	-0.480647868855	-0.507261013784	-0.711779670316	-0.526939740659	-0.522563262085	0.0858124980106	-0.445551054049	-0.263597548476	-0.136429899927	-0.169482137362	-0.13780207702	-0.0869952957649	-0.0305871741131	-0.0786177986919	0.068460179293	-0.0880304212546	-0.0488214497767	0.0269668673545	-0.0254488029287	-0.054112117176	-0.0318984577292	0.140436399207	-0.0209949889819	0.00635888859236	-0.115593140405	0.0277956078531	-0.0536140403646	-0.0860279242166	-0.124690821467	-0.0396952496066	0.0441053758748	0.0346488525978	0.0589225803133
38005	f15	ACAGAT	Treated	WWTR1	0.87	GCGTTCTTGTGACAGATTATA	TRCN0000370007	-0.03005935556	0.0158083535202	-0.138257477531	-0.51682014408	-0.402002320083	0.448361217672	0.694495802109	-0.23236725324	-0.239128754123	0.198913459909	0.2644468486	0.410847297498	0.0589886755131	0.108658201501	0.0605051688836	-0.231020841441	0.534196858356	0.573142542916	0.181452479371	0.330335898934	0.0807810751762	0.134380666921	0.138813839003	0.299722036537	-0.112395503075	-0.0575652757027	0.289532471741	0.0012973812672	0.10636438524	0.0989469799573	0.218488783047	-0.263324994116	-0.107994450558	0.208592062323	0.0167549481303	-0.0698287517071	0.09401024054	0.0730840340572	0.0596648143093	-0.0643791964291	-0.235908371984	-0.154626658702
38030	p19	CACTAC	CTRL	GFP	0.79	TGCCCGACAACCACTACCTGA	TRCN0000072186	-0.326637979833	-0.0826960613267	-0.0638721354352	-0.105520444626	-0.246077272912	0.110197150281	-0.000995441762234	-0.342505508473	-0.368574519981	-0.434090455783	-0.36254250164	-0.428468812249	-0.207416751804	-0.156538472289	-0.0264387723664	-0.299823276407	0.0253140663876	0.229985105421	-0.0398688029358	-0.0140355700417	-0.00456523656716	-0.00331044869515	0.0545091454796	0.285979597224	-0.101987491767	0.00154944237587	0.31417511845	0.0374642562142	0.0966817855724	0.217591726983	0.176002648128	-0.168132855288	-0.0584237486703	0.207548242062	0.0826695612392	-0.0155096869639	0.0928662333435	-0.0291924024249	0.0330792941612	-0.0194416424047	-0.163622066184	0.0541136718494
38004	k23	AACGTT	Treated	KIF11	0.69	GGAGGAGATAGAACGTTTAAA	TRCN0000256362	0.651000057403	-0.21716526048	-0.0615503954552	-0.206753006767	-0.0602781262668	0.0720794834296	0.0872370790713	0.441889512793	0.513449466202	0.823618644575	1.00730487937	0.674489750196	0.674974592466	0.570315866894	-0.0504916160055	0.524980404449	0.0505550878003	0.140595018955	0.0973850341181	0.232969432359	-0.00613414132377	0.0843653046453	0.028327838122	0.14941420766	-0.099475131647	-0.253997360955	-0.136957460727	0.0830480664409	0.0385185931226	-0.0220460871693	-0.0910806273445	-0.179200826608	-0.106285035951	-0.234478804436	-0.0253146241343	0.0192956952475	0.0507005519694	-0.0818200033797	-0.208537981152	0.00740818452204	-0.0600604401883	-0.266289283296
38006	a20	ACGAAG	Treated	HSP90AA1	1	TACTTGGAGGAACGAAGAATA	TRCN0000315009	0.495577090665	0.0529771642874	0.0991139518418	-0.326073038946	-0.208697349512	0.444948346882	0.436546552654	0.215757670972	0.279850833364	0.469228960602	0.599241438814	0.312637911048	0.400322018539	0.395079821331	-0.0247446544954	0.256289011128	0.413154874318	0.363856872228	0.15979816246	0.158616030199	0.00863150056463	-0.046045330381	0.00173290592085	0.230686573029	-0.166261280601	0.00307512526252	-0.0880442000141	-0.0237078608547	0.0775084356946	0.131377849661	-0.0361087653532	-0.164518637619	-0.170072574338	0.0147509078711	-0.0464110149473	-0.0398182371892	0.0267625306264	-0.00360290939927	-0.109317145018	-0.0286071737652	-0.226177079011	-0.0951088060459
38003	j22	GAAGCA	CTRL	GFP	0.72	CCCGACCACATGAAGCAGCAC	TRCN0000072188	-0.101443258429	0.0772316507858	-0.00256459981063	0.11882531599	-0.0108787387695	-0.105844524133	0.0475481362199	-0.0500313880038	-0.080293279145	-0.186428154445	-0.197935381923	-0.428468812249	0.0247504925337	-0.0493191606846	-0.0125551266454	-0.102733909498	-0.230573800542	-0.0356802476313	-0.00749264891078	-0.17482157907	0.0493812859734	-0.0858151956982	0.059764509992	0.119789954114	-0.0499504763894	-0.0686313465158	0.0409342811811	0.0409476101094	0.0215452028511	0.124264659208	0.141594713945	-0.169967591412	-0.0845048571778	0.071153111254	0.103015306175	-0.0144987019926	0.062521483169	0.0275138800288	0.0802813174771	0.118709132611	-0.139775127023	-0.0529895739363
38006	f01	TCCTCA	Treated	RPS6KB1	0.69	AGCACAGCAAATCCTCAGACA	TRCN0000315001	-0.164643551716	0.111122832408	0.0102975534381	-0.427342447833	-0.438261635727	0.390985461896	0.404225903874	-0.366932547389	-0.38524427725	-0.112189160745	0.0161007131337	0.0	-0.017660490139	0.00917648996103	-0.0350782850474	-0.297247710368	0.422746472975	0.530888222118	0.0981584943881	0.222534988802	0.0100355579898	0.0421240433101	0.0106023549913	0.443077184356	-0.283643063032	-0.0763318518258	0.399955521369	-0.0879009415318	-0.00775196354641	0.20368078275	0.281706356397	-0.269718712619	-0.0395491851476	0.127255209405	0.0447449785133	-0.141542475296	-0.0342458391483	0.0414020697749	0.124409663905	0.00664305996055	-0.177849601537	-0.0858781601723
37983	g17	AGATCG	Treated	LMNB2	0.98	AGTGCCGCTGAAGATCGCATT	TRCN0000255445	-1.14047084189	0.25584093973	-0.0333397975382	0.302695581836	-0.884546259855	0.280304512173	0.351485302546	-1.05819021057	-1.22820248429	-1.34971037497	-1.36898471255	-1.53836798275	-1.20766536073	-0.920550999119	0.0867280119443	-1.32417956896	-0.249597770093	0.526942330261	0.221197464165	-0.814144005884	-0.251058170076	0.218959822787	0.0199591564177	1.7597727458	-0.466455390812	-0.225933910373	0.356938131162	-0.0537686864707	-0.0587934110868	0.458942037419	0.715085525878	-0.453247739993	-0.465432633017	0.0622202347201	0.0320971710319	-0.119872036464	0.0640552359446	0.159756342944	0.0858871958332	0.0161181935161	-0.537445266914	-0.372068540654
38034	i16	CTAGTC	Treated	RB1	0.69	CCACATTATTTCTAGTCCAAA	TRCN0000040163	0.322383236534	0.0772316507858	-0.155651480814	-0.108045671271	0.00510305805127	0.111229472789	0.252020560893	0.217386199251	0.225911397798	0.326958539038	0.464905755975	0.0803754438467	0.241296076048	0.224482989858	-0.114519125519	0.189786225129	0.264407134769	0.00146330488458	0.0322703146742	-0.0180409796863	-0.0487851276789	-0.0481407311168	-0.0308036846469	0.0307219285819	-0.0664396336779	-0.00895198422639	0.0130786878114	-0.100042465014	-0.0924235008819	-0.0328617116027	-0.0301737866958	0.0683905892946	-0.0949405687564	-0.0430585355381	-0.0457300154171	-0.117116411946	-0.0646384023558	-0.00715462273565	0.00548652655292	-0.0157307981063	-0.0399939256894	-0.0787136732701
38004	n10	CTTCAT	Treated	XBP1	0.8	GCCTGTCTGTACTTCATTCAA	TRCN0000278051	-0.0701894391788	-0.191616406306	0.0769379943189	-0.408672003027	-0.327105991099	0.534359189934	0.75185630797	-0.243163226515	-0.277352026367	0.117750648848	0.280787860009	0.0	-0.0205145320562	0.0429132761246	-0.00508452824597	-0.320913336205	0.555480542037	0.567832917544	0.165498907331	-0.0432114251218	0.172337058814	0.172154605482	0.0677647198148	0.45319831029	-0.213125820095	-0.00895654605022	0.20626857666	-0.0324338525944	0.0504979011096	0.0454185764778	0.0852174547801	-0.356438252368	-0.18599317983	-0.0206927073242	-0.0187840123321	-0.185979674397	0.063415191619	0.0175256588017	0.0252857867862	-0.0626274188564	-0.330708157947	-0.24786477552
38034	m22	CACAGC	Treated	RB1	0.83	CGAAATTGGATCACAGCGATA	TRCN0000040167	0.306949996488	-0.136442583055	0.0415070615505	-0.13007831026	-0.178888968703	0.116868867092	0.16150122651	0.124631558556	0.156360350757	0.204368568596	0.316772556398	0.0	0.338763797001	0.315603028933	-0.00850515633329	0.167234269404	0.00180332697372	0.121210421273	-0.00275449735593	0.138207646862	-0.0436015939034	0.0160335894861	0.0812627971175	0.210185838127	-0.115297304259	-0.0382819173844	0.061731933305	-0.0112959172764	0.0606144646149	0.258027194097	-0.00433000962849	-0.1462038242	-0.0331725465925	0.0405901719411	0.00673148539881	-0.0554246532658	-0.0323696955465	0.175353469958	-0.0449269139444	-0.0222961265308	-0.0810663959717	-0.0619796324338
38034	b24	CAGATC	Treated	YAP1	0.58	GACCAATAGCTCAGATCCTTT	TRCN0000107268	0.126895529274	-0.27417236029	-0.280172665466	-0.257688341388	-0.209608008764	0.214618368339	0.0941654939897	-0.0765099290027	-0.00794752262348	0.0130917004395	0.291664357265	0.0803754438467	0.142447776314	0.123715949118	-0.0761090034159	0.0998272415911	0.185545676187	0.337709192994	0.263426507762	-0.0238895169451	-0.035680424953	0.00353954975303	0.0875870298359	0.255642574887	-0.339430047075	-0.350941225879	0.205176030942	0.00512147737908	-0.00551102698359	0.0662665919922	0.132972799263	-0.390952004221	-0.316244196295	0.0822829631539	-0.0251286180379	-0.178837086831	0.0189648432916	0.0495812183059	0.00946882316344	0.0372427012419	-0.300300608306	-0.263067612792
38034	d04	ATGCCT	Treated	HDAC3	1.14	CAAGAGTCTTAATGCCTTCAA	TRCN0000194993	-0.0503009305231	-0.311500991503	0.173810820243	-0.00728791891102	-0.0182493733467	0.0554661717061	0.0324047768401	-0.0442069203427	-0.0656522623579	-0.0728726794874	-0.00248016617406	0.0	0.0297765741594	0.0318229326232	-0.0910542441937	-0.088757444913	-0.0400065816019	-0.00160400727733	-0.0154622961452	-0.0611220082375	-0.0046755995613	-0.0165473950954	-0.0761153747487	0.104332499457	-0.041362183848	-0.0722513351311	0.14155627093	-0.0920487705043	-0.0101313053008	0.0769758252351	0.0510742909683	-0.0951823766763	-0.119890093147	0.0810111920621	0.0141581619849	-0.0384739741184	-0.0267255472287	0.117543084248	0.0360580437638	-0.00895754878161	-0.122939820021	-0.137887788921
38034	h05	GGCAAA	Treated	MELK	0.74	CAGAAACAACAGGCAAACAAT	TRCN0000001645	-0.164621227167	-0.0296054661346	-0.0622605923258	-0.590594241591	-0.522243819385	0.531382539934	0.920810853412	-0.356657971337	-0.386680374312	0.204368568596	0.393645764779	0.0803754438467	-0.105728374154	-0.0541297219631	-0.111002255334	-0.463011842559	0.667458290399	0.676370472179	0.133970536541	0.153372296749	0.0116486246452	0.199425083827	0.0888626563217	0.601881273217	-0.190970156671	-0.144175685311	0.2146766286	-0.140005424671	-0.00808420601683	0.243633221246	0.206936053862	-0.340788934351	-0.0921584275474	-0.0126801216251	0.0418471182979	-0.158564899646	0.072519731729	-0.0427890854888	-0.0468745873959	-0.0799523661529	-0.363868907465	-0.093432907287
38034	o03	GGACTT	Treated	SLIRP	0.81	CTTCAGAAGAAGGACTTCGGA	TRCN0000154329	0.264079885246	-0.097826757662	-0.204941116406	-0.378049426434	-0.0795424573438	0.323319209489	0.528531367877	0.121169570819	0.214460421805	0.363027509637	0.566867258463	0.312637911048	0.229709483057	0.214525579937	-0.00737859792562	0.0912458385143	0.496566540125	0.223866887022	0.0897382451216	0.444792444259	-0.082089983384	-0.0886343220817	0.0183977679081	0.0211672501179	-0.0353755063368	-0.230006150203	-0.136858655637	-0.0610773389481	-0.0345478962602	-0.00259840203425	-0.00643616595708	-0.11500309705	-0.189488496616	-0.123186379206	-0.0588369126798	-0.130196175168	-0.147280852378	-0.029993250115	0.00964272257875	-0.096840289269	-0.0893809543891	-0.134774478998
38003	b19	ACACAA	Treated	CDC42	0.79	CCTGATATCCTACACAACAAA	TRCN0000299931	0.419262828722	0.0334670486739	-0.146182189206	-0.323457636116	-0.183396940878	0.443077372811	0.550661245505	0.176158343002	0.234040233696	0.404629704635	0.505362897897	0.312637911048	0.443756029291	0.440326257781	0.00396320964075	0.162878378448	0.52876911382	0.313340628669	0.0615659053723	0.292048444984	0.110725274368	-0.210598003374	0.0242778062205	0.131649028964	-0.0910112592438	0.139231274323	0.0946662171737	0.000488505422832	-0.0193693993754	0.143267859333	0.0837398520127	0.0345218205494	-0.0320735356711	0.127895624005	-0.129952979668	-0.0290149427376	-0.00600074853613	0.121647992362	0.0548590429375	-0.019335378847	-0.179044955481	-0.133794717927
38034	d17	GGTGCT	Treated	RPS6KB1	1.12	TTTGCCATGAAGGTGCTTAAA	TRCN0000350402	0.649910886418	0.0231694952357	0.0492896355913	-0.209063242487	0.0500357459913	0.126437645812	0.0392242152842	0.428327775176	0.502643317621	0.640958966417	0.756172012731	0.533171180476	0.514456709039	0.441330545275	-0.0584583264515	0.520771012895	0.294806075183	0.0265458514318	0.0501520287062	0.322676264664	-0.119025917523	0.0333945101296	-0.0610863387573	-0.04441680497	-0.0943751497125	-0.0379117457417	-0.00933815675554	0.00614687543345	-0.0560727566498	-0.08207720776	-0.112214770272	0.0301537665265	-0.0682409877993	-0.121244265716	-0.0806489600778	0.0410436608355	-0.0888588678509	-0.182728994168	-0.151541167481	-0.0201717173332	0.0588525467081	-0.075101526189
38030	m06	GAAGCA	CTRL	GFP	0.71	CCCGACCACATGAAGCAGCAC	TRCN0000072188	0.134897950039	-0.00646062979115	-0.0332135104263	0.188056237947	0.0233443530425	-0.201531344021	-0.0151834851926	0.172698220049	0.144487952477	0.0	0.0493516294788	0.0	0.167059532339	0.127802432189	0.0697050845959	0.116759269033	-0.299591679972	-0.0981793455535	0.0569386985832	-0.257941533489	0.0298591848304	-0.0819307709168	0.0185123727698	0.0950980415781	-0.112093396396	0.0256954218131	-0.00969270921652	-0.016926030116	0.020223067476	-0.045601545982	0.010758905657	-0.0496410644771	-0.0850268201231	-0.0647611296908	0.017596298288	-0.0119178268441	0.0473342183769	-0.09873953304	0.0167203852825	0.0502150175617	-0.0793300118164	-0.062044183428
37983	h20	AGAATA	Treated	MTOR	0.66	GCTGCTGTTGAAGAATATATT	TRCN0000221542	-0.143590395433	0.10983070645	0.0333397975382	-0.121525966562	-0.215367263784	0.143778740854	0.104386306989	-0.155777643012	-0.172674902077	-0.134631395783	-0.106068756641	-0.406021461687	-0.0353803506597	0.000877123003883	-0.0346837597027	-0.183117557854	0.112853945257	0.183874511937	-0.0356004347929	-0.0433956889951	0.0190949160334	-0.148507498319	0.0399668537863	0.207375531474	-0.0405700698567	-0.104067517393	0.048370599457	-0.0139103337197	0.0367510003341	0.12586139336	0.0665801458922	-0.0673978424972	0.000458858643573	0.0876407817598	0.00220373658553	-0.0223452707879	-0.0155210104757	0.0843233605241	0.0259152056441	-0.0428253330471	-0.0637313673122	-0.0142771987895
38003	b15	0	Untreated	0	0.03	0	TRCN0000000000	0.0248212228072	0.0514877671905	0.0551388959286	0.0531186216078	0.0688920568023	-0.0601501406035	0.0491988639679	0.0415277244732	0.049881937615	0.0	-0.00452456238042	0.0	0.00805694540682	0.0062663095827	-0.0197900988446	0.000813853807077	-0.00870799329859	-0.0655772469693	0.00246898189954	0.0146942613829	-0.0431552667847	-0.0163002519052	-0.00106096099592	-0.0375529454724	-0.0288617127908	-0.129382254259	-0.0409733116431	0.0420006106875	0.0311582519567	-0.0571451804773	0.0387941516055	-0.03223814942	-0.0100007066085	-0.0120484101965	-0.0159249088392	0.00588035393315	0.00774833495191	0.0203620082311	0.109298661144	0.0449792010372	0.0683061168824	-0.0320239901558
38006	a14	ACAGTC	Treated	EIF2AK3	0.74	GCACACAGATTACAGTCAGAT	TRCN0000001400	-0.325445420558	0.067190549828	0.254864447593	-0.188882890995	-0.221777161177	0.0720801872566	0.290649376819	-0.319237513094	-0.283730125589	-0.0921254292951	-0.0892199727787	-0.428468812249	-0.284854492739	-0.231398911801	-0.0168085973852	-0.346860220208	0.153457960085	0.0923112450723	-0.0217179756226	0.110610310494	-0.10817635878	0.0567990771239	0.0377096365552	0.168409118233	-0.192249218494	-0.120494578899	0.0791641318034	0.0127354902674	0.00880301883943	-0.0270837307688	0.0962397053149	-0.149807994298	-0.0242501866353	-0.00299598800235	0.116529048336	-0.0721065993933	-0.00122877018792	-0.0200456937705	0.0295416591109	-0.0043707927843	-0.105179777328	-0.0340295001561
38034	f01	TCCTCA	Treated	RPS6KB1	0.69	AGCACAGCAAATCCTCAGACA	TRCN0000315001	-0.207491338408	-0.0540621555501	0.0907966971418	-0.431624074543	-0.356847545608	0.411451421097	0.387438679777	-0.361261083494	-0.393531874948	-0.154027863335	0.0020661416442	0.0	-0.0737611295322	-0.034592261177	0.00274737150767	-0.329761920054	0.341374342328	0.564629321938	0.080701908472	0.142010794041	0.198258445353	0.0744247425087	0.0941448279672	0.541367495894	-0.154512469927	-0.113019572049	0.213416614031	-0.0454648266364	0.0993393999231	0.249762220394	0.223865833997	-0.306707439772	-0.151054562012	0.168143174059	0.0394732947316	-0.171496226351	0.0548537158087	0.0527766521259	0.0889930257831	0.0950887816859	-0.276005376445	-0.24247023737
38006	l18	ACTGCA	Treated	HDAC4	0.65	GAATCTGAACCACTGCATTTC	TRCN0000314667	-0.161350680682	0.155055114988	-0.1081243111	-0.190841248156	-0.226905950409	0.206014845151	0.560017155866	-0.185294088635	-0.177537336659	-0.118898575764	-0.0267729218393	0.0	-0.0890877930441	-0.0361146911611	0.0482042197995	-0.275472960087	0.283176903955	0.247899905544	0.0807381195009	-0.154902941122	0.0233779397515	-0.0560528408723	0.0160817233272	0.15437482862	-0.233702142841	0.044199554921	-0.00967093585392	-0.0785419917838	0.00581009581651	-0.0289026276205	0.0575457021613	-0.187784224368	0.00787660242015	-0.0787932464501	0.0207744543098	-0.0622845979835	0.0156573624287	-0.0176560748187	0.00688467195012	-0.0633248271282	-0.161109910347	-0.0782109658494
38003	l03	TACAAG	Treated	CDK2	0.88	CTATGCCTGATTACAAGCCAA	TRCN0000000590	-0.432752623726	0.00257438835953	0.138488389774	-0.41304613792	-0.32419277252	0.381959105382	0.633939264212	-0.4891626311	-0.518979173685	-0.207018854379	-0.173344214719	-0.428468812249	-0.311744157527	-0.268852413353	0.0720517253697	-0.566186659274	0.348223877657	0.515680646982	0.234066413272	0.134362967792	0.186036160324	0.095364436085	0.106810805535	0.365434755647	-0.14658290914	0.00522101994695	0.268265038625	-0.121952664891	0.0764100462247	0.155858487106	0.28665005288	-0.19742369445	0.0414951367744	0.126795769133	0.0213033532092	-0.0876138632909	0.0695286730386	0.0190757938648	0.0933776407248	-0.0360212114898	-0.17809011978	-0.0282155438652
38002	b07	0	Untreated	0	0.03	0	TRCN0000000000	0.0447019213637	-0.0332135104263	0.0332135104263	-0.101008875138	-0.0350566726384	0.151022177014	0.120666286392	-0.00544093910554	-0.00859867356245	0.0576860455061	0.122576612615	0.0	0.0381380276586	0.0675575279595	-0.0195330117303	0.0340828483224	0.20969684459	0.098600315927	0.0374151532612	0.061343255166	0.0633865368521	0.0526478620533	-0.00601626924471	0.0195312521762	-0.0382910699413	0.0131895931131	0.0810324733457	-0.019987238161	0.0233187951204	-0.00980081232521	0.0680902105623	-0.0635634588646	-0.0171735136905	0.0526455066082	0.0324728233913	-0.0347801754458	-0.0234203259704	-0.00765160312381	0.104698794333	0.0242034464852	-0.037068494904	-0.0620046391664
38005	l09	ACTTCT	Treated	NDUFAF4	0.74	GAAGCATTGACACTTCTCAAT	TRCN0000122226	-0.335399125195	0.123832102575	-0.0310110229975	0.461125395984	0.00447788716328	-0.393129716817	-0.217386447901	-0.10932463356	-0.122779097922	-0.380101138895	-0.433650666078	-0.271659213135	-0.219639488304	-0.236069997417	0.0808549615304	-0.219144417902	-0.614431902868	-0.286596994099	-0.0156972949549	-0.391613261508	-0.245444315927	-0.0951015978012	-0.0265620840229	0.0695298731352	-0.246674774871	-0.0902929592559	0.139236574421	-0.0320535984569	-0.0286955475259	0.0422400914177	0.0994793454663	-0.0588401595407	-0.0982835966583	0.0467172586438	0.105612556019	-0.0711195045638	0.0132983536254	0.0332067573458	0.0189434259143	0.125837182501	-0.0510166006095	-0.0917247899605
38034	p04	GAATGA	Treated	BECN1	0.68	CCCGTGGAATGGAATGAGATT	TRCN0000033549	-0.391547016004	-0.118421864538	-0.194564351018	0.104577089543	-0.0396403293928	0.0147655108893	0.0687170421317	-0.26930669458	-0.312310374874	-0.258093522951	-0.265222521426	-0.428468812249	-0.353171448699	-0.379388882216	0.0731460162459	-0.3988894943	-0.152365975271	0.0819779040948	-0.0348266467527	-0.239603066174	0.0770731562224	0.0852175147798	0.00463088347491	0.123144035543	0.0306548411613	0.040718880699	0.0977455204538	0.0406134810029	0.0107615761692	-0.0571758549317	0.0524742654691	-0.0694180413349	0.0193628053496	0.0135697349011	-0.0807786725799	-0.0199820612649	0.0177333417452	-0.0841311488231	-0.133472148733	0.0488512415009	-0.0437946158924	0.0133801569647
38004	c05	GAAAGC	Treated	NDUFAF4	0.61	CCTGAAGACAAGAAAGCAATA	TRCN0000144078	0.631704952609	0.0153293125045	-0.320574976329	-0.51723912425	-0.157788597035	0.757192382416	0.21484793409	0.270227534913	0.256848020151	0.890782562158	1.18620471434	0.811709188514	0.478858746184	0.614747501111	0.113805978501	0.330853967911	0.908949207462	0.495884526183	0.147588848767	0.247266268521	0.131433228585	0.12639363195	-0.0483071697949	0.428791667952	-0.319899055051	-0.304436857133	0.0698302842522	-0.154398136123	-0.00484822053484	0.0821050055389	0.0518124049386	-0.360164178071	-0.114757194848	0.0150995902563	0.0349234670204	-0.0658919567841	-0.196467959817	0.107443594375	-0.0132802054579	0.0240426094673	-0.294982208319	-0.270858267579
38006	k24	ACAAGA	Treated	HSP90AA1	0.44	GAAGGATGGTGACAAGAAGAA	TRCN0000001028	-1.05097467179	0.105954328575	-0.118421864538	0.41346308433	-0.192999177015	-0.239872094078	0.0723574324238	-0.849837609384	-0.913714105228	-0.970134101725	-1.11272790768	-1.13188787792	-1.03317752399	-0.962609066762	0.0921290279605	-1.06773065592	-0.497452760847	-0.016276967557	0.0631919787059	-0.577220273021	-0.0588681125916	0.0994962752735	-0.115521121695	0.322491664032	-0.140418696679	-0.0237171337613	0.175177182961	-0.134862022317	0.00889089395409	0.0113128251249	0.153495474265	-0.26391678858	-0.0758856913896	-0.0497556850472	0.0352927718061	-0.0774177194783	-0.0431260506089	0.000440023131322	-0.117464295854	0.0274216430645	-0.254469685111	0.0111675110757
38005	o16	ACCGTA	Treated	CDCA7L	0.89	CAGACGACGTCACCGTATATC	TRCN0000364645	0.110744994168	-0.0500597861474	-0.219661412899	-0.0806256309713	0.024412481267	0.0949764034412	0.340031728803	0.0803278189341	0.0777213637738	0.12567309789	0.0957202434371	0.410847297498	0.0617595395034	0.0578344322752	0.0514571971575	-0.0113167674159	0.213500730361	0.0332991285572	-0.00256193748918	0.0832581140836	0.0420045024156	-0.0914309206496	0.0140771377544	-0.0278430693655	0.0160952475308	0.0817855950157	-0.0257807301777	0.00216414236912	0.0170440685108	-0.00703939936582	0.0168017556357	0.0667266994099	0.00574226292229	0.0648145992526	0.0230412094328	0.00549058885655	0.00368285807238	0.022325346137	0.0572140303858	-0.00458856277718	-0.0421601566652	0.0061326104403
38003	e05	GAAGCT	Treated	PTK2	0.55	CCTCATATTGTGAAGCTGATT	TRCN0000121209	-0.200458353758	-0.234269340717	-0.0820671939402	-0.0567986025601	-0.133779084868	0.147486004057	0.304415727965	-0.111525354231	-0.134643233762	-0.162598107636	-0.10988656363	-0.428468812249	-0.258959377843	-0.277396308151	0.0309417019677	-0.308369880108	0.166137599495	0.105963290584	-0.0849665292399	0.0384335197934	-0.0732155910366	-0.146056740771	0.0729932286859	0.0199851770011	-0.0437505024609	-0.0544355522338	0.0344248674664	-0.062099894918	-0.0259035932898	-0.0835979575126	-0.000496972415505	-0.0414313896078	0.0561398240687	0.0211472095981	-0.0653653538869	-0.104585529373	-0.0307294472404	-0.037677159555	0.00891919530986	0.0781368298523	-0.0128118174511	0.0133643423485
38030	n14	CTTCAT	Treated	XBP1	0.74	GCCTGTCTGTACTTCATTCAA	TRCN0000019804	-0.24559042114	-0.103370076658	0.14818335421	-0.458621819675	-0.67557673781	0.758659647942	1.1121483139	-0.371182296117	-0.434107089303	-0.103606539534	0.0948225539754	0.0	-0.088607984352	0.10997245475	0.0803130263845	-0.527492415585	0.711211411337	0.888958522249	0.286252346351	-0.249248331324	0.064345753521	0.0921767229998	0.0262354617448	0.885647060285	-0.436883641421	-0.101268418628	0.290563798198	-0.196613682517	-0.0795081324501	0.273901757547	0.230298574038	-0.367367067869	-0.295589682809	-0.0443345016125	-0.0958807637189	-0.241540451829	-0.0466729883981	-0.0211933106157	0.00975145647445	-0.0505357162124	-0.522497261413	-0.318732849598
38034	c13	GGCAGA	Treated	PGK1	1.02	GCCTACTTTATGGCAGACATT	TRCN0000006178	-0.212064150274	-0.0386158253929	0.0259419134691	-0.00531329560536	-0.0776736184047	-0.129469578233	-0.100698715127	-0.220049266742	-0.216968730832	-0.181480357624	-0.0953570150357	0.0	-0.143126655963	-0.15895641577	0.00648926868677	-0.204275785585	-0.312612034797	0.00965218414252	-0.0433531581887	0.0331896499632	-0.126142206103	0.0213600409693	-0.0704828549838	0.0309758086433	-0.0913852794838	-0.0941038011062	0.109805659903	0.00518763209226	-0.0308106803792	-0.0636168091268	0.126065845421	-0.120270414472	-0.126912756037	-0.15441055222	0.0827616630519	-0.0189015590856	0.000204782717298	-0.0919572885391	-0.0339886407217	0.152515630315	-0.0861881112914	-0.00601788656715
38002	b23	ATGGTC	Treated	HDAC1	0.67	GCTGCTCAACTATGGTCTCTA	TRCN0000004818	0.0698821175748	0.0332135104263	0.0498202656395	0.0695514462183	0.0540332078386	-0.114281974121	-0.0650761967682	0.0735726986404	0.0557689286907	0.10193324067	0.142328162239	0.0	0.0742826588581	0.0483636701505	-0.045950998117	0.0399105946096	-0.1991518311	-0.12180854552	0.0128734474899	-0.0547480606339	-0.0423963018299	0.0557590579853	0.0134178636444	-0.0286974231046	-0.0277968871236	-0.0293209236299	-0.00155011072064	-0.00168814789015	0.0126909654398	-0.0491871537244	0.0434932912178	-0.0590167164566	0.0490010058394	-0.127351098432	0.0226450694337	0.0207814269134	-0.0380625674424	-0.00434872343086	-0.0448573325672	0.0702098374367	0.0616401969076	0.0744404871458
38003	a16	TATCCC	CTRL	lacZ	0.69	CCAACGTGACCTATCCCATTA	TRCN0000072236	0.0148387745043	-0.133868194695	0.229531683052	-0.241762058976	-0.167194056765	0.196547785241	0.233386587619	-0.106019199933	-0.139124353453	0.0322651777792	0.176253132863	0.0	0.115329418538	0.107194017127	0.00251884841021	-0.0574069606893	0.0997032052358	0.321918806671	0.121979376062	0.0210689777181	0.151017405238	0.0398690739201	0.113056713992	0.242671721494	-0.10599197604	-0.167824611901	0.0746782839219	-0.0182266801097	0.0967622032885	0.125484880118	0.095673250624	-0.183806248086	-0.0830570934149	0.102761440494	-0.0219009581393	-0.00159992396988	0.158762260218	0.0322693873481	-0.0160322963679	0.0665292941008	-0.156670414282	-0.128389854424
38030	d08	GAAGCA	CTRL	GFP	0.84	CCCGACCACATGAAGCAGCAC	TRCN0000072188	0.192827916488	-0.250672435897	0.104750302114	0.0376244723601	0.0154527433324	-0.0672295117752	-0.00891100276313	0.154827481394	0.168622437549	0.0444291581494	0.12276662653	0.0	0.218932601024	0.205212158187	0.101775234394	0.192046022728	-0.151899184579	-0.0157147873647	-0.110797535293	-0.0522382421034	0.0895257650803	-0.127194354531	0.0594053091729	0.0669486038206	0.00171538066967	0.00636055138732	-0.0897417797896	0.0234192525009	0.0190407295012	0.0182618233128	0.041380406373	-0.115766879019	-0.0027319652502	0.037658481704	0.0372089273379	0.000791607895513	-0.0179334011488	0.0160552859989	-0.0396783401374	0.0613812652451	-0.119541133369	-0.0720390852124
38030	i07	GCGGTG	CTRL	lacZ	0.77	CGCGCCTTTCGGCGGTGAAAT	TRCN0000072237	0.0024477450612	0.067190549828	-0.155848010462	0.411144893217	0.364439473645	-0.2167607631	-0.0126768908757	0.232136714847	0.1925575739	0.0	0.0124474736059	0.0	-0.199142794556	-0.254875401855	0.043673824884	0.0139720238838	-0.0235249296861	-0.396224941215	-0.219064862237	-0.169713434421	-0.095810410088	-0.188670067029	-0.125855776963	-0.170675534391	0.0616259997122	0.0355346823478	-0.164989270698	-0.0455507735036	-0.144676428397	-0.0997910845489	-0.0891823269028	0.131085650278	0.0683663107284	-0.193629487869	-0.0458927047789	-0.0163012948594	-0.111849161225	-0.11670893842	-0.193147770904	-0.0571345759943	0.145848687789	0.0965816219174
38004	a12	ACTCTG	Treated	GNE	0.75	GCCTTCTTAGAACTCTGCTTA	TRCN0000006168	0.374157249487	-0.140518697958	0.159005188259	-0.220673900413	-0.14604717875	0.120950903126	0.00480522241335	0.212251738073	0.297532746542	0.262998376588	0.323530072214	0.0	0.38468526523	0.355507516854	0.0348398397426	0.319797908935	0.202964903304	0.0992877468083	0.0382571072254	0.237029027812	-0.148746412508	-0.109227497716	0.072023706812	-0.0248819741685	-0.117939264619	-0.116735078664	-0.00519168319171	0.0436637091812	-0.0478015145047	0.0582475950181	0.00283837687222	-0.0510225025751	-0.142967681389	0.0462664591408	0.0880612185203	-0.047396260241	-0.0810112573126	0.133553334019	0.0464548821269	-0.0292327208441	-0.0338008505115	-0.075365518101
38004	j06	AACGTC	CTRL	lacZ	0.86	CGTCGTATTACAACGTCGTGA	TRCN0000072232	0.0598427887819	-0.0613172500178	0.0230813982957	-0.24156844856	-0.0405004119655	0.150636496609	0.263346003602	-0.0113136583891	0.0193423682375	0.117750648848	0.222377114185	0.0	0.0283147885797	-0.00578911830437	-0.0703287081788	-0.00965300580648	0.205809092338	0.156671743521	0.0784638065285	0.311545870837	0.0332244273059	0.0277496574243	0.0406989689391	-0.0585881778747	0.0587610173603	-0.00871778644943	-0.0266191756375	0.0892550543631	0.0783390074839	-0.0912864181963	-0.052173215558	-0.0484046347773	-0.0314326108018	-0.0431016921383	0.0721428522524	0.0565234737873	0.0482074031191	0.024338261396	-0.0495897684996	-0.0271270120933	-0.0375140152836	-0.00977420050143
38003	g01	CCGTCA	Treated	MELK	0.53	CGGGTTGTCTTCCGTCAGATA	TRCN0000199147	-0.00971265240282	0.0604981264489	-0.0333397975382	-0.0768608435448	-0.0452949678497	0.00642812159403	-0.0175718772596	-0.0595771041002	-0.0293369210192	-0.0456715836557	-0.0291308999531	0.0	-0.0555443874913	-0.0560811105732	-0.0287622237158	-0.00914744774897	0.0662795527189	0.0411734126105	0.00984128161876	0.0437895163269	-0.0403493935884	-0.0553588631957	-0.0126693836082	-0.010149316362	0.0427631370357	0.00595465272638	0.0151698395563	-0.0250603281913	-0.0312778109162	0.00488454796898	-0.0157819045119	0.0281782896343	-0.0294675608978	0.00823641319452	0.000740693434379	0.0519186046352	-0.0137406613848	0.0508140343525	0.0194219329732	-0.0404923207093	-0.0386067481098	-0.0483985701888
38005	i24	GGAATC	Treated	PTK2	0.74	GCCCAGAAGAAGGAATCAGTT	TRCN0000121319	0.479894974729	-0.0553292373208	0.0387637787469	0.202632178362	0.158557186715	-0.241590932983	-0.147371195683	0.47192751476	0.509836653726	0.387257638544	0.329789322987	0.410847297498	0.399551579378	0.29054202852	0.0770544513952	0.450763961241	-0.223994882721	-0.27844057834	-0.00339782387336	-0.0252135734324	-0.12986527896	-0.0342700066065	-0.0391191976109	-0.153742780649	-0.011604508672	-0.0642819375561	-0.218530157335	-0.0631355411563	-0.00807350613671	-0.0684170494794	-0.154933533946	0.0653202664666	0.00727205497495	-0.209593324123	0.0325842085185	0.0844729295728	-0.0424110034771	-0.0083068978894	-0.124976025459	-0.0167370530058	0.122070988321	0.0430326283364
38034	e19	0	Untreated	0	0.03	0	TRCN0000000000	-0.232927604411	0.0334670486739	-0.0324273918364	-0.0324513751154	-0.0794095442296	0.00321384836605	-0.164350955348	-0.201287956271	-0.195484518732	-0.209155499879	-0.219313570672	-0.428468812249	-0.16102568871	-0.151056221346	-0.0380813160544	-0.115454353408	-0.0659350896022	0.0247683112034	-0.000852110692842	0.00602431296877	-0.0424268332337	0.0463138667282	0.017580288963	0.0813636773647	-0.0470436309879	-0.000980954853202	0.11306764884	-0.00604764336367	-0.0129871667967	0.0380731959087	0.0743535129767	-0.0285020398287	-0.0635292970421	0.0385854096288	-0.00100887501569	-0.0388653067542	-0.0398428621065	-0.00767103868118	-0.0145379911196	0.0122741131406	-0.0121306093776	-0.0232861430835
38034	i12	CTGTGA	Treated	E2F1	1.18	GACCTCTTCGACTGTGACTTT	TRCN0000000250	-0.839110977363	-0.00772316507858	-0.057072209632	0.367812563507	0.0467088904662	-0.298578640936	-0.11797130739	-0.607411074711	-0.679462745484	-0.875496334496	-0.922944278162	-0.811709188514	-0.81713434456	-0.791434538839	-0.00817393498708	-0.805158853052	-0.468516470979	-0.168861631617	-0.0388962409496	-0.407051801369	0.0744423174721	0.0512749453336	-0.0414758273592	0.0658452586126	-0.0437832156573	0.0203039146031	0.105108044609	-0.0499853987041	-0.0126660531836	-0.0156271127992	0.0978557397728	-0.0797575903488	-0.0144604032999	-0.0622791942069	0.0345221770075	0.00858425727774	0.00423872172379	-0.0759454567081	-0.0764670508986	-0.0012983756213	-0.121513463998	0.0198544264637
38005	g08	CGTTAG	Treated	CDK2	0.84	GCCTTCCTACACGTTAGATTT	TRCN0000039958	0.381806551323	0.0685028652543	-0.0594377940786	-0.366365016127	-0.188982830745	0.257815564449	0.278199153419	0.156930326347	0.177752115687	0.461097822788	0.528915064915	0.487917163368	0.396904703465	0.364616745243	0.0158727890215	0.260220574273	0.366965147222	0.220728324633	0.117570495707	0.392920406282	-0.113800698817	0.0504718108339	0.113307202027	0.0103780856348	-0.0260861115058	-0.0508975067472	-0.0173734096996	0.0711848257843	0.0383581247117	0.00986994000321	0.00266237669602	0.014649247807	-0.0473570409344	0.018259035061	0.00254143361895	0.0357489649166	0.0260937989024	0.01975499966	0.0102741048467	-0.0636413706923	-0.00574445225212	-0.119125001213
38005	j15	CGTTGA	Treated	WWTR1	0.92	CCAGGAACAAACGTTGACTTA	TRCN0000019470	0.297165734351	-0.097484846708	-0.0374716527887	0.126637116709	0.0951271154249	-0.136862812194	0.0351380745803	0.308102205055	0.315055554846	0.270685291653	0.18927878631	0.410847297498	0.292830189464	0.202301640195	0.025681347743	0.254376723129	-0.1431712469	-0.151178979019	-0.10426506612	-0.0656131831171	-0.128394979005	-0.153095473198	0.0239144454898	-0.119234820759	0.0334814108193	-0.0441625100571	-0.0860804740362	0.0675355959221	-0.02860840492	-0.12245229196	-0.0178930902273	0.0325056884942	-0.0289995363025	-0.0441363664264	0.0354538405187	0.103083238944	-0.0197310977366	-0.0261719369046	-0.0871170829133	0.00396219107916	0.0328770953689	-0.0856304431134
38030	g13	CAAAGA	Treated	PGK1	0.89	GCCAAGATTGTCAAAGACCTA	TRCN0000006180	0.37586485273	0.062022045995	-0.145628468792	-0.235744760735	-0.161121028521	0.21148880858	0.342827744259	0.280628075878	0.271725595691	0.388141981039	0.520557616473	0.312637911048	0.476004284901	0.37883918699	-0.0848150351979	0.226386984208	0.27895746289	0.268023659741	0.109222462574	0.0519537373052	0.0456238814957	-0.0193978688952	0.0599547429267	0.118475262554	-0.10938399232	-0.077267134199	0.0667914229909	-0.0360837643962	0.161310224793	0.000478938709504	0.16801049081	-0.232983179204	-0.0756552835886	-0.0273081597936	0.0639041299885	-0.0151367085198	0.0957742383779	-0.0171646187044	-0.0250343425698	0.0103878972214	-0.158221340575	-0.051436713217
38004	k06	ATTTCA	Treated	HDAC2	0.83	CAGTCTCACCAATTTCAGAAA	TRCN0000004819	-0.484335094254	0.0843112187745	0.0435981967807	-0.0247776057681	-0.230410568481	-0.0225664798344	0.423107264252	-0.358369512841	-0.390863782857	-0.378819405864	-0.45455770101	-0.711779670316	-0.425931082358	-0.373310416718	0.0275316637578	-0.569443159392	-0.0184202190306	0.103232955291	0.0569455477012	-0.22259098833	-0.100939718911	0.138015603859	-0.0496093940915	0.268600134617	-0.269031206592	-0.154336654768	0.16063325234	-0.0680841035442	-0.0495968366051	0.133481694852	0.195282734213	-0.184365283626	-0.0272190636907	-0.00159455568204	-0.00843537357784	-0.163774093752	0.063129940713	-0.0294523080394	0.00847452799646	-0.0246190388105	-0.193745423069	-0.0817313332344
38030	p12	TGGGAA	Treated	BCL2L1	0.37	GTGGAACTCTATGGGAACAAT	TRCN0000033500	-0.419380320485	-0.22612204269	-0.307863692798	0.124180595944	-0.119377518833	0.00722475418808	0.174250281488	-0.285648342592	-0.312722324518	-0.434090455783	-0.401829020803	-0.614756071013	-0.438033030795	-0.471244749144	-0.0150142286723	-0.418238951049	-0.173161817444	0.036944749737	-0.0340821227285	-0.22541473215	-0.0570952360008	0.00942684277404	0.00327887885343	0.148989461808	-0.127448987139	-0.100749928183	0.0899123510032	0.00516729546094	0.0140612842301	0.0848343039338	0.0682263225659	-0.141946646218	0.0649065678501	-0.0343889756854	-0.038056125137	-0.00464766107979	0.0103996000072	-0.0759747173261	0.0255051025375	0.00123257844421	-0.0767079852719	0.0588930899118
38004	b03	GGGTGG	Treated	PARP2	0.74	GATGAGTAACTGGGTGGGAAT	TRCN0000007937	-1.06123076368	0.136686369831	0.201321085135	0.199686898512	0.210727352516	-0.288459822465	-1.59075154151	-0.803687975653	-0.755261945717	-1.11624106708	-1.29258051691	-1.62341837703	-1.15469464668	-1.23305497727	-0.0960372747569	-0.503618919943	-0.713504280398	-0.390895013783	-0.141807362559	0.168047996769	-0.171818497164	-0.0533301108586	-0.176888440061	0.0293552702621	-0.236135023029	-0.200209108326	-0.369587774188	-0.0619046532791	-0.0334908403777	-0.305828398622	-0.332270499359	-0.203908573918	-0.144578743519	-0.576027154048	-0.0812355387109	0.0189889802375	-0.0190838449289	-0.402539381592	-0.453925518135	-0.0337362857712	-0.174775129474	-0.10792346387
38030	p17	AGCTGA	Treated	CHMP2A	0.6	CATGAACAGACAGCTGAAGTT	TRCN0000143644	-0.323102348078	-0.160223618821	-0.467544031386	0.0650394218161	0.0558544404708	-0.0306099836437	0.101810905055	-0.144664151954	-0.136088726395	-0.183294694954	-0.141170008362	-0.214234406125	-0.311761478374	-0.277826564968	0.0478397934171	-0.22488998165	0.0660354091629	-0.0621022551482	-0.0589859326896	-0.00684392097754	-0.155432969339	0.0338810819365	-0.134411878404	-0.0470532984693	-0.0586818956654	-0.0344132960368	-0.0296154269726	-0.0651777658721	-0.0906114157658	-0.0502373802083	0.0510821483635	-0.092627675333	-0.0879715203723	-0.133700999455	0.0835252310164	-0.175904016065	-0.165664840266	-0.142586428691	-0.0406366729289	0.0290614606512	-0.0191811929034	-0.0589536545867
38003	k23	AACGTT	Treated	KIF11	0.69	GGAGGAGATAGAACGTTTAAA	TRCN0000256362	0.261702023076	-0.00772316507858	0.125665390721	-0.332137315328	-0.256798628251	0.258339532201	0.244558904406	0.0205708895392	0.0461476712057	0.625226019511	0.758374302359	0.312637911048	0.455598768323	0.443624626008	0.136905067902	0.119266576092	0.173975530805	0.351493491216	0.0842389636728	0.320510858839	-0.0294746828148	0.0355892624901	0.0761006458288	0.248511021666	-0.107061054466	-0.241683091971	0.0544041272823	-0.0657094072089	0.0886508486317	-0.113682082663	0.0352183744695	-0.324528535433	-0.222487880429	-0.139081647995	-0.0401405339608	-0.105472210745	0.139892537979	-0.0707429717841	-0.105145500333	-0.0814893168862	-0.246221625504	-0.242931919892
38002	j17	GCTTAT	Treated	CDK2	0.88	CCTCAGAATCTGCTTATTAAC	TRCN0000195003	0.28150893517	0.0510977083482	-0.203113390684	-0.0912796365731	0.134319459696	0.165867376962	0.265736146572	0.263832204078	0.263198322889	0.316010613201	0.424716023432	0.0803754438467	0.127070432046	0.0522903756581	-0.0263944340805	0.235290873264	0.363863136684	0.0607887399561	-0.0911238855495	0.185698429175	0.0869644639396	-0.0691123693517	-0.068272341926	-0.104610896041	0.016310938827	0.00725186495206	-0.089636458694	-0.0821889950366	-0.0869396416263	-0.194770502227	-0.0803977959775	-0.0832963209156	0.0544355190533	-0.00703806950046	0.0211331072864	-0.0278799176831	-0.0586611169263	-0.0684606973752	-0.0905373232081	-0.0882358400089	0.0312943046542	-0.0305426564344
38005	p01	TCTGCA	Treated	GRB10	0.68	AGACCACGGGCTCTGCATAAA	TRCN0000370697	0.156097706066	-0.0474250605607	-0.217077160983	-0.0586496141525	-0.00541344573132	0.114395145801	0.33222853843	0.0983861086803	0.0795030162989	0.0696827957194	0.0626643873621	0.410847297498	0.118001609563	0.127505195948	0.0860914255322	0.0272734745487	0.155359393758	0.0716024800859	0.0471534003128	0.00997878585997	0.0650426531212	-0.0967279901391	0.0496556262537	0.135490363796	0.0232021507708	0.0111842504019	0.108796572567	-0.00229664088152	0.0303392962886	0.170050456386	0.00688380280863	-0.023876499454	0.0186013845243	0.217280029619	-0.0241520347232	-0.0178955060844	0.011760210543	0.175457993636	0.188213228007	0.0209901391262	0.00437530819203	0.0247600233205
38003	f12	GCGGTG	CTRL	lacZ	0.65	CGCGCCTTTCGGCGGTGAAAT	TRCN0000072237	-0.0901118306262	-0.0386158253929	0.00256459981063	0.25833466285	0.190898423273	-0.152422849547	-0.0511366748025	0.068531037258	0.0656706780474	-0.0986129886798	-0.141357492911	-0.428468812249	-0.18558986535	-0.186729535037	0.0158551502758	-0.0285319656994	-0.043893890014	-0.261558454858	-0.153126111531	-0.140731510068	-0.112396304602	-0.0765218908785	-0.10926122591	-0.134902319422	0.0547102586805	0.0208840797878	-0.0165792729055	-0.0511845126367	-0.0856542432212	-0.0559762601456	-0.0128182519365	0.129264894587	0.027552058073	-0.0868260431901	0.0523788095698	-0.00877132495546	-0.0733326563211	-0.0609779046983	-0.047908575959	0.0182539314167	0.10975084888	0.0577092649102
38004	h16	CCTCCA	Treated	ATF4	0.53	GTTGGTCAGTCCCTCCAACAA	TRCN0000013577	-0.963916322109	0.300199036546	-0.0653972951711	-0.180060287546	-0.698720698595	0.279705903689	0.491358760953	-0.929500146479	-0.960165022272	-0.948780786776	-0.95570704409	-1.13188787792	-0.68646535427	-0.672224311528	-0.194063443173	-1.03747363569	0.0626391684336	0.576709636629	0.339576383534	-0.627883027059	-0.202658583216	0.269119754579	0.125321249853	1.19544778957	-0.548315324955	-0.135070591597	0.332598104109	-0.0665144570865	0.0543250853788	0.0192470934077	0.265869318378	-0.291484027602	-0.28851531542	-0.101339491075	0.411683645562	-0.182579435704	0.100348192506	-0.0459066612204	-0.0879998776575	0.142910655003	-0.477795897481	-0.442522033611
38002	j03	GTGTTC	Treated	RAC1	1.08	CGCAAACAGATGTGTTCTTAA	TRCN0000004871	0.331020556933	-0.120079614618	0.0229939687567	-0.0410406625395	0.217395566073	0.0409167413842	0.329285555647	0.297518018247	0.326014898582	0.490869379994	0.632726147184	0.312637911048	0.209982550002	0.160488547569	0.0292980521186	0.18716112264	0.230155073331	-0.0799579427339	-0.0998425065793	0.172110739235	0.130539397263	-0.0284243534446	-0.0718082194646	-0.037342951703	0.0654359313175	-0.00359277764873	-0.0365408122685	-0.0415544096038	-0.0652248351201	-0.103034180855	0.0138832970428	-0.0303202765154	-0.0883080151351	-0.10107190524	0.00360809148792	-0.00425034888801	-0.0017676244592	-0.0644134573906	-0.0399403951311	0.188274623437	-0.0534085060001	-0.0670288642813
38034	n22	AAAGGA	Treated	ATF4	0.93	CCTCAGTGCATAAAGGAGGAA	TRCN0000013576	1.21865436222	0.00257438835953	-0.119332801958	-0.472025906652	-0.0885080510471	0.354548113424	0.483284144916	0.803394200541	0.83543049135	1.29868332472	1.49400353499	1.13892539659	1.10545852466	0.975683140995	-0.0276456403523	0.831919748811	0.517479071417	0.246341749223	0.0469921932828	0.567611726694	0.0203564404298	-0.0377447309551	-0.0387538919705	-0.0143515469315	0.0224725860924	-0.0531504783669	-0.0999538386711	-0.0780680744511	-0.0896513338915	-0.0665895572168	-0.0278198472697	-0.0486348975311	-0.176654748459	-0.139274596762	-0.0432883683203	-0.146913596932	0.0226383086108	-0.0863525011439	-0.0756549406291	0.0546481665986	-0.142511619051	-0.171667201586
37983	h16	CCTCCA	Treated	ATF4	0.53	GTTGGTCAGTCCCTCCAACAA	TRCN0000013577	-0.851089431936	0.198987397567	0.105148592236	-0.0109432150604	-0.449919576894	0.0877093412168	0.354664340077	-0.822741189802	-0.923289973334	-0.840398278482	-0.887505997095	-1.07258861677	-0.764469891527	-0.667624404379	-0.0972015074343	-0.98300954996	-0.19579761929	0.390608946091	0.0941834059744	-0.440941391639	-0.0315185522671	0.461478401245	0.0783406818227	0.600805186928	-0.295073310328	-0.236740154702	0.299651764433	-0.0337076713423	0.0150958822198	-0.0149260905071	0.242834264815	-0.355422810434	-0.0503625340506	-0.0530187393569	0.0284467066116	-0.169194859369	-0.0398866829122	-0.102027340159	0.0190487099997	0.107336208939	-0.319889725146	-0.14985575662
38003	i22	TGCAAG	Treated	LRPPRC	0.61	CCTCAAAGGAATGCAAGAATT	TRCN0000040202	0.233373453568	0.0901035925834	0.0820671939402	-0.265529660092	-0.174627994032	0.165928519425	0.156675594518	0.16975164945	0.20030080912	0.404629704635	0.382596691481	0.0803754438467	0.280248573348	0.218881249647	-0.00379717967048	0.244748035801	0.239960147256	0.172792960751	0.0376455918138	0.277292443007	-0.0990801197483	-0.0628663065016	0.0297956912327	-0.0206548324092	-0.154427357208	-0.0543621889559	-0.0734466560106	-0.0913559419076	-0.0436458037056	0.0585193031242	0.0244546792264	-0.0715355101661	-0.0535449859398	-0.0146355688176	0.0200828924367	-0.100032274373	-0.0713660952219	0.0834869515179	-0.0825436431205	0.0119950544141	-0.0163338792312	-0.0437119205298
37983	n16	CATTCC	Treated	ATF4	0.72	CCACTCCAGATCATTCCTTTA	TRCN0000013574	0.0946266207453	-0.0103370076658	-0.0128229990532	0.046649362486	0.129492089858	-0.00766569081426	0.18296072716	0.118466806536	0.132412313033	0.254817270575	0.196073514884	0.0	0.00397720851305	-0.0369848577807	-0.0156331443382	-0.00866671773703	0.0728978554288	-0.136572779659	-0.194680260473	0.14541452512	0.0335458944942	-0.0302798312847	-0.0726437393209	-0.0552064072871	0.051094665544	0.0306056047436	0.0664497942046	-0.023042185295	-0.0421091172093	-0.0458049147045	0.0647017282926	0.0341681754099	-0.0343584398968	-0.0222107230758	0.0660363966907	-0.0629708091411	-0.00489656027156	-0.0569781046408	-0.00439386797822	-0.0381511353724	-0.0186705634242	-0.0965373525682
38030	e16	GAAGCT	Treated	PTK2	0.91	CCTCATATTGTGAAGCTGATT	TRCN0000121209	-0.0334525158363	-0.126628343907	-0.134131484414	-0.0302714999059	0.0292013449111	0.0288022836418	0.151487046973	-0.0455390313988	-0.0361618578634	-0.110172157678	-0.0540751516626	0.0	-0.0872485714978	-0.113132462488	0.0311727660918	-0.0559088872374	0.128647800587	0.0328695200034	0.014280178749	-0.0464691170299	-0.0526076835499	-0.154471544807	0.0157031711575	0.050340720169	-0.02820541415	-0.03385863184	-0.0578406985539	-0.0238830540998	-0.087165301581	-0.0257456976513	-0.011115320836	-0.0742425730728	0.00015675210452	-0.0442348595243	-0.0180537850995	-0.0610082006442	-0.0110087757111	-0.0347009976989	-0.120492695027	0.0468676540646	-0.0579352600121	-0.00805337134775
38006	p01	TCTGCA	Treated	GRB10	0.68	AGACCACGGGCTCTGCATAAA	TRCN0000370697	0.327091856076	-0.0465165344963	-0.0360414370334	-0.0836704811128	-0.010817228107	0.121189561818	0.333386807666	0.218218191084	0.196967159432	0.202142631973	0.263732915133	0.0	0.326147404943	0.33850132105	0.0379454690022	0.159868467105	0.170256589981	0.151430242577	0.0308485805294	0.0229701422839	0.0614307092037	-0.103474310348	0.0154313267605	0.11467857881	-0.0121150844703	0.0660937102333	0.025402324843	-0.0379126175221	0.0845375833468	0.0671279932222	-0.0387181642546	-0.00322900872209	0.0796744368576	0.127119028133	0.064159403081	0.00559580159998	0.00478617897596	0.0554828099772	0.150248860896	0.0804707352212	-0.00166407698367	0.0625799401906
38034	o12	GTATCC	Treated	EIF2AK3	0.79	TCAATCTTGCAGTATCCATAT	TRCN0000262375	0.170908843482	0.0334670486739	-0.147868906774	-0.0745290388458	-0.0839890051643	0.0256440844151	0.0370340306744	0.0795990872917	0.11595476404	0.160573713554	0.179571196811	0.0	0.211054554902	0.205602864201	-0.0493648445052	0.13363384609	0.016684563009	0.0240882496385	-0.0241671563308	0.135586990822	-0.119822983521	-0.0196873182634	-0.0324116926818	0.0591027900593	-0.045385675107	-0.0437234405323	0.0190055856111	0.0191683281454	0.0418617712156	0.00734745885957	-0.0160501501394	0.0433415686649	-0.0345860538197	0.0396504396072	0.0200757650181	0.000771098789827	0.030327478859	0.065020233815	-0.017711655449	-0.00104977454499	-0.0935064148866	-0.0623900232873
38006	f15	ACAGAT	Treated	WWTR1	0.87	GCGTTCTTGTGACAGATTATA	TRCN0000370007	0.141044642637	0.235166924398	0.0514877671905	-0.61393839825	-0.35900725123	0.514953751056	0.556383105253	-0.163579022251	-0.160789790244	0.364587891753	0.524797778089	0.312637911048	0.19465112505	0.250561929819	0.105390374633	-0.104947485485	0.667435087483	0.602440232039	0.148313938422	0.43629187827	0.0113194137775	0.129050635715	0.177495895913	0.339012714737	-0.161718123924	-0.183427232226	0.166563602761	-0.0672147794998	0.17357833556	0.0910875011633	0.228841867543	-0.266463974744	-0.15557120645	0.0432004137776	0.00817717882405	-0.107968643983	-0.0160202489494	-0.0583071717828	0.0290387485654	-0.00527016090203	-0.265975337598	-0.151419235722
38006	o11	TCATCC	Treated	ATG5	0.52	CCTGAACAGAATCATCCTTAA	TRCN0000330394	0.210743746196	-0.111122832408	-0.048913378831	-0.202223377694	-0.181054654627	0.0187965467326	-0.0864704919987	0.0472576084975	0.0716875054518	0.311192130562	0.353615088452	0.0	0.333484667031	0.268205387321	0.00846642420332	0.145752606297	-0.149534470563	0.125541040431	0.107587344162	0.213835125648	-0.0832306827779	0.121934436024	0.0418659379027	0.0404057427848	-0.114687663479	-0.149582440415	0.142553892681	0.0904291886202	0.0598515682925	-0.0653804256588	0.0817611655773	-0.134769304273	-0.142554317781	0.014410454689	0.0555062138473	0.0846257380428	0.0503585611107	-0.0333995157599	0.0505338389487	0.0317208952031	-0.0732391715519	-0.17416431492
38004	a05	GCAAAG	Treated	PTK2	0.55	GAGAGCATGAAGCAAAGAATT	TRCN0000001617	0.323822193502	-0.0894209896093	0.179521986744	-0.358694145763	-0.116327451984	0.130253869662	0.225151916172	0.265173922101	0.201560627653	0.641181885094	0.804557923107	0.533171180476	0.385957263186	0.350649980806	-0.0536757083345	0.275559642499	0.275260912515	0.245683161568	0.0919836456193	0.215880621459	-0.153186759498	0.0487955514541	-0.119438942157	0.0389348538483	-0.24187706401	-0.151165437507	-0.171179663319	-0.0041857238872	-0.0653361106405	-0.181574469191	-0.118309802085	-0.1021227636	0.0273993223907	-0.187877610323	-0.0307482972354	0.0298724790959	0.0798283050258	-0.164273185732	-0.281312990321	-0.0546675251579	-0.0215672987178	-0.142432054803
[truncated: 2,540 more rows]
[truncated: 1,325 more columns]
