# Supplementary material for: Morphological Profiles of RNAi-Induced Gene Knockdown Are Highly Reproducible but Dominated by Seed Effects
Source: PLoS One. 2015 Jul 21;10(7):e0131370. doi: 10.1371/journal.pone.0131370 (PMC4511418; doi:10.1371/journal.pone.0131370)
Supplement: S4 Dataset — (ZIP) [file pone.0131370.s004.zip]

Archive with 61 entries (44 files):
- DatasetS4/
- DatasetS4/.DS_Store
- __MACOSX/
- __MACOSX/DatasetS4/
- __MACOSX/DatasetS4/._.DS_Store
- DatasetS4/analysis/
- DatasetS4/analysis/.DS_Store
- __MACOSX/DatasetS4/analysis/
- __MACOSX/DatasetS4/analysis/._.DS_Store
- DatasetS4/analysis/code/
- DatasetS4/analysis/code/.Rhistory
- __MACOSX/DatasetS4/analysis/code/
- __MACOSX/DatasetS4/analysis/code/._.Rhistory
- DatasetS4/analysis/code/.Rproj.user/
- DatasetS4/analysis/code/.Rproj.user/E75ACBE8/
- DatasetS4/analysis/code/.Rproj.user/E75ACBE8/pcs/
- DatasetS4/analysis/code/.Rproj.user/E75ACBE8/pcs/debug-breakpoints.pper
- __MACOSX/DatasetS4/analysis/code/.Rproj.user/
- __MACOSX/DatasetS4/analysis/code/.Rproj.user/E75ACBE8/
- __MACOSX/DatasetS4/analysis/code/.Rproj.user/E75ACBE8/pcs/
- __MACOSX/DatasetS4/analysis/code/.Rproj.user/E75ACBE8/pcs/._debug-breakpoints.pper
- DatasetS4/analysis/code/.Rproj.user/E75ACBE8/pcs/files-pane.pper
- __MACOSX/DatasetS4/analysis/code/.Rproj.user/E75ACBE8/pcs/._files-pane.pper
- DatasetS4/analysis/code/.Rproj.user/E75ACBE8/pcs/source-pane.pper
- __MACOSX/DatasetS4/analysis/code/.Rproj.user/E75ACBE8/pcs/._source-pane.pper
- DatasetS4/analysis/code/.Rproj.user/E75ACBE8/pcs/windowlayoutstate.pper
- __MACOSX/DatasetS4/analysis/code/.Rproj.user/E75ACBE8/pcs/._windowlayoutstate.pper
- DatasetS4/analysis/code/.Rproj.user/E75ACBE8/pcs/workbench-pane.pper
- __MACOSX/DatasetS4/analysis/code/.Rproj.user/E75ACBE8/pcs/._workbench-pane.pper
- __MACOSX/DatasetS4/analysis/code/.Rproj.user/E75ACBE8/._pcs
- __MACOSX/DatasetS4/analysis/code/.Rproj.user/._E75ACBE8
- __MACOSX/DatasetS4/analysis/code/._.Rproj.user
- DatasetS4/analysis/code/1-create_cache.py
- __MACOSX/DatasetS4/analysis/code/._1-create_cache.py
- DatasetS4/analysis/code/2-create_normalizations.py
- __MACOSX/DatasetS4/analysis/code/._2-create_normalizations.py
- DatasetS4/analysis/code/3-create_profiles.sh
- __MACOSX/DatasetS4/analysis/code/._3-create_profiles.sh
- DatasetS4/analysis/code/4-qc.py
- __MACOSX/DatasetS4/analysis/code/._4-qc.py
- DatasetS4/analysis/code/analysis.R
- __MACOSX/DatasetS4/analysis/code/._analysis.R
- DatasetS4/analysis/code/code.Rproj
- __MACOSX/DatasetS4/analysis/code/._code.Rproj
- DatasetS4/analysis/code/funcs.R
- __MACOSX/DatasetS4/analysis/code/._funcs.R
- DatasetS4/analysis/code/profile.data.R
- __MACOSX/DatasetS4/analysis/code/._profile.data.R
- __MACOSX/DatasetS4/analysis/._code
- DatasetS4/analysis/input/
- DatasetS4/analysis/input/TA-MHP-B1/
- DatasetS4/analysis/input/TA-MHP-B1/.DS_Store
- __MACOSX/DatasetS4/analysis/input/
- __MACOSX/DatasetS4/analysis/input/TA-MHP-B1/
- __MACOSX/DatasetS4/analysis/input/TA-MHP-B1/._.DS_Store
- DatasetS4/analysis/input/TA-MHP-B1/well-summary-profile_mean-median-robust_std-untreated_norm.yml
- __MACOSX/DatasetS4/analysis/input/TA-MHP-B1/._well-summary-profile_mean-median-robust_std-untreated_norm.yml
- __MACOSX/DatasetS4/analysis/input/._TA-MHP-B1
- __MACOSX/DatasetS4/analysis/._input
- __MACOSX/DatasetS4/._analysis
- __MACOSX/._DatasetS4
