# Supplementary material for: Morphological Profiles of RNAi-Induced Gene Knockdown Are Highly Reproducible but Dominated by Seed Effects
Source: PLoS One. 2015 Jul 21;10(7):e0131370. doi: 10.1371/journal.pone.0131370 (PMC4511418; doi:10.1371/journal.pone.0131370)
Supplement: S4 Dataset — (ZIP) [file pone.0131370.s004.zip › DatasetS4/analysis/code/analysis.R]

#----- load libraries
library(ggplot2)
library(plyr)
library(dplyr)
library(caret)
library(doMC)
library(yaml)
library(xtable)
library(reshape2)
library(MASS)
library(grid)
library(gridExtra)
library(hash)
library(devtools)
library(knitr)
library(Rmisc)
library(stringr)
library(equivalence)

registerDoMC()

rm(list=ls())
set.seed(123)

#----- load profiling functions
# CytominR commit 3f141ddf6ada6752317897247f7bc188dc9e5c8f
source("profile.data.R")
source("funcs.R")


#----- read_data
local({


# load data and preprocess
cf <- '../input/TA-MHP-B1/well-summary-profile_mean-median-robust_std-untreated_norm.yml'
Pf <- profile.data(cf) 
names(Pf$data)[names(Pf$data)=="X6merSeed_12to17"] <- "SeedSeq"
Pf$factor_cols[Pf$factor_cols=="X6merSeed_12to17"] <- "SeedSeq"

# Add batch information
Pf$data <- within(Pf$data, 
                  Batch <- 
                    (Plate %in% c("P1", "P2", "P3", "P4")) * 1 + 
                    (Plate %in% c("P5", "P6", "P7", "P8")) * 2                     
                  )
Pf$factor_cols <- c(Pf$factor_cols, "Batch")

# Add KD information to the metadata. See README.txt in Dataset S9 for details
if(!("KD.Fraction.Remaining" %in% Pf$factor_cols)) {
  kd_data <- read.csv("../input/TA-MHP-B1/clone_search_hairpins.csv")
  kd_data <- kd_data[,c("KD.Fraction.Remaining", "Clone.ID", "KD.Cell.Line.s.")]
  names(kd_data)[names(kd_data)=="Clone.ID"] <- "Treatment"
  names(kd_data)[names(kd_data)=="KD.Cell.Line.s."] <- "KD.Cell.Lines"
  
  Pf$data <- merge(Pf$data, kd_data, all.x = T)
  Pf$factor_cols <- c(Pf$factor_cols, 
                      setdiff(names(kd_data), Pf$factor_cols))
}

# remove outliers based on annotation in the database
Pf <- prune.outliers(Pf, read.outlier.data(Pf))

# Remove location features
Pf <- prune.feats(Pf, with(Pf, feat_cols[grep("_AreaShape_Center_", feat_cols, )]))

# Remove near-zero variance features
nzv_cols <- prune.feats.nzv(Pf, get.nzv=T)
Pf <- prune.feats.nzv.apply(Pf, nzv_cols)

# Do PCA
model <- pca(Pf, .99, scale=T, get.proj=T)
Pf.orig <<- Pf
Pf <- pca.apply(Pf, model)
Pf <<- Pf
metacols <<- c('Gene', 'Treatment', 'TreatmentAbbrev', 'Type',  'SeedSeq', 'TargetSeq', 'KD.Fraction.Remaining', 'KD.Cell.Lines')

})

#----- save_workspace
save(list = ls(all = TRUE), file = "workspace.RData")

#----- generate_subsets
local({


load("workspace.RData")


# Get replicate count
# NREPS <- as.integer(names(sort(table(table(Pf$data$TreatmentAbbrev)), 
#                                decreasing=T)[1]))

# Set the number of replicates to be used in the analysis
NREPS <- 7

# Select treatments that have atleast NREPS replicates. 
Pf.trt <- prune.rows(Pf, 
                     (Pf$data$TreatmentAbbrev %in%
                        subset(ddply(Pf$data, 'TreatmentAbbrev', NROW), 
                              V1>=NREPS)$TreatmentAbbrev) & 
                       (Pf$data$Type %in% c("Treated", "CTRL")) & 
                       (Pf$data$Gene != "EMPTY"))
                       #(Pf$data$Type %in% c("Treated")))

# To create a per-treatment profile, select exactly NREPS replicates for each 
# treatment to avoid biasing the quality of any one signature.

df <- Pf.trt$data[,c("Plate", "Well", "TreatmentAbbrev", "TargetSeq")]
df.NROWS <- ddply(df, 'TreatmentAbbrev', NROW)
# select the treatments that have exactly NREPS relicates
df.1 <- subset(df, TreatmentAbbrev %in% subset(df.NROWS, V1 == NREPS)$TreatmentAbbrev)
# select the treatments that have greater than NREPS relicates, then downsample
df.2 <- subset(df, TreatmentAbbrev %in% subset(df.NROWS, V1 >  NREPS)$TreatmentAbbrev)
df.2 <- ddply(df.2, .(TreatmentAbbrev), function(x) x[1:NREPS,] )
# merge the two
df <- rbind(df.1, df.2)
Pf.trt$data <- merge(Pf.trt$data, df)
# Create collapsed version of Pf.trt
Pf.trt.collapsed <- wtavg(Pf.trt, metacols = metacols, type='eqwt')

# some treatments have different ids but have the same sequence
# Remove duplicates by picking the one with highest 
# median replicate correlation
qual <- ddply(Pf.trt$data, .(TreatmentAbbrev, TargetSeq), 
              function(x) {
                cm <- cor(t(x[,Pf.trt$feat_cols]), 
                          method="spearman")
                median(cm[upper.tri(cm)])
                }
              )
names(qual)[names(qual)=="V1"] <- "spearman.median"
qual.nodup <- ddply(qual, .(TargetSeq), 
                    function(x) x[which.max(x$spearman.median),])

Pf.trt.nodup <- Pf.trt
Pf.trt.nodup$data <- merge(Pf.trt.nodup$data, 
                           qual.nodup[,c("TreatmentAbbrev", "TargetSeq")])

#
# Select 3 replicates from each batch to create a split dataset
#
# Ensure that there are at least 3 replicates from each batch for each 
# treatment
expect_true(min(ddply(Pf.trt.nodup$data, .(TreatmentAbbrev), 
                      function(x) sum(x$Batch==1))$V1) >= 3)
expect_true(min(ddply(Pf.trt.nodup$data, .(TreatmentAbbrev), 
                      function(x) sum(x$Batch==2))$V1) >= 3)

Pf.trt.nodup.split <- Pf.trt.nodup

# For each treatment, select 3 replicates from each batch
Pf.trt.nodup.split$data <- ddply(subset(Pf.trt.nodup.split$data), 
                                 .(TreatmentAbbrev, Batch), 
                                 function(X) {
                                   X[sample(NROW(X), 3),]                                   
                                 })
# Ensure that there are exactly 3 replicates from each batch for each 
# treatment
expect_true(min(ddply(Pf.trt.nodup.split$data, .(TreatmentAbbrev), 
                      function(x) sum(x$Batch==1))$V1) == 3)
expect_true(min(ddply(Pf.trt.nodup.split$data, .(TreatmentAbbrev), 
                      function(x) sum(x$Batch==2))$V1) == 3)

# Create collapsed version of Pf.trt.nodup
Pf.trt.nodup.collapsed <- wtavg(Pf.trt.nodup, metacols = metacols, type='eqwt')

# Create collapsed version of Pf.trt.nodup.split
Pf.trt.nodup.collapsed.split <- wtavg(Pf.trt.nodup.split, 
                                      metacols = c(metacols, 'Batch'), 
                                      type='eqwt')
  
saveRDS(Pf, "Pf.rds")
saveRDS(Pf.orig, "Pf_orig.rds")
saveRDS(Pf.trt, "Pf_trt.rds")
saveRDS(Pf.trt.collapsed, "Pf_trt_collapsed.rds")
saveRDS(Pf.trt.nodup, "Pf_trt_nodup.rds")
saveRDS(Pf.trt.nodup.collapsed, "Pf_trt_nodup_collapsed.rds")
saveRDS(Pf.trt.nodup.collapsed.split, "Pf_trt_nodup_collapsed_split.rds")

})


#----- seedseq_figs_setup
Pf.trt.wctrl <- readRDS("Pf_trt.rds")
Pf.trt.wctrl.collapsed <- readRDS("Pf_trt_collapsed.rds")
Pf.trt.wctrl.nodup <- readRDS("Pf_trt_nodup.rds")
Pf.trt.wctrl.nodup.collapsed <- readRDS("Pf_trt_nodup_collapsed.rds")
Pf.trt.wctrl.nodup.collapsed.split <- readRDS("Pf_trt_nodup_collapsed_split.rds")

Pf.trt <- Pf.trt.wctrl
Pf.trt.collapsed <-Pf.trt.wctrl.collapsed
Pf.trt.nodup <- Pf.trt.wctrl.nodup 
Pf.trt.nodup.collapsed <- Pf.trt.wctrl.nodup.collapsed
Pf.trt.nodup.collapsed.split <- Pf.trt.wctrl.nodup.collapsed.split 

# Create a subset of the data that has only Treated samples
Pf.trt$data <- 
  subset(Pf.trt.wctrl$data, Type=="Treated")
Pf.trt.collapsed$data <- 
  subset(Pf.trt.wctrl.collapsed$data, Type=="Treated")
Pf.trt.nodup$data <- 
  subset(Pf.trt.wctrl.nodup$data, Type=="Treated") 
Pf.trt.nodup.collapsed$data <- 
  subset(Pf.trt.wctrl.nodup.collapsed$data, Type=="Treated") 
Pf.trt.nodup.collapsed.split$data <- 
  subset(Pf.trt.wctrl.nodup.collapsed.split$data, Type=="Treated") 

# Specify null threshold
NULLTHRESH <- .95

# Compute full correlation matrices for different subsets and summaries of the
# data
cor0.withdup <- cor(t(feats(Pf.trt)), method="spearman")
cor0 <- cor(t(feats(Pf.trt.nodup)), method="spearman")
cor1 <- cor(t(feats(Pf.trt.nodup.collapsed)), method="spearman")
cor2 <- cor(t(feats(Pf.trt.nodup.collapsed.split)), method="spearman")
cor3 <- cor(t(feats(Pf.trt.wctrl.nodup)), method="spearman")
cor4 <- cor(t(feats(Pf.trt.wctrl.nodup.collapsed)), method="spearman")
  
# Compute indices
# m0 is uncollapsed replicates
# m1 is collapsed replicates
# m2 is replicates collapsed into two sets
# m3 is uncollapsed replicates, includes controls
# m3 is collapsed replicates, includes controls
m0.withdup.TargetSeq <- with(Pf.trt$data, outer(TargetSeq, TargetSeq, "=="))
m0.withdup.TreatmentAbbrev <- with(Pf.trt$data, outer(TreatmentAbbrev, TreatmentAbbrev, "=="))
m0.TargetSeq <- with(Pf.trt.nodup$data, outer(TargetSeq, TargetSeq, "=="))
m0.TreatmentAbbrev <- with(Pf.trt.nodup$data, outer(TreatmentAbbrev, TreatmentAbbrev, "=="))
m0.Gene <- with(Pf.trt.nodup$data, outer(Gene, Gene, "=="))
m0.SeedSeq <- with(Pf.trt.nodup$data, outer(SeedSeq, SeedSeq, "=="))
m0.Batch <- with(Pf.trt.nodup$data, outer(Batch, Batch, "=="))

m1.Gene <- with(Pf.trt.nodup.collapsed$data, outer(Gene, Gene, "=="))
m1.SeedSeq <- with(Pf.trt.nodup.collapsed$data, outer(SeedSeq, SeedSeq, "=="))

m2.TreatmentAbbrev <- with(Pf.trt.nodup.collapsed.split$data, outer(TreatmentAbbrev, TreatmentAbbrev, "=="))
m2.Gene <- with(Pf.trt.nodup.collapsed.split$data, outer(Gene, Gene, "=="))
m2.SeedSeq <- with(Pf.trt.nodup.collapsed.split$data, outer(SeedSeq, SeedSeq, "=="))
m2.TargetSeq <- with(Pf.trt.nodup.collapsed.split$data, outer(TargetSeq, TargetSeq, "=="))

m3.TreatmentAbbrev <- with(Pf.trt.wctrl.nodup$data, outer(TreatmentAbbrev, TreatmentAbbrev, "=="))
m3.Gene <- with(Pf.trt.wctrl.nodup$data, outer(Gene, Gene, "=="))
m3.SeedSeq <- with(Pf.trt.wctrl.nodup$data, outer(SeedSeq, SeedSeq, "==")) 
m3.isCtrl <- Pf.trt.wctrl.nodup$data$Type == "CTRL"
m3.isCtrl <- outer(m3.isCtrl, m3.isCtrl, "&")

m4.Gene <- with(Pf.trt.wctrl.nodup.collapsed$data, outer(Gene, Gene, "=="))
m4.SeedSeq <- with(Pf.trt.wctrl.nodup.collapsed$data, outer(SeedSeq, SeedSeq, "=="))
m4.isCtrl <- Pf.trt.wctrl.nodup.collapsed$data$Type == "CTRL"
m4.isCtrl <- outer(m4.isCtrl, m4.isCtrl, "&")

# Compute correlation between treatments that are treated with the same
# TargetSeq (replicates) but different pertid
sel <- m0.withdup.TargetSeq & !m0.withdup.TreatmentAbbrev
sel <- sel & upper.tri(sel)
cor.same.targetseq.diff.pert <- cor0.withdup[sel]

# Compute correlation between treatments that are treated with the sam
# perturbation (replicates)
sel <- m0.TreatmentAbbrev 
sel <- sel & upper.tri(sel)
cor.same.pert <- cor0[sel]

# Compute correlation between treatments that are not replicates, not same-seed,
# not same-gene
sel <- !m0.TreatmentAbbrev & !m0.Gene & !m0.SeedSeq
sel <- sel & upper.tri(sel)
cor.diff.pert.seed.gene <- cor0[sel]

# Compute correlation between same-gene, but different-seed pairs
sel <- m1.Gene & !m1.SeedSeq
sel <- sel & upper.tri(sel)
cor.collapsed.same.gene.diff.seed <- cor1[sel]

# Compute correlation between same-seed, but different-gene pairs
sel <- !m1.Gene & m1.SeedSeq
sel <- sel & upper.tri(sel)
cor.collapsed.same.seed.diff.gene <- cor1[sel]

# Compute correlation between different-gene, different-seed pairs
sel <- !m1.Gene & !m1.SeedSeq
sel <- sel & upper.tri(sel)
cor.collapsed.diff.gene.seed <- cor1[sel]

# Compute correlation between collapsed treatments sets, that are treated with
# the same perturbation (replicates, but collapsed into two replicate sets)
sel <- m2.TreatmentAbbrev
sel <- sel & upper.tri(sel)
cor.same.pert.split <- cor2[sel]

# Compute correlation between collapsed treatment sets, that are not replicates,
# not same-seed, not same-gene
sel <- !m2.TreatmentAbbrev & !m2.Gene & !m2.SeedSeq
sel <- sel & upper.tri(sel)
cor.diff.pert.seed.gene.split <- cor2[sel]

# Compute correlation between treatments that are treated with the same 
# perturbation (replicates) but from a different batch
sel <- m0.TreatmentAbbrev & !m0.Batch
sel <- sel & upper.tri(sel)
cor.same.pert.diff.batch <- cor0[sel]

# Compute correlation between treatments that are not replicates, not same-seed,
# not same-gene, not same-batch
sel <- !m0.TreatmentAbbrev & !m0.Gene & !m0.SeedSeq & !m0.Batch
sel <- sel & upper.tri(sel)
cor.diff.pert.seed.gene.batch <- cor0[sel]

# Compute correlation between treatments that are treated with the same 
# perturbation (replicates), restrict to CTRL
sel <- m3.TreatmentAbbrev & m3.isCtrl
sel <- sel & upper.tri(sel)
cor.onlyctrl.same.pert <- cor3[sel]

# Compute correlation between treatments that are not replicates, not same-seed,
# not same-gene, for both Treated and CTRL
sel <- !m3.TreatmentAbbrev & !m3.Gene & !m3.SeedSeq
sel <- sel & upper.tri(sel)
cor.wctrl.diff.pert.seed.gene <- cor3[sel]

# Compute correlation between different-gene, different-seed pairs, for both
# Treated and CTRL
sel <- !m4.Gene & !m4.SeedSeq
sel <- sel & upper.tri(sel)
cor.wctrl.collapsed.diff.gene.seed <- cor4[sel]

# Compute correlation between same-gene, but different-seed pairs, restrict to 
# CTRL
sel <- m4.Gene & !m4.SeedSeq & m4.isCtrl
sel <- sel & upper.tri(sel)
cor.onlyctrl.collapsed.same.gene.diff.seed <- cor4[sel]

# D1
D1 <- rbind(
  data.frame(tag="cor.diff.pert.seed.gene", 
             val=cor.diff.pert.seed.gene),
  data.frame(tag="cor.same.pert", 
             val=cor.same.pert))

qthresh.null.1 <- quantile(cor.diff.pert.seed.gene, NULLTHRESH)[[1]]
xthresh.1 <- 1-ecdf(cor.same.pert)(qthresh.null.1)

D1.lab <- rbind(
  data.frame(tag="cor.diff.pert.seed.gene", 
             val=1-NULLTHRESH),
  data.frame(tag="cor.same.pert", 
             val=xthresh.1))

# D2
D2 <- rbind(
  data.frame(tag="cor.collapsed.diff.gene.seed", 
             val=cor.collapsed.diff.gene.seed),
  data.frame(tag="cor.collapsed.same.gene.diff.seed", 
             val=cor.collapsed.same.gene.diff.seed),
  data.frame(tag="cor.collapsed.same.seed.diff.gene", 
             val=cor.collapsed.same.seed.diff.gene))

qthresh.null.2 <- quantile(cor.collapsed.diff.gene.seed, .95)[[1]]
xthresh.gene.2 <- 1-ecdf(cor.collapsed.same.gene.diff.seed)(qthresh.null.2)
xthresh.seed.2 <- 1-ecdf(cor.collapsed.same.seed.diff.gene)(qthresh.null.2)

D2.lab <- rbind(
  data.frame(tag="cor.collapsed.diff.gene.seed", 
             val=1-NULLTHRESH),
  data.frame(tag="cor.collapsed.same.gene.diff.seed", 
             val=xthresh.gene.2),
  data.frame(tag="cor.collapsed.same.seed.diff.gene", 
             val=xthresh.seed.2))

# D3
D3 <- rbind(
  data.frame(tag="cor.diff.pert.seed.gene", 
             val=cor.diff.pert.seed.gene),
  data.frame(tag="cor.same.pert", 
             val=cor.same.pert),
  data.frame(tag="cor.same.targetseq.diff.pert", 
             val=cor.same.targetseq.diff.pert)
)

qthresh.null.3 <- quantile(cor.diff.pert.seed.gene, NULLTHRESH)[[1]]
xthresh.pert.3 <- 1-ecdf(cor.same.pert)(qthresh.null.3)
xthresh.targetseq.3 <- 1-ecdf(cor.same.targetseq.diff.pert)(qthresh.null.3)

D3.lab <- rbind(
  data.frame(tag="cor.diff.pert.seed.gene", 
             val=1-NULLTHRESH),
  data.frame(tag="cor.same.pert", 
             val=xthresh.pert.3),
  data.frame(tag="cor.same.targetseq.diff.pert", 
             val=xthresh.targetseq.3)
)

# D4
D4 <- rbind(
  data.frame(tag="cor.diff.pert.seed.gene.split",
             val=cor.diff.pert.seed.gene.split),
  data.frame(tag="cor.same.pert.split",
             val=cor.same.pert.split))

qthresh.null.4 <- quantile(cor.diff.pert.seed.gene, NULLTHRESH)[[1]]
xthresh.4 <- 1-ecdf(cor.same.pert.split)(qthresh.null.4)

D4.lab <- rbind(
  data.frame(tag="cor.diff.pert.seed.gene.split",
             val=1-NULLTHRESH),
  data.frame(tag="cor.same.pert.split",
             val=xthresh.4))

# D5
D5 <- rbind(
  data.frame(tag="cor.wctrl.diff.pert.seed.gene", 
             val=cor.wctrl.diff.pert.seed.gene),
  data.frame(tag="cor.onlyctrl.same.pert", 
             val=cor.onlyctrl.same.pert))

qthresh.null.5 <- quantile(cor.wctrl.diff.pert.seed.gene, NULLTHRESH)[[1]]
xthresh.5 <- 1-ecdf(cor.onlyctrl.same.pert)(qthresh.null.5)

D5.lab <- rbind(
  data.frame(tag="cor.wctrl.diff.pert.seed.gene", 
             val=1-NULLTHRESH),
  data.frame(tag="cor.onlyctrl.same.pert", 
             val=xthresh.5))

# D6
D6 <- rbind(
  data.frame(tag="cor.wctrl.collapsed.diff.gene.seed", 
             val=cor.wctrl.collapsed.diff.gene.seed),
  data.frame(tag="cor.onlyctrl.collapsed.same.gene.diff.seed", 
             val=cor.onlyctrl.collapsed.same.gene.diff.seed))

qthresh.null.6 <- quantile(cor.wctrl.collapsed.diff.gene.seed, .95)[[1]]
xthresh.gene.6 <- 1-ecdf(cor.onlyctrl.collapsed.same.gene.diff.seed)(qthresh.null.6)

D6.lab <- rbind(
  data.frame(tag="cor.wctrl.collapsed.diff.gene.seed", 
             val=1-NULLTHRESH),
  data.frame(tag="cor.onlyctrl.collapsed.same.gene.diff.seed", 
             val=xthresh.gene.6))

# D7
D7 <- rbind(
  data.frame(tag="cor.diff.pert.seed.gene.batch", 
             val=cor.diff.pert.seed.gene.batch),
  data.frame(tag="cor.same.pert.diff.batch", 
             val=cor.same.pert.diff.batch))

qthresh.null.7 <- quantile(cor.diff.pert.seed.gene.batch, NULLTHRESH)[[1]]
xthresh.7 <- 1-ecdf(cor.same.pert.diff.batch)(qthresh.null.7)

D7.lab <- rbind(
  data.frame(tag="cor.diff.pert.seed.gene.batch", 
             val=1-NULLTHRESH),
  data.frame(tag="cor.same.pert.diff.batch", 
             val=xthresh.1))

#----- seedseq_figs_plot

f.boxplot <- function (D, D.lab, qthresh.null, legend.expanded, legend.shortened, ymin, ymax, color.map) {
  D.lab$qthresh.null <- qthresh.null
  D.lab$ypos <- ymax-.05
  p <- ggplot(D, aes(tag, val,fill=tag)) 
  p <- p + geom_hline(yintercept=0, 
                      color="gray", alpha = 0.8, size=.5)


  p <-  p + geom_boxplot(outlier.colour = NULL, 
    aes_string(colour="tag", fill="tag")) +
    stat_summary(geom = "crossbar", width=0.65, fatten=0, color="white", 
  	fun.data = 
  	function(x){ return(c(y=median(x), ymin=median(x), ymax=median(x))) })
  p <- p + geom_hline(yintercept=qthresh.null, 
                      linetype="dashed",
                      color="black")

  p <- p + ylab("Spearman correlation")
  p <- p + xlab("")
  p <- p + geom_text(data=D.lab, 
                     aes(tag, 
                         ypos,
                         label=sprintf("%2d%%", round(val*100))),
                     size = 14, 
                     alpha = .7,
                     vjust = -.1)
  
  p <- p + scale_fill_manual(values = color.map,
                             labels = legend.expanded)

  p <- p + scale_color_manual(values = color.map,
                             guide = FALSE)

  p <- p + scale_x_discrete(name="", labels = legend.shortened )
  p <- p + theme_bw()
  p <- p + guides(fill = guide_legend(ncol=1, keyheight = 4))
  p <- p + scale_y_continuous(limits=c(ymin, ymax), breaks=c(-.4,-.2,0,.2,.4,.6,.8))
  p <- p + theme(legend.position="bottom",
                 panel.background = element_blank(),
                 panel.border = element_blank(),
                 axis.line = element_line(size = .5, color="gray"),
                 axis.title.y = element_text(size=30, vjust=1),
                 axis.text.x = element_text(size=30),
                 axis.text.y = element_text(size=30),
                 legend.text = element_text(size=14),
                 panel.grid.major.x = element_blank(),
                 panel.grid.major.y = element_blank(),
                 legend.title=element_blank()
                 )
  p
}


legend.expanded.1 <- 
  c("cor.diff.pert.seed.gene" = 
      "Non-replicate pairs (different sequences,\ndifferent-gene, different-seed)",
    "cor.same.pert" = 
      "Replicates pairs\n(same sequence)")


legend.shortened.1 <- c("cor.diff.pert.seed.gene" = "A", 
                        "cor.same.pert" = "B")

legend.expanded.2 <- 
  c("cor.collapsed.diff.gene.seed" = 
      "Different-gene, different seed pairs",
    "cor.collapsed.same.gene.diff.seed" = 
      "Same-gene, different-seed pairs",
    "cor.collapsed.same.seed.diff.gene" = 
      "Same-seed, different-gene pairs")

legend.shortened.2 <- c("cor.collapsed.diff.gene.seed" = "A",
                    "cor.collapsed.same.gene.diff.seed" = "B",
                    "cor.collapsed.same.seed.diff.gene" = "C")

legend.expanded.3 <- 
  c("cor.diff.pert.seed.gene" = 
      "Non-replicate pairs (different sequences,\ndifferent-gene, different-seed)",
    "cor.same.pert" = 
      "Replicates pairs (same sequence)",
    "cor.same.targetseq.diff.pert" = 
      "Replicates pairs (same sequence, different perturbation IDs)"
      )


legend.shortened.3 <- c("cor.diff.pert.seed.gene" = "A", 
                        "cor.same.pert" = "B",
                        "cor.same.targetseq.diff.pert" = "C")

legend.expanded.4 <- 
  c("cor.diff.pert.seed.gene.split" = 
      "Non-replicate pairs, collapsed (different sequences,\ndifferent-gene, different-seed)",
    "cor.same.pert.split" = 
      "Replicate pairs\n(same sequence, collapsed into two sets)"
  )

legend.shortened.4 <-
  c("cor.diff.pert.seed.gene.split" = "A",
    "cor.same.pert.split" = "B")

legend.expanded.5 <- 
  c("cor.wctrl.diff.pert.seed.gene" = 
      "Non-replicate pairs, with ctrls (different sequences,\ndifferent-gene, different-seed)",
    "cor.onlyctrl.same.pert" = 
      "Replicates pairs, only ctrls\n(same sequence)")


legend.shortened.5 <- c("cor.wctrl.diff.pert.seed.gene" = "A", 
                        "cor.onlyctrl.same.pert" = "B")

legend.expanded.6 <- 
  c("cor.wctrl.collapsed.diff.gene.seed" = 
      "Different-gene, different seed pairs, with ctrls",
    "cor.onlyctrl.collapsed.same.gene.diff.seed" = 
      "Same-gene, different-seed pairs, only ctrls")

legend.shortened.6 <- c("cor.wctrl.collapsed.diff.gene.seed" = "A",
                        "cor.onlyctrl.collapsed.same.gene.diff.seed" = "B")

legend.expanded.7 <- 
  c("cor.diff.pert.seed.gene.batch" = 
      "Non-replicate pairs from different batches (different sequences,\ndifferent-gene, different-seed)",
    "cor.same.pert.diff.batch" = 
      "Replicates pairs from different batches\n(same sequence)")


legend.shortened.7 <- c("cor.diff.pert.seed.gene.batch" = "A", 
                        "cor.same.pert.diff.batch" = "B")

p1 <- f.boxplot(D1, D1.lab, qthresh.null.1, legend.expanded.1, legend.shortened.1, ymin = -0.4, ymax = 0.9, color.map = c("#CCCCCC", "#555555"))
p2 <- f.boxplot(D2, D2.lab, qthresh.null.2, legend.expanded.2, legend.shortened.2, ymin = -0.4, ymax = 0.6, color.map = c("#CCCCCC", "#31a354", "#F03B20"))
p3 <- f.boxplot(D3, D3.lab, qthresh.null.3, legend.expanded.3, legend.shortened.3, ymin = -0.4, ymax = 0.9, color.map = c("#CCCCCC", "#555555", "#777777"))
p4 <- f.boxplot(D4, D4.lab, qthresh.null.4, legend.expanded.4, legend.shortened.4, ymin = -0.4, ymax = 0.9, color.map = c("#CCCCCC", "#555555"))
p5 <- f.boxplot(D5, D5.lab, qthresh.null.5, legend.expanded.5, legend.shortened.5, ymin = -0.4, ymax = 0.9, color.map = c("#CCCCCC", "#555555"))
p6 <- f.boxplot(D6, D6.lab, qthresh.null.6, legend.expanded.6, legend.shortened.6, ymin = -0.4, ymax = 0.6, color.map = c("#CCCCCC", "#31a354"))
p7 <- f.boxplot(D7, D7.lab, qthresh.null.7, legend.expanded.7, legend.shortened.7, ymin = -0.4, ymax = 0.9, color.map = c("#CCCCCC", "#555555"))

ggsave("Figure4.pdf", p1,  width=4.7, height=9)
ggsave("Figure3.pdf", p2,  width=6.3, height=9.4)
ggsave("FigureS2.pdf", p5,  width=4.7, height=9)
ggsave("FigureS3.pdf", p6,  width=4.7, height=9)
ggsave("FigureS1.pdf", p7,  width=4.7, height=9)

# Not included in paper:
ggsave("FigureZ1.pdf", p3,  width=6.3, height=10.4)
ggsave("FigureZ2.pdf", p4,  width=6.3, height=10.4)

# Print p-values
t.test(cor.same.pert, cor.diff.pert.seed.gene)
t.test(cor.collapsed.same.seed.diff.gene, cor.collapsed.same.gene.diff.seed)
t.test(cor.same.pert.split, cor.diff.pert.seed.gene.split)
t.test(cor.onlyctrl.same.pert, cor.wctrl.diff.pert.seed.gene)
t.test(cor.same.pert.diff.batch, cor.diff.pert.seed.gene.batch)
t.test(cor.collapsed.diff.gene.seed, cor.collapsed.same.gene.diff.seed) # 3A v 3B


# Write out csv file 
write.csv(factors(Pf.trt.collapsed)[,c("Gene", "Treatment", "SeedSeq", "TargetSeq")],
          "shRNA_list_withdups.csv",
          row.names=F, quote=F)

write.csv(unique(factors(Pf.trt.collapsed)[,c("Gene", "SeedSeq", "TargetSeq")]),
          "shRNA_list.csv",
          row.names=F, quote=F)

# Figure X1 (not included in paper; created to address questions by reviewers)
# For each shRNA of TSC2 and MTOR, test the difference between means of the 
# readout (cell_area) between that of the shRNA and that of untreated

# Prepare the data
Pf.orig <- readRDS("Pf_orig.rds")
GeneNames <- c("TSC2", "MTOR")

D <- tbl_df(Pf.orig$data)
D0 <- D %>% 
  filter( (Type=="Untreated") | (Gene %in% GeneNames)) %>% 
  dplyr::select(Type, Gene, Treatment, TreatmentAbbrev, 
                Cells_AreaShape_Area,
                KD.Fraction.Remaining) %>%
  mutate(Gene_Treatment = paste(Gene, str_sub(Treatment, 9), sep="_"))

# Compute null and z-score
nul <- D0 %>% 
  filter(Type == "Untreated") %>% 
  dplyr::select(Cells_AreaShape_Area)
nul <- simplify2array(nul[,1])
D0 <- D0 %>% mutate(Cells_AreaShape_Area.z = (Cells_AreaShape_Area - mean(nul)) / sd(nul))
nul <- (nul - mean(nul))/sd(nul)

Dx <- D0 %>% group_by(Type, Gene, Gene_Treatment) %>% 
  summarize(Cells_AreaShape_Area.z.pval = t.test(Cells_AreaShape_Area.z, nul)$p.value,
            Cells_AreaShape_Area.z.tstat = t.test(Cells_AreaShape_Area.z, nul)$statistic)

Dx <- Dx %>%  
  group_by(Gene) %>% 
  mutate(Cells_AreaShape_Area.z.pval.fdr = p.adjust(Cells_AreaShape_Area.z.pval, "fdr"))

D0 <- left_join(D0, Dx)

# Plot data
D0$Gene_Treatment[D0$Gene_Treatment=="0_000000"] <- "_Untreated"
D0 <- D0 %>% 
  mutate(
    isSignificant = 
      Cells_AreaShape_Area.z.pval.fdr < 0.01,
    expectedPhenotype = ifelse(
      (Gene == "MTOR" & Cells_AreaShape_Area.z.pval.fdr < 0.01 & Cells_AreaShape_Area.z.tstat < 0) |
        (Gene == "TSC2" & Cells_AreaShape_Area.z.pval.fdr < 0.01 & Cells_AreaShape_Area.z.tstat > 0),
      "Y", ""))

D1 <- droplevels(D0 %>% 
                   filter(Gene %in% GeneNames) %>% 
                   dplyr::select(Gene, Gene_Treatment,
                                 Cells_AreaShape_Area.z.pval.fdr,
                                 Cells_AreaShape_Area.z.tstat,
                                 KD.Fraction.Remaining,
                                 expectedPhenotype) %>%
                   unique())


D0.s <- summarySE(D0, "Cells_AreaShape_Area.z", "Gene_Treatment", conf.interval = 0.99)
D0.s <- merge(D0.s, unique(D0[,c("Gene_Treatment", "isSignificant")]))
untrt.row <- D0.s %>% filter(Gene_Treatment == "_Untreated")
p <- ggplot() 
p <- p + geom_point(data=D0.s, 
                    aes(Gene_Treatment, 
                        Cells_AreaShape_Area.z, color = isSignificant))
p <- p + geom_errorbar(data=D0.s, 
                       aes(x = Gene_Treatment,
                           ymin=Cells_AreaShape_Area.z-ci,
                           ymax=Cells_AreaShape_Area.z+ci, 
                           color = isSignificant))
p <- p + geom_text(data = D1, aes(Gene_Treatment, -6.5, 
                                  label=sprintf("%.0e\n%s", 
                                                Cells_AreaShape_Area.z.pval.fdr, 
                                                expectedPhenotype)), size=4)
p <- p + annotate("text", x = 1, y = -6.5, label = "P-value=\nexpected=", size=4)
p <- p + geom_segment(aes(x = 2, y = 7, xend = 12, yend = 7), color="black")
p <- p + geom_segment(aes(x = 13, y = 7, xend = 18, yend = 7), color="black")
p <- p + annotate("text", x = 7, y = 7.4, label = "MTOR", size=4)
p <- p + annotate("text", x = 15.5, y = 7.4, label = "TSC2", size=4)
p <- p + geom_hline(yintercept = with(untrt.row, Cells_AreaShape_Area.z-ci), linetype="dotted")
p <- p + geom_hline(yintercept = with(untrt.row, Cells_AreaShape_Area.z+ci), linetype="dotted")
p <- p + theme_bw()
p <- p + theme(axis.text.x = element_text(angle = 45, hjust = 1), legend.position="none")
p <- p + xlab("shRNA") + ylab("Median cell area per replicate well (normalized)") 
p <- p + ylim(-7, 8)
p <- p + scale_color_manual(values = c("#999999", "#DD0000"))
print(p)

ggsave("FigureX1.pdf", width=13, height=6)

# Prepare Figure X2 (not included in paper; created to address questions by 
# reviewers)
# Test whether same-gene shRNAs with similar knockdown efficiencies have 
# similar morphological profiles
Pf.trt.wctrl.nodup.collapsed <- readRDS("Pf_trt_nodup_collapsed.rds") 
Pf.trt.nodup.collapsed <- Pf.trt.wctrl.nodup.collapsed
Pf.trt.nodup.collapsed$data <- subset(Pf.trt.wctrl.nodup.collapsed$data, 
                                      Type=="Treated")

# Define two groups of shRNA based on knockdown efficiency
kd.good.thresh <- 0.2
kd.poor.thresh <- 0.5

# Use only one cell line for this analysis. No data available for U2OS cells, 
# so use A549 which has the most of number of shRNAs tested in qPCR.
D <- 
  factors(Pf.trt.nodup.collapsed) %>% 
  filter(str_detect(KD.Cell.Lines, "A549"))  %>% 
  mutate(kd.good = KD.Fraction.Remaining < kd.good.thresh,
         kd.poor = KD.Fraction.Remaining > kd.poor.thresh)
D0 <- 
  D %>% group_by(Gene) %>% 
  summarize(kd.good = sum(kd.good), kd.poor = sum(kd.poor)) %>% 
  filter(kd.poor > 1 & kd.good > 1) 

D <- D %>% 
  filter((kd.good | kd.poor) & Gene %in% D0$Gene)

D %>% group_by(Gene) %>% 
  summarize(kd.good = sum(kd.good), kd.poor = sum(kd.poor))

# Calculate difference in knockdown efficiency
sel.kd.test <- Pf.trt.nodup.collapsed$data$TreatmentAbbrev %in% D$TreatmentAbbrev
sel.kd.test <- outer(sel.kd.test, sel.kd.test, "&")

sel.kd.test.good <- Pf.trt.nodup.collapsed$data$TreatmentAbbrev %in% subset(D, kd.good)$TreatmentAbbrev
sel.kd.test.poor <- Pf.trt.nodup.collapsed$data$TreatmentAbbrev %in% subset(D, kd.poor)$TreatmentAbbrev

sel.kd.test.good.good <- outer(sel.kd.test.good, sel.kd.test.good)
sel.kd.test.good.poor <- outer(sel.kd.test.good, sel.kd.test.poor) |  outer(sel.kd.test.poor, sel.kd.test.good)

# compute good-good
sel <- m1.Gene & !m1.SeedSeq & sel.kd.test & sel.kd.test.good.good
sel <- sel & upper.tri(sel) 
cor.good.good <- cor1[sel] 

# compute good-poor
sel <- m1.Gene & !m1.SeedSeq & sel.kd.test & sel.kd.test.good.poor
sel <- sel & upper.tri(sel) 
cor.good.poor <- cor1[sel] 

# Plot the distributions
Dp <- rbind(data.frame(label="A\nBoth shRNAs have\ngood k.d. efficiency", cor = cor.good.good), 
           data.frame(label="B\nOnly one shRNA has\ngood k.d. efficiency", cor = cor.good.poor))
Dlab <- rbind(data.frame(label="A\nBoth shRNAs have\ngood k.d. efficiency", count = length(cor.good.good)), 
              data.frame(label="B\nOnly one shRNA has\ngood k.d. efficiency", count = length(cor.good.poor)))

p <- ggplot(Dp, aes(label, cor))
p <- p + geom_boxplot()
p <- p + geom_text(data = Dlab, aes(label, -.2, label = sprintf("# pairs = %d", count)), size = 4)
p <- p + theme_bw()
p <- p + xlab("") + ylab("Spearman correlation between shRNA profiles") 
print(p)

ggsave("FigureX2.pdf", width=5, height=5)
t.test(cor.good.good, cor.good.poor)
rtost(cor.good.good, cor.good.poor)
