# Supplementary material for: Morphological Profiles of RNAi-Induced Gene Knockdown Are Highly Reproducible but Dominated by Seed Effects
Source: PLoS One. 2015 Jul 21;10(7):e0131370. doi: 10.1371/journal.pone.0131370 (PMC4511418; doi:10.1371/journal.pone.0131370)
Supplement: S4 Dataset — (ZIP) [file pone.0131370.s004.zip › DatasetS4/analysis/input/TA-MHP-B1/well-summary-profile_mean-median-robust_std-untreated_norm.yml]

version                : 1.0
flag_microplate_dataset: True
feat_start             : 9
control_type_name      : CTRL
plate_names            : [37983,38002,38003,38004,38005,38006,38030,38034]
plate_names_abbrev     : [P1,P2,P3,P4,P5,P6,P7,P8]
exclude_cols           : [Children, Location, Euler]
qc_file                : qc.csv
exclude_nt             : False
dataset_tag            : TAK004_U2OS_96H
mapping:
 dbname: MultipleHairpin_2013_03_07_Analysis_Per_Image
 metadata_tag:  Image_Metadata_
 cast_as_factor: False
 explicit_mappings:
  ASSAY_WELL_ROLE: Type
  GeneSymbol: Gene
  IE: IE|
  Target_Sequence: TargetSeq
  shRNA_CloneID: Treatment 
auto_treatment_synonym: 'Gene'
