# Supplementary material for: Morphological Profiles of RNAi-Induced Gene Knockdown Are Highly Reproducible but Dominated by Seed Effects
Source: PLoS One. 2015 Jul 21;10(7):e0131370. doi: 10.1371/journal.pone.0131370 (PMC4511418; doi:10.1371/journal.pone.0131370)
Supplement: S5 Dataset — (ZIP) [file pone.0131370.s005.zip]

Archive with 10 entries (7 files):
- DatasetS5/
- DatasetS5/.DS_Store
- __MACOSX/
- __MACOSX/DatasetS5/
- __MACOSX/DatasetS5/._.DS_Store
- DatasetS5/README.txt
- __MACOSX/DatasetS5/._README.txt
- DatasetS5/shRNA_list.csv
- __MACOSX/DatasetS5/._shRNA_list.csv
- __MACOSX/._DatasetS5
