# Supplementary material for: Morphological Profiles of RNAi-Induced Gene Knockdown Are Highly Reproducible but Dominated by Seed Effects
Source: PLoS One. 2015 Jul 21;10(7):e0131370. doi: 10.1371/journal.pone.0131370 (PMC4511418; doi:10.1371/journal.pone.0131370)
Supplement: S5 Dataset — (ZIP) [file pone.0131370.s005.zip › DatasetS5/README.txt]

315 unique target sequences were used in the analysis. 

# generated in DatasetS4_603fa93a
