# Supplementary material for: Morphological Profiles of RNAi-Induced Gene Knockdown Are Highly Reproducible but Dominated by Seed Effects
Source: PLoS One. 2015 Jul 21;10(7):e0131370. doi: 10.1371/journal.pone.0131370 (PMC4511418; doi:10.1371/journal.pone.0131370)
Supplement: S5 Dataset — (ZIP) [file pone.0131370.s005.zip › DatasetS5/shRNA_list.csv]

Gene	SeedSeq	TargetSeq
BAD	GGGATC	CCAGTCCTGGTGGGATCGGAA
PTK2	GCAAAG	GAGAGCATGAAGCAAAGAATT
RPS6KB1	TGCAAC	CCTATAATACTTGCAACTAAG
KIF11	TACGTA	TGCAATGTAAATACGTATTTC
MELK	CACTAT	GACTAAAGCTTCACTATAATG
CDCA7L	CATCGT	TAGACCACACACATCGTTTAA
GNE	ACTCTG	GCCTTCTTAGAACTCTGCTTA
PGK1	CAAATC	GCTGTAGAACTCAAATCTCTG
HDAC7	CCTCAT	GCCAGCAAGATCCTCATTGTA
NDUFAF4	TTGCAG	CTGTGTCTTCCTTGCAGGTAA
PTK2	GCTGAC	CGGAGAATATGGCTGACCTAA
GRB10	TCTGCA	AGACCACGGGCTCTGCATAAA
MELK	GTCTCT	CTCTTAACTATGTCTCTTTGT
HDAC7	ATGTGA	TCCACACAGAAATGTGAACTT
TSC2	GACGGA	GAGGGTAAACAGACGGAGTTT
HDAC7	AGTCCT	CCACTTTGCCCAGTCCTTAAT
NDUFAF4	TTAGTC	GCGAGAGCAGATTAGTCTCTA
EIF2AK3	AACCCT	GTTGTGCTAGCAACCCTAATA
PARP2	GGGTGG	GATGAGTAACTGGGTGGGAAT
PTPN12	TATCAG	GCTTTGCAGGTTATCAGAGAT
ATF4	AAAGGA	CCTCAGTGCATAAAGGAGGAA
YAP1	AGATAA	GCCACCAAGCTAGATAAAGAA
CDC42	ACACAA	CCTGATATCCTACACAACAAA
MTOR	TAGGAG	CCTGGCAACAATAGGAGAATT
RAC1	TGGTGC	GCTAAGGAGATTGGTGCTGTA
SLIRP	GGACTT	CTTCAGAAGAAGGACTTCGGA
CDC42	CAGAAG	CCAAGAACAAACAGAAGCCTA
RB1	GCTCAA	CCTCCCATGTTGCTCAAAGAA
HDAC3	GGGACA	GATAGCTATCTGGGACATTAT
SLIRP	TTGCAC	GAAAGAACACTTTGCACAGTT
E2F1	TTGCCA	CATCCAGCTCATTGCCAAGAA
CDK2	ATTCAT	GATCTCAAGAAATTCATGGAT
HSP90AA1	AACCTT	AGCTGCATATTAACCTTATAC
HDAC1	ATGGTC	GCTGCTCAACTATGGTCTCTA
YAP1	ATCAAC	CAGGTGATACTATCAACCAAA
HDAC7	GCCTTC	TCACTGACCTCGCCTTCAAAG
LRPPRC	GAGGTG	CGCAGCTTTAAGAGGTGAAAT
GRB10	GCAGTC	GCAGTCAAATGGCAGTCAAAC
TSC2	ACAAGC	CGACGAGTCAAACAAGCCAAT
RPS6KB1	AAGGTG	TATTTGCCATGAAGGTGCTTA
PTK2	CCAACA	CCGATTGGAAACCAACATATA
GNE	AGTTGC	ACGAACCTCCGAGTTGCAATA
PTK2	ACCAAG	CGATGTCATTGACCAAGCAAG
EIF2AK3	GTATCC	TCAATCTTGCAGTATCCATAT
PTK2	GGAATC	GCCCAGAAGAAGGAATCAGTT
HDAC2	TTGGAC	GTTGCTCGATGTTGGACATAT
CDCA7L	TTGATC	AGCTCCTGCACTTGATCTATC
LMNB2	ACTCGG	GCTCAAGAACAACTCGGACAA
LRPPRC	CTATAA	GATGTGAGTCACTATAATGCT
NDUFAF4	GTGTCT	CCAAAGATCCTGTGTCTTCCT
GRB10	GGATGT	GCCGCAAAGCAGGATGTTAAA
NDUFAF4	TCCTGT	GATTCCAAAGATCCTGTGTCT
CDK2	TTGCCT	GCCCTCTGAACTTGCCTTAAA
XBP1	GGTAGA	GAACAGCAAGTGGTAGATTTA
CHMP2A	AAGTTT	GCTATGTGCGCAAGTTTGTAT
HDAC1	CCATTC	CGGTGGTTACACCATTCGTAA
ATG5	TTGAGC	GATTCATGGAATTGAGCCAAT
RAC1	GGAAGA	CGTGAAGAAGAGGAAGAGAAA
EGFR	GCCTGG	CCACCAAATTAGCCTGGACAA
HDAC4	CCTCCT	CGGAGTGTCGACCTCCTATAA
HDAC1	CTTCAA	CGGTTAGGTTGCTTCAATCTA
ATG5	TCATCC	CCTGAACAGAATCATCCTTAA
CDK2	TTACAC	CCTGTTCGTACTTACACCCAT
E2F1	CATCAG	CCTGAGGAGTTCATCAGCCTT
HDAC3	GGATGG	GTACCTATTAGGGATGGAGAT
CDC42	ACTCAA	TGCTTGTTGGGACTCAAATTG
MELK	GGCAAA	CAGAAACAACAGGCAAACAAT
NDUFAF4	TGCTGA	GAAACCTGGACTGCTGAGAAA
RPS6KB1	CTCAAC	GCGACATCTTTCTCAACCTTA
PTK2	GAAGCT	CCTCATATTGTGAAGCTGATT
LRPPRC	CCGTGA	CACCTTATGGACCGTGATTTA
LMNB2	GAGGAT	AGTTTGGCGAGGAGGATCTTT
KIF11	CTGGTA	GGATCCCTTGGCTGGTATAAT
HDAC2	GCTGTC	GCAAATACTATGCTGTCAATT
LMNB2	AATGAG	TGATGCGTGAGAATGAGAATG
HDAC2	TGGACT	CCAGCGTTTGATGGACTCTTT
CDCA7L	TCGAGA	GCCATAACTGTTCGAGATAAA
CDCA7L	TGGCTG	CCCTAAAGAAGTGGCTGACAT
LMNB2	TCGAGG	TAGCGTCAGCATCGAGGAGAT
GNE	GAGGAT	ACCTATGAAGAGAGGATTAAT
HDAC3	CCAGAT	GCACCTAGTGTCCAGATTCAT
WWTR1	CCTGGC	GCCCTTTCTAACCTGGCTGTA
EGFR	GACTGG	CCCTGTAACCTGACTGGTTAA
ATG5	GAAGCT	CCTTTCATTCAGAAGCTGTTT
CHMP2A	GGAGAA	CTAGAGACCCAGGAGAAGAAA
SLIRP	GCACTA	GACTTCGGAATGCACTACAAC
CHMP2A	AGGAGG	CATGGATATGAAGGAGGAGAT
RB1	TATTGA	CAGAGATCGTGTATTGAGATT
BECN1	GTCCAC	GCCAGGATGATGTCCACAGAA
BECN1	CTCACA	GCTTGGGTGTCCTCACAATTT
HDAC1	TCCATA	CCTAATGAGCTTCCATACAAT
MTOR	TTCATT	GCCAGAATCTATTCATTCTTT
HDAC4	ACTGCA	GAATCTGAACCACTGCATTTC
MTOR	CTACAA	GCTGTGCTACACTACAAACAT
EGFR	GTGAAT	GCCACAAAGCAGTGAATTTAT
MTOR	TACACC	GCATGGAAGAATACACCTGTA
E2F1	CTGTGA	GACCTCTTCGACTGTGACTTT
MELK	CCGTCA	CGGGTTGTCTTCCGTCAGATA
NDUFAF4	CCGAAG	CATGTCAAGAGCCGAAGGAAT
HDAC2	GGCTGT	CAGACTGATATGGCTGTTAAT
TSC2	GGCAGT	GCTCATCAACAGGCAGTTCTA
EIF2AK3	TCTCAT	GAAACAGCTATTCTCATAAAG
PTK2	ATAAGG	CCGGTCGAATGATAAGGTGTA
HDAC2	CAAAGG	GCCTATTATCTCAAAGGTGAT
HDAC7	GGCTCT	CCACTATTCCTGGCTCTGCAA
PGK1	CGGAGG	CAAATGGAACACGGAGGATAA
RPS6KB1	TCCTCA	AGCACAGCAAATCCTCAGACA
LMNB2	ACGACT	GCAGCAGGAGTACGACTTCAA
RPS6KB1	ACTCCA	GCATGTATGATACTCCATAAA
PTK2	AAAGCG	GATGTTGGTTTAAAGCGATTT
HDAC2	AAACCG	GCTGTGAAGTTAAACCGACAA
LMNB2	AGATCG	AGTGCCGCTGAAGATCGCATT
GNE	TGGCAT	CCGATCATGTTTGGCATTAAA
PGK1	GATGAG	CTGACAAGTTTGATGAGAATG
EIF2AK3	ACAGTC	GCACACAGATTACAGTCAGAT
CDCA7L	CCGCTA	CACTGTCTCAGCCGCTAAATT
EIF2AK3	CTGATG	CAGGACCTTAACTGATGTAAG
PTK2	CGGCGA	GTCTAGAAATACGGCGATCAT
EIF2AK3	ACCATT	CTCAAATTTCCACCATTATTT
BECN1	GAATGA	CCCGTGGAATGGAATGAGATT
CDK2	CGTTAG	GCCTTCCTACACGTTAGATTT
MTOR	GGCTCT	GCCTTGTTTGTGGCTCTGAAT
HDAC1	ACTACA	CCACAGCGATGACTACATTAA
RB1	GAACAC	GACTTCTACTCGAACACGAAT
E2F1	TGAGAT	CAGGATGGATATGAGATGGGA
CDC42	CTAGTC	CAGATGTATTTCTAGTCTGTT
WWTR1	GGTGTT	TAAGCTTTATGGGTGTTAATT
EGFR	GATCAC	CAGCATGTCAAGATCACAGAT
E2F1	CTCACT	CGCTATGAGACCTCACTGAAT
EGFR	CAAGGA	CCCGTCGCTATCAAGGAATTA
E2F1	GGAGCA	CTACTCAGCCTGGAGCAAGAA
BECN1	CTTACG	CCGACTTGTTCCTTACGGAAA
ATF4	CCTCCA	GTTGGTCAGTCCCTCCAACAA
YAP1	GTTCAC	CCCAGTTAAATGTTCACCAAT
MTOR	AGAATA	GCTGCTGTTGAAGAATATATT
HDAC1	ACAAAC	GCAACCATAAGACAAACTCCT
HDAC1	CCAAAG	GCCGGTCATGTCCAAAGTAAT
E2F1	AAGGCC	TAAGAGCAAACAAGGCCCGAT
KIF11	AGGGTC	TGACTTTGGGAAGGGTCATTA
HDAC7	AGCCCA	GCTGCGCTATAAGCCCAAGAA
LMNB2	AGGTTC	TGGGTAATTGGAGGTTCATTG
GNE	TATCCA	GCCAGTCACTATATCCACATT
PGK1	CTGTTC	GCAAGGATGTTCTGTTCTTGA
GNE	TCAGAC	CTGGTTATTGTTCAGACATTC
LMNB2	TCACCG	TCGGCAATAGCTCACCGTTTA
GRB10	CGATAT	GCCCTGGTGAACGATATGAAT
RPS6KB1	CATGCT	CCGGAGAATATCATGCTTAAT
BCL2L1	AGTCGG	GCTCACTCTTCAGTCGGAAAT
KIF11	GAGGCT	GCCAATGTTGTGAGGCTTCAA
MELK	GACTAT	GAGAGCTGTTTGACTATATAA
HDAC2	ATCTGG	GCAGACTCATTATCTGGTGAT
TSC2	CTTCAC	CCAACGAAGACCTTCACGAAA
HDAC5	GATTTG	GCTCAAGAATGGATTTGCCAT
LRPPRC	TGCAAG	CCTCAAAGGAATGCAAGAATT
NDUFAF4	ACTTCT	GAAGCATTGACACTTCTCAAT
CDK2	CAAATA	CTCCTGGGCTGCAAATATTAT
RAC1	GTGTTC	CGCAAACAGATGTGTTCTTAA
RB1	CTAGTC	CCACATTATTTCTAGTCCAAA
HDAC6	TGGATG	GCACAGTCTTATGGATGGCTA
YAP1	TCAGAT	CGACCAATAGCTCAGATCCTT
CHMP2A	CCATGG	CATTGATGATGCCATGGGTGA
WWTR1	ACAGAT	GCGTTCTTGTGACAGATTATA
HDAC3	GCTCGC	CTTTGAGTTCTGCTCGCGTTA
SLIRP	GAATGC	GAAGGACTTCGGAATGCACTA
EGFR	TGGCAT	GCCAAGCCAAATGGCATCTTT
ATF4	TTAGAT	GCCTAGGTCTCTTAGATGATT
CDK2	GCTTAT	CCTCAGAATCTGCTTATTAAC
RB1	AGGTTG	GTGCGCTCTTGAGGTTGTAAT
CDC42	TGAGAA	CCCTCTACTATTGAGAAACTT
XBP1	TCTTCA	GCGGTATTGACTCTTCAGATT
CHMP2A	TCATGG	GCAGGCAGAGATCATGGATAT
E2F1	CGGAGA	CGTGGACTCTTCGGAGAACTT
HDAC5	TGCTGT	GCCGGGTTTGATGCTGTTGAA
KIF11	TCAACC	GCGAGCCCAGATCAACCTTTA
NDUFAF4	AGGAGA	CCAGAAGTTAAAGGAGAGATT
HDAC2	ATTTCA	CAGTCTCACCAATTTCAGAAA
PGK1	TTGCAG	CGGAGCTAAAGTTGCAGACAA
LMNB2	TGTTAA	CGGCAGTTCTTTGTTAAAGAT
HDAC5	TCATCG	GCTAGAGAAAGTCATCGAGAT
PGK1	AATTCT	CCCAAGCATCAAATTCTGCTT
CDCA7L	CCTCAT	GCCACAGGAATCCTCATTCAT
GRB10	AGAGTA	CATGGCCAGTGAGAGTAAATT
CDCA7L	GCAGAG	GCAGGATTTACGCAGAGTGAT
LRPPRC	TGTGCA	GACCATAACTCTGTGCACTTG
PGK1	CAAAGA	GCCAAGATTGTCAAAGACCTA
BCL2L1	CAGGAT	AGAGCTTTGAACAGGATACTT
NDUFAF4	CTATCC	CAGATTAGTCTCTATCCAGAA
EIF2AK3	CCTAAT	TAGCAGCAATCCCTAATATAT
KIF11	AACGTT	GGAGGAGATAGAACGTTTAAA
GRB10	CTTCCC	CCCATGAATTTCTTCCCAGAA
CDC42	GACATC	GAGTAATCTGGGACATCTTAG
CDK2	TACAAG	CTATGCCTGATTACAAGCCAA
CDK2	TCCTAA	GAGCTTAACCATCCTAATATT
MTOR	GGGCTC	GTTTAGAGCAAGGGCTCAGAA
EGFR	ATCTCC	GCTGCTCTGAAATCTCCTTTA
E2F1	TCGGCC	TAACTGCACTTTCGGCCCTTT
CDC42	AGGCCT	CTTACACAGAAAGGCCTAAAG
SLIRP	GGTTTG	GCTTTCACAGAGGTTTGGGTT
HSP90AA1	CCTGAA	GTTATCCTACACCTGAAAGAA
HDAC6	TAACCC	GCCTACGAGTTTAACCCAGAA
ATG5	CTATTT	GCAGAACCATACTATTTGCTT
SLIRP	AAGAAC	GAGTCAGCTGAAAGAACACTT
HDAC6	GCGAAA	GTCACTTCGAAGCGAAATATT
HDAC1	AGCGAC	GAAGATCAAACAGCGACTGTT
SLIRP	ACAACA	CGGAATGCACTACAACAGGAA
HDAC6	CTCAGC	CGGTAATGGAACTCAGCACAT
HSP90AA1	ACAAGA	GAAGGATGGTGACAAGAAGAA
RPS6KB1	TCGAAG	ATCCGATCACCTCGAAGATTT
CDCA7L	ACCGTA	CAGACGACGTCACCGTATATC
GRB10	TCTTGA	CCCTGGAATAATCTTGACAAT
TSC2	TCTTAC	CAGCATTAATCTCTTACCATA
RPS6KB1	ACTTCC	GCATCGGCACCACTTCCAATA
PGK1	GGCAGA	GCCTACTTTATGGCAGACATT
HDAC7	ACTCGG	GCTGATCTATGACTCGGTCAT
KIF11	AACCTC	GTATACTGAAGAACCTCTAAG
HDAC5	GCACCT	GACTGTTATTAGCACCTTTAA
PGK1	CAACCA	CCTATGAAGAACAACCAGATA
GNE	CAAAGA	GTACCCTTGTTCAAAGATATA
KIF11	GACCTT	GAAGTACATAAGACCTTATTT
GRB10	CAAAGG	CCAGAGTAATCCAAAGGCATT
HDAC5	GTGCGT	CCAACTTGAAAGTGCGTTCAA
GNE	CGTCCC	GCAGTTAAACACGTCCCATTT
KIF11	CATCAA	CACGTACCCTTCATCAAATTT
GRB10	CACCAA	GATGACGGGAACACCAAATTC
KIF11	ATAGTA	GCGCCCATTCAATAGTAGAAT
CHMP2A	TGATGG	CCAGAAGATCATGATGGAGTT
MTOR	TAAGTT	CCTCCTATTGTTAAGTTGTTT
HDAC3	ATGCCT	CAAGAGTCTTAATGCCTTCAA
EGFR	ATTGAT	CCGTGGCTTGCATTGATAGAA
MTOR	TCGAGA	CAGGCCTATGGTCGAGATTTA
CDK2	CTGATT	TACTTCTATGCCTGATTACAA
SLIRP	CCGGTT	GTATCAATCAGCCGGTTGCTT
RAC1	TTGACA	CCCTACTGTCTTTGACAATTA
SLIRP	AGGTGC	GCCATGTCAGAAGGTGCATTT
HSP90AA1	ACGAAG	TACTTGGAGGAACGAAGAATA
HDAC3	GTTCTA	GCACCCAATGAGTTCTATGAT
ATF4	CATTCC	CCACTCCAGATCATTCCTTTA
CDC42	CCGACT	CGGAATATGTACCGACTGTTT
RAC1	TCACTG	CCTTCTTAACATCACTGTCTT
RB1	CACAGC	CGAAATTGGATCACAGCGATA
HDAC6	GTGGCT	TATCCTAGAGGGTGGCTATAA
SLIRP	AAGTAT	GCGCTGCGTAGAAGTATCAAT
HDAC6	GAATAT	CATCCCATCCTGAATATCCTT
MELK	CAAGGC	CTGAGTTAATACAAGGCAAAT
MELK	AGACTA	GCGGGATTAATAGACTATGAT
HDAC7	AACCAG	CAAGTAGTTGGAACCAGAGAA
PGK1	ATGGTC	GATTGTGTGGAATGGTCCTGT
HDAC2	TCCATA	GACGGTATCATTCCATAAATA
GNE	CATACC	CTACCAAGTTTCATACCAAAT
LMNB2	TACGTG	CAAGAGGCTGCTACGTGATGT
EIF2AK3	CCAACA	CCTCAAGCCATCCAACATATT
CDCA7L	GAATGA	GCACGCTTACAGAATGAGAAA
CDK2	TGCTTC	GACAGGGATTGTGCTTCATTC
BCL2L1	AACTGC	CGACGAGTTTGAACTGCGGTA
KIF11	AACCAT	TTTGATCTGGCAACCATATTT
LRPPRC	ACGCAA	GCCTCATCATAACGCAAGTTA
PTK2	GAGCGA	CAACAGGTGAAGAGCGATTAT
MELK	AGAGAG	GAACCAGCATAAGAGAGAAAT
GNE	CTTAAC	GATGACCGTTTCTTAACAATC
LMNB2	AGAACG	GAGCTCTGACCAGAACGACAA
HDAC2	TGGAAA	GACGGTGATATTGGAAATTAT
CDK2	AGCAGA	GCCATCAAGCTAGCAGACTTT
ATF4	CAAACC	GCCAAGCACTTCAAACCTCAT
ATF4	TTGGGT	TGGATGCCCTGTTGGGTATAG
BECN1	GCTGAC	CTCAAGTTCATGCTGACGAAT
XBP1	CTTCAT	GCCTGTCTGTACTTCATTCAA
HSP90AA1	TTCTAC	TCATCAATACTTTCTACTCGA
HDAC1	TTGAAC	CGTTCTTAACTTTGAACCATA
EGFR	GACGCA	GCTGGATGATAGACGCAGATA
MTOR	TTGACA	GCAACCCTTCTTTGACAACAT
EGFR	TAACGG	CGCAAAGTGTGTAACGGAATA
E2F1	CGTCCT	GACATCACCAACGTCCTTGAG
XBP1	AGGCTC	AGATCGAAAGAAGGCTCGAAT
RB1	TCTACT	CGCGTGTAAATTCTACTGCAA
HDAC4	CCTCAA	CAAGAATTTGTCCTCAATAAA
WWTR1	CGTGAT	CAGCCAAATCTCGTGATGAAT
CFLAR	TTCGGA	CCTCACCTTGTTTCGGACTAT
HDAC7	GCTAAA	GCTTCTCGTGAGCTAAAGAAT
CHMP2A	TGGAGT	GAAGATCATGATGGAGTTTGA
WWTR1	CGTTGA	CCAGGAACAAACGTTGACTTA
TSC2	AGTCCT	CAATGAGTCACAGTCCTTTGA
CDCA7L	TGATAC	CTGTAGACAGGTGATACAAAG
NDUFAF4	GAAAGC	CCTGAAGACAAGAAAGCAATA
EIF2AK3	GGTTAC	TGCATCTGCCTGGTTACTTAA
HDAC5	CTGTTA	CAAGGATGGGACTGTTATTAG
YAP1	CAGATC	GACCAATAGCTCAGATCCTTT
SLIRP	TCAATC	GCGTAGAAGTATCAATCAGCC
HSP90AA1	AACTAC	TATGGCATGACAACTACTTTA
RB1	ACTTTG	CGGCTAAATACACTTTGTGAA
CHMP2A	AGACAC	CCTCAAGATCCAGACACTCAA
RB1	ACCGAG	TCGCTTGTATTACCGAGTAAT
GRB10	CCAGAA	ATGCTCCTTTACCAGAATTAC
EIF2AK3	CGTGAT	CCTTGTGAGTACGTGATGGTT
GNE	CCAAAC	GCTGCATTCAACCAAACTGAT
RPS6KB1	GGTGCT	TTTGCCATGAAGGTGCTTAAA
CDCA7L	CGGAAT	CCAGTTATTGGCGGAATTGAA
MTOR	CACCCT	CCCGGATCATTCACCCTATTG
NDUFAF4	CTTCCC	GAAGTCGAAATCTTCCCTCCT
HDAC4	GTAGCT	CGACTCATCTTGTAGCTTATT
HDAC1	CTTCCA	CCGCAAGAACTCTTCCAACTT
ATG5	TCAACT	AGATTGAAGGATCAACTATTT
MELK	GCAAGG	CCTATCTAGCTGCAAGGTATA
GRB10	ACGACG	GTTGGACTTAAACGACGATTT
CDC42	AGACTA	GACTCTGTAACAGACTAATTG
HDAC7	ACAGTA	GATCCGGGTGCACAGTAAATA
BCL2L1	TGGGAA	GTGGAACTCTATGGGAACAAT
PTK2	TCTCTT	GCAATGTTATTTCTCTTGGAA
EIF2AK3	TAGTAA	CGGCAGGTCATTAGTAATTAT
CHMP2A	AGATCA	CCAGATCCAGAAGATCATGAT
E2F1	ATCTGT	ACCTGATGAATATCTGTACTA
CHMP2A	CCAGAT	GCCAAGCAAGGCCAGATGGAT
BCL2L1	TGGAAG	GTTTAGTGATGTGGAAGAGAA
XBP1	GTTCTT	GACCCAGTCATGTTCTTCAAA
CHMP2A	AGCTGA	CATGAACAGACAGCTGAAGTT
WWTR1	GCCTCT	GCGATGAATCAGCCTCTGAAT
