# Supplementary material for: Morphological Profiles of RNAi-Induced Gene Knockdown Are Highly Reproducible but Dominated by Seed Effects
Source: PLoS One. 2015 Jul 21;10(7):e0131370. doi: 10.1371/journal.pone.0131370 (PMC4511418; doi:10.1371/journal.pone.0131370)
Supplement: S6 Dataset — (ZIP) [file pone.0131370.s006.zip]

Archive with 8 entries (5 files):
- DatasetS6/
- DatasetS6/all_features.txt
- __MACOSX/
- __MACOSX/DatasetS6/
- __MACOSX/DatasetS6/._all_features.txt
- DatasetS6/excluded_features.txt
- DatasetS6/selected_features.txt
- __MACOSX/DatasetS6/._selected_features.txt
