# Supplementary material for: Morphological Profiles of RNAi-Induced Gene Knockdown Are Highly Reproducible but Dominated by Seed Effects
Source: PLoS One. 2015 Jul 21;10(7):e0131370. doi: 10.1371/journal.pone.0131370 (PMC4511418; doi:10.1371/journal.pone.0131370)
Supplement: S6 Dataset — (ZIP) [file pone.0131370.s006.zip › DatasetS6/all_features.txt]

Cells_AreaShape_Area
Cells_AreaShape_Center_X
Cells_AreaShape_Center_Y
Cells_AreaShape_Compactness
Cells_AreaShape_Eccentricity
Cells_AreaShape_Extent
Cells_AreaShape_FormFactor
Cells_AreaShape_MajorAxisLength
Cells_AreaShape_MaxFeretDiameter
Cells_AreaShape_MaximumRadius
Cells_AreaShape_MeanRadius
Cells_AreaShape_MedianRadius
Cells_AreaShape_MinFeretDiameter
Cells_AreaShape_MinorAxisLength
Cells_AreaShape_Orientation
Cells_AreaShape_Perimeter
Cells_AreaShape_Solidity
Cells_AreaShape_Zernike_0_0
Cells_AreaShape_Zernike_1_1
Cells_AreaShape_Zernike_2_0
Cells_AreaShape_Zernike_2_2
Cells_AreaShape_Zernike_3_1
Cells_AreaShape_Zernike_3_3
Cells_AreaShape_Zernike_4_0
Cells_AreaShape_Zernike_4_2
Cells_AreaShape_Zernike_4_4
Cells_AreaShape_Zernike_5_1
Cells_AreaShape_Zernike_5_3
Cells_AreaShape_Zernike_5_5
Cells_AreaShape_Zernike_6_0
Cells_AreaShape_Zernike_6_2
Cells_AreaShape_Zernike_6_4
Cells_AreaShape_Zernike_6_6
Cells_AreaShape_Zernike_7_1
Cells_AreaShape_Zernike_7_3
Cells_AreaShape_Zernike_7_5
Cells_AreaShape_Zernike_7_7
Cells_AreaShape_Zernike_8_0
Cells_AreaShape_Zernike_8_2
Cells_AreaShape_Zernike_8_4
Cells_AreaShape_Zernike_8_6
Cells_AreaShape_Zernike_8_8
Cells_AreaShape_Zernike_9_1
Cells_AreaShape_Zernike_9_3
Cells_AreaShape_Zernike_9_5
Cells_AreaShape_Zernike_9_7
Cells_AreaShape_Zernike_9_9
Cells_Correlation_Correlation_ERSytoBleed_PhGolgi
Cells_Correlation_Correlation_ERSyto_ERSytoBleed
Cells_Correlation_Correlation_ERSyto_PhGolgi
Cells_Correlation_Correlation_Hoechst_ERSyto
Cells_Correlation_Correlation_Hoechst_ERSytoBleed
Cells_Correlation_Correlation_Hoechst_Mito
Cells_Correlation_Correlation_Hoechst_PhGolgi
Cells_Correlation_Correlation_Mito_ERSyto
Cells_Correlation_Correlation_Mito_ERSytoBleed
Cells_Correlation_Correlation_Mito_PhGolgi
Cells_Granularity_10_ERSyto
Cells_Granularity_10_ERSytoBleed
Cells_Granularity_10_Mito
Cells_Granularity_10_PhGolgi
Cells_Granularity_11_ERSyto
Cells_Granularity_11_ERSytoBleed
Cells_Granularity_11_Mito
Cells_Granularity_11_PhGolgi
Cells_Granularity_12_ERSyto
Cells_Granularity_12_ERSytoBleed
Cells_Granularity_12_Mito
Cells_Granularity_12_PhGolgi
Cells_Granularity_13_ERSyto
Cells_Granularity_13_ERSytoBleed
Cells_Granularity_13_Mito
Cells_Granularity_13_PhGolgi
Cells_Granularity_14_ERSyto
Cells_Granularity_14_ERSytoBleed
Cells_Granularity_14_Mito
Cells_Granularity_14_PhGolgi
Cells_Granularity_15_ERSyto
Cells_Granularity_15_ERSytoBleed
Cells_Granularity_15_Mito
Cells_Granularity_15_PhGolgi
Cells_Granularity_16_ERSyto
Cells_Granularity_16_ERSytoBleed
Cells_Granularity_16_Mito
Cells_Granularity_16_PhGolgi
Cells_Granularity_1_ERSyto
Cells_Granularity_1_ERSytoBleed
Cells_Granularity_1_Mito
Cells_Granularity_1_PhGolgi
Cells_Granularity_2_ERSyto
Cells_Granularity_2_ERSytoBleed
Cells_Granularity_2_Mito
Cells_Granularity_2_PhGolgi
Cells_Granularity_3_ERSyto
Cells_Granularity_3_ERSytoBleed
Cells_Granularity_3_Mito
Cells_Granularity_3_PhGolgi
Cells_Granularity_4_ERSyto
Cells_Granularity_4_ERSytoBleed
Cells_Granularity_4_Mito
Cells_Granularity_4_PhGolgi
Cells_Granularity_5_ERSyto
Cells_Granularity_5_ERSytoBleed
Cells_Granularity_5_Mito
Cells_Granularity_5_PhGolgi
Cells_Granularity_6_ERSyto
Cells_Granularity_6_ERSytoBleed
Cells_Granularity_6_Mito
Cells_Granularity_6_PhGolgi
Cells_Granularity_7_ERSyto
Cells_Granularity_7_ERSytoBleed
Cells_Granularity_7_Mito
Cells_Granularity_7_PhGolgi
Cells_Granularity_8_ERSyto
Cells_Granularity_8_ERSytoBleed
Cells_Granularity_8_Mito
Cells_Granularity_8_PhGolgi
Cells_Granularity_9_ERSyto
Cells_Granularity_9_ERSytoBleed
Cells_Granularity_9_Mito
Cells_Granularity_9_PhGolgi
Cells_Intensity_IntegratedIntensityEdge_ERSyto
Cells_Intensity_IntegratedIntensityEdge_ERSytoBleed
Cells_Intensity_IntegratedIntensityEdge_Hoechst
Cells_Intensity_IntegratedIntensityEdge_Mito
Cells_Intensity_IntegratedIntensityEdge_PhGolgi
Cells_Intensity_IntegratedIntensity_ERSyto
Cells_Intensity_IntegratedIntensity_ERSytoBleed
Cells_Intensity_IntegratedIntensity_Hoechst
Cells_Intensity_IntegratedIntensity_Mito
Cells_Intensity_IntegratedIntensity_PhGolgi
Cells_Intensity_LowerQuartileIntensity_ERSyto
Cells_Intensity_LowerQuartileIntensity_ERSytoBleed
Cells_Intensity_LowerQuartileIntensity_Hoechst
Cells_Intensity_LowerQuartileIntensity_Mito
Cells_Intensity_LowerQuartileIntensity_PhGolgi
Cells_Intensity_MADIntensity_ERSyto
Cells_Intensity_MADIntensity_ERSytoBleed
Cells_Intensity_MADIntensity_Hoechst
Cells_Intensity_MADIntensity_Mito
Cells_Intensity_MADIntensity_PhGolgi
Cells_Intensity_MassDisplacement_ERSyto
Cells_Intensity_MassDisplacement_ERSytoBleed
Cells_Intensity_MassDisplacement_Hoechst
Cells_Intensity_MassDisplacement_Mito
Cells_Intensity_MassDisplacement_PhGolgi
Cells_Intensity_MaxIntensityEdge_ERSyto
Cells_Intensity_MaxIntensityEdge_ERSytoBleed
Cells_Intensity_MaxIntensityEdge_Hoechst
Cells_Intensity_MaxIntensityEdge_Mito
Cells_Intensity_MaxIntensityEdge_PhGolgi
Cells_Intensity_MaxIntensity_ERSyto
Cells_Intensity_MaxIntensity_ERSytoBleed
Cells_Intensity_MaxIntensity_Hoechst
Cells_Intensity_MaxIntensity_Mito
Cells_Intensity_MaxIntensity_PhGolgi
Cells_Intensity_MeanIntensityEdge_ERSyto
Cells_Intensity_MeanIntensityEdge_ERSytoBleed
Cells_Intensity_MeanIntensityEdge_Hoechst
Cells_Intensity_MeanIntensityEdge_Mito
Cells_Intensity_MeanIntensityEdge_PhGolgi
Cells_Intensity_MeanIntensity_ERSyto
Cells_Intensity_MeanIntensity_ERSytoBleed
Cells_Intensity_MeanIntensity_Hoechst
Cells_Intensity_MeanIntensity_Mito
Cells_Intensity_MeanIntensity_PhGolgi
Cells_Intensity_MedianIntensity_ERSyto
Cells_Intensity_MedianIntensity_ERSytoBleed
Cells_Intensity_MedianIntensity_Hoechst
Cells_Intensity_MedianIntensity_Mito
Cells_Intensity_MedianIntensity_PhGolgi
Cells_Intensity_MinIntensityEdge_ERSyto
Cells_Intensity_MinIntensityEdge_ERSytoBleed
Cells_Intensity_MinIntensityEdge_Hoechst
Cells_Intensity_MinIntensityEdge_Mito
Cells_Intensity_MinIntensityEdge_PhGolgi
Cells_Intensity_MinIntensity_ERSyto
Cells_Intensity_MinIntensity_ERSytoBleed
Cells_Intensity_MinIntensity_Hoechst
Cells_Intensity_MinIntensity_Mito
Cells_Intensity_MinIntensity_PhGolgi
Cells_Intensity_StdIntensityEdge_ERSyto
Cells_Intensity_StdIntensityEdge_ERSytoBleed
Cells_Intensity_StdIntensityEdge_Hoechst
Cells_Intensity_StdIntensityEdge_Mito
Cells_Intensity_StdIntensityEdge_PhGolgi
Cells_Intensity_StdIntensity_ERSyto
Cells_Intensity_StdIntensity_ERSytoBleed
Cells_Intensity_StdIntensity_Hoechst
Cells_Intensity_StdIntensity_Mito
Cells_Intensity_StdIntensity_PhGolgi
Cells_Intensity_UpperQuartileIntensity_ERSyto
Cells_Intensity_UpperQuartileIntensity_ERSytoBleed
Cells_Intensity_UpperQuartileIntensity_Hoechst
Cells_Intensity_UpperQuartileIntensity_Mito
Cells_Intensity_UpperQuartileIntensity_PhGolgi
Cells_Neighbors_AngleBetweenNeighbors_5
Cells_Neighbors_AngleBetweenNeighbors_Adjacent
Cells_Neighbors_FirstClosestDistance_5
Cells_Neighbors_FirstClosestDistance_Adjacent
Cells_Neighbors_FirstClosestObjectNumber_5
Cells_Neighbors_FirstClosestObjectNumber_Adjacent
Cells_Neighbors_NumberOfNeighbors_5
Cells_Neighbors_NumberOfNeighbors_Adjacent
Cells_Neighbors_PercentTouching_5
Cells_Neighbors_PercentTouching_Adjacent
Cells_Neighbors_SecondClosestDistance_5
Cells_Neighbors_SecondClosestDistance_Adjacent
Cells_Neighbors_SecondClosestObjectNumber_5
Cells_Neighbors_SecondClosestObjectNumber_Adjacent
Cells_Parent_Nuclei
Cells_RadialDistribution_FracAtD_ERSytoBleed_1of4
Cells_RadialDistribution_FracAtD_ERSytoBleed_2of4
Cells_RadialDistribution_FracAtD_ERSytoBleed_3of4
Cells_RadialDistribution_FracAtD_ERSytoBleed_4of4
Cells_RadialDistribution_FracAtD_ERSyto_1of4
Cells_RadialDistribution_FracAtD_ERSyto_2of4
Cells_RadialDistribution_FracAtD_ERSyto_3of4
Cells_RadialDistribution_FracAtD_ERSyto_4of4
Cells_RadialDistribution_FracAtD_Mito_1of4
Cells_RadialDistribution_FracAtD_Mito_2of4
Cells_RadialDistribution_FracAtD_Mito_3of4
Cells_RadialDistribution_FracAtD_Mito_4of4
Cells_RadialDistribution_FracAtD_PhGolgi_1of4
Cells_RadialDistribution_FracAtD_PhGolgi_2of4
Cells_RadialDistribution_FracAtD_PhGolgi_3of4
Cells_RadialDistribution_FracAtD_PhGolgi_4of4
Cells_RadialDistribution_MeanFrac_ERSytoBleed_1of4
Cells_RadialDistribution_MeanFrac_ERSytoBleed_2of4
Cells_RadialDistribution_MeanFrac_ERSytoBleed_3of4
Cells_RadialDistribution_MeanFrac_ERSytoBleed_4of4
Cells_RadialDistribution_MeanFrac_ERSyto_1of4
Cells_RadialDistribution_MeanFrac_ERSyto_2of4
Cells_RadialDistribution_MeanFrac_ERSyto_3of4
Cells_RadialDistribution_MeanFrac_ERSyto_4of4
Cells_RadialDistribution_MeanFrac_Mito_1of4
Cells_RadialDistribution_MeanFrac_Mito_2of4
Cells_RadialDistribution_MeanFrac_Mito_3of4
Cells_RadialDistribution_MeanFrac_Mito_4of4
Cells_RadialDistribution_MeanFrac_PhGolgi_1of4
Cells_RadialDistribution_MeanFrac_PhGolgi_2of4
Cells_RadialDistribution_MeanFrac_PhGolgi_3of4
Cells_RadialDistribution_MeanFrac_PhGolgi_4of4
Cells_RadialDistribution_RadialCV_ERSytoBleed_1of4
Cells_RadialDistribution_RadialCV_ERSytoBleed_2of4
Cells_RadialDistribution_RadialCV_ERSytoBleed_3of4
Cells_RadialDistribution_RadialCV_ERSytoBleed_4of4
Cells_RadialDistribution_RadialCV_ERSyto_1of4
Cells_RadialDistribution_RadialCV_ERSyto_2of4
Cells_RadialDistribution_RadialCV_ERSyto_3of4
Cells_RadialDistribution_RadialCV_ERSyto_4of4
Cells_RadialDistribution_RadialCV_Mito_1of4
Cells_RadialDistribution_RadialCV_Mito_2of4
Cells_RadialDistribution_RadialCV_Mito_3of4
Cells_RadialDistribution_RadialCV_Mito_4of4
Cells_RadialDistribution_RadialCV_PhGolgi_1of4
Cells_RadialDistribution_RadialCV_PhGolgi_2of4
Cells_RadialDistribution_RadialCV_PhGolgi_3of4
Cells_RadialDistribution_RadialCV_PhGolgi_4of4
Cells_Texture_AngularSecondMoment_ERSytoBleed_10_0
Cells_Texture_AngularSecondMoment_ERSytoBleed_3_0
Cells_Texture_AngularSecondMoment_ERSytoBleed_5_0
Cells_Texture_AngularSecondMoment_ERSyto_10_0
Cells_Texture_AngularSecondMoment_ERSyto_3_0
Cells_Texture_AngularSecondMoment_ERSyto_5_0
Cells_Texture_AngularSecondMoment_Hoechst_10_0
Cells_Texture_AngularSecondMoment_Hoechst_3_0
Cells_Texture_AngularSecondMoment_Hoechst_5_0
Cells_Texture_AngularSecondMoment_Mito_10_0
Cells_Texture_AngularSecondMoment_Mito_3_0
Cells_Texture_AngularSecondMoment_Mito_5_0
Cells_Texture_AngularSecondMoment_PhGolgi_10_0
Cells_Texture_AngularSecondMoment_PhGolgi_3_0
Cells_Texture_AngularSecondMoment_PhGolgi_5_0
Cells_Texture_Contrast_ERSytoBleed_10_0
Cells_Texture_Contrast_ERSytoBleed_3_0
Cells_Texture_Contrast_ERSytoBleed_5_0
Cells_Texture_Contrast_ERSyto_10_0
Cells_Texture_Contrast_ERSyto_3_0
Cells_Texture_Contrast_ERSyto_5_0
Cells_Texture_Contrast_Hoechst_10_0
Cells_Texture_Contrast_Hoechst_3_0
Cells_Texture_Contrast_Hoechst_5_0
Cells_Texture_Contrast_Mito_10_0
Cells_Texture_Contrast_Mito_3_0
Cells_Texture_Contrast_Mito_5_0
Cells_Texture_Contrast_PhGolgi_10_0
Cells_Texture_Contrast_PhGolgi_3_0
Cells_Texture_Contrast_PhGolgi_5_0
Cells_Texture_Correlation_ERSytoBleed_10_0
Cells_Texture_Correlation_ERSytoBleed_3_0
Cells_Texture_Correlation_ERSytoBleed_5_0
Cells_Texture_Correlation_ERSyto_10_0
Cells_Texture_Correlation_ERSyto_3_0
Cells_Texture_Correlation_ERSyto_5_0
Cells_Texture_Correlation_Hoechst_10_0
Cells_Texture_Correlation_Hoechst_3_0
Cells_Texture_Correlation_Hoechst_5_0
Cells_Texture_Correlation_Mito_10_0
Cells_Texture_Correlation_Mito_3_0
Cells_Texture_Correlation_Mito_5_0
Cells_Texture_Correlation_PhGolgi_10_0
Cells_Texture_Correlation_PhGolgi_3_0
Cells_Texture_Correlation_PhGolgi_5_0
Cells_Texture_DifferenceEntropy_ERSytoBleed_10_0
Cells_Texture_DifferenceEntropy_ERSytoBleed_3_0
Cells_Texture_DifferenceEntropy_ERSytoBleed_5_0
Cells_Texture_DifferenceEntropy_ERSyto_10_0
Cells_Texture_DifferenceEntropy_ERSyto_3_0
Cells_Texture_DifferenceEntropy_ERSyto_5_0
Cells_Texture_DifferenceEntropy_Hoechst_10_0
Cells_Texture_DifferenceEntropy_Hoechst_3_0
Cells_Texture_DifferenceEntropy_Hoechst_5_0
Cells_Texture_DifferenceEntropy_Mito_10_0
Cells_Texture_DifferenceEntropy_Mito_3_0
Cells_Texture_DifferenceEntropy_Mito_5_0
Cells_Texture_DifferenceEntropy_PhGolgi_10_0
Cells_Texture_DifferenceEntropy_PhGolgi_3_0
Cells_Texture_DifferenceEntropy_PhGolgi_5_0
Cells_Texture_DifferenceVariance_ERSytoBleed_10_0
Cells_Texture_DifferenceVariance_ERSytoBleed_3_0
Cells_Texture_DifferenceVariance_ERSytoBleed_5_0
Cells_Texture_DifferenceVariance_ERSyto_10_0
Cells_Texture_DifferenceVariance_ERSyto_3_0
Cells_Texture_DifferenceVariance_ERSyto_5_0
Cells_Texture_DifferenceVariance_Hoechst_10_0
Cells_Texture_DifferenceVariance_Hoechst_3_0
Cells_Texture_DifferenceVariance_Hoechst_5_0
Cells_Texture_DifferenceVariance_Mito_10_0
Cells_Texture_DifferenceVariance_Mito_3_0
Cells_Texture_DifferenceVariance_Mito_5_0
Cells_Texture_DifferenceVariance_PhGolgi_10_0
Cells_Texture_DifferenceVariance_PhGolgi_3_0
Cells_Texture_DifferenceVariance_PhGolgi_5_0
Cells_Texture_Entropy_ERSytoBleed_10_0
Cells_Texture_Entropy_ERSytoBleed_3_0
Cells_Texture_Entropy_ERSytoBleed_5_0
Cells_Texture_Entropy_ERSyto_10_0
Cells_Texture_Entropy_ERSyto_3_0
Cells_Texture_Entropy_ERSyto_5_0
Cells_Texture_Entropy_Hoechst_10_0
Cells_Texture_Entropy_Hoechst_3_0
Cells_Texture_Entropy_Hoechst_5_0
Cells_Texture_Entropy_Mito_10_0
Cells_Texture_Entropy_Mito_3_0
Cells_Texture_Entropy_Mito_5_0
Cells_Texture_Entropy_PhGolgi_10_0
Cells_Texture_Entropy_PhGolgi_3_0
Cells_Texture_Entropy_PhGolgi_5_0
Cells_Texture_Gabor_ERSytoBleed_10
Cells_Texture_Gabor_ERSytoBleed_3
Cells_Texture_Gabor_ERSytoBleed_5
Cells_Texture_Gabor_ERSyto_10
Cells_Texture_Gabor_ERSyto_3
Cells_Texture_Gabor_ERSyto_5
Cells_Texture_Gabor_Hoechst_10
Cells_Texture_Gabor_Hoechst_3
Cells_Texture_Gabor_Hoechst_5
Cells_Texture_Gabor_Mito_10
Cells_Texture_Gabor_Mito_3
Cells_Texture_Gabor_Mito_5
Cells_Texture_Gabor_PhGolgi_10
Cells_Texture_Gabor_PhGolgi_3
Cells_Texture_Gabor_PhGolgi_5
Cells_Texture_InfoMeas1_ERSytoBleed_10_0
Cells_Texture_InfoMeas1_ERSytoBleed_3_0
Cells_Texture_InfoMeas1_ERSytoBleed_5_0
Cells_Texture_InfoMeas1_ERSyto_10_0
Cells_Texture_InfoMeas1_ERSyto_3_0
Cells_Texture_InfoMeas1_ERSyto_5_0
Cells_Texture_InfoMeas1_Hoechst_10_0
Cells_Texture_InfoMeas1_Hoechst_3_0
Cells_Texture_InfoMeas1_Hoechst_5_0
Cells_Texture_InfoMeas1_Mito_10_0
Cells_Texture_InfoMeas1_Mito_3_0
Cells_Texture_InfoMeas1_Mito_5_0
Cells_Texture_InfoMeas1_PhGolgi_10_0
Cells_Texture_InfoMeas1_PhGolgi_3_0
Cells_Texture_InfoMeas1_PhGolgi_5_0
Cells_Texture_InfoMeas2_ERSytoBleed_10_0
Cells_Texture_InfoMeas2_ERSytoBleed_3_0
Cells_Texture_InfoMeas2_ERSytoBleed_5_0
Cells_Texture_InfoMeas2_ERSyto_10_0
Cells_Texture_InfoMeas2_ERSyto_3_0
Cells_Texture_InfoMeas2_ERSyto_5_0
Cells_Texture_InfoMeas2_Hoechst_10_0
Cells_Texture_InfoMeas2_Hoechst_3_0
Cells_Texture_InfoMeas2_Hoechst_5_0
Cells_Texture_InfoMeas2_Mito_10_0
Cells_Texture_InfoMeas2_Mito_3_0
Cells_Texture_InfoMeas2_Mito_5_0
Cells_Texture_InfoMeas2_PhGolgi_10_0
Cells_Texture_InfoMeas2_PhGolgi_3_0
Cells_Texture_InfoMeas2_PhGolgi_5_0
Cells_Texture_InverseDifferenceMoment_ERSytoBleed_10_0
Cells_Texture_InverseDifferenceMoment_ERSytoBleed_3_0
Cells_Texture_InverseDifferenceMoment_ERSytoBleed_5_0
Cells_Texture_InverseDifferenceMoment_ERSyto_10_0
Cells_Texture_InverseDifferenceMoment_ERSyto_3_0
Cells_Texture_InverseDifferenceMoment_ERSyto_5_0
Cells_Texture_InverseDifferenceMoment_Hoechst_10_0
Cells_Texture_InverseDifferenceMoment_Hoechst_3_0
Cells_Texture_InverseDifferenceMoment_Hoechst_5_0
Cells_Texture_InverseDifferenceMoment_Mito_10_0
Cells_Texture_InverseDifferenceMoment_Mito_3_0
Cells_Texture_InverseDifferenceMoment_Mito_5_0
Cells_Texture_InverseDifferenceMoment_PhGolgi_10_0
Cells_Texture_InverseDifferenceMoment_PhGolgi_3_0
Cells_Texture_InverseDifferenceMoment_PhGolgi_5_0
Cells_Texture_SumAverage_ERSytoBleed_10_0
Cells_Texture_SumAverage_ERSytoBleed_3_0
Cells_Texture_SumAverage_ERSytoBleed_5_0
Cells_Texture_SumAverage_ERSyto_10_0
Cells_Texture_SumAverage_ERSyto_3_0
Cells_Texture_SumAverage_ERSyto_5_0
Cells_Texture_SumAverage_Hoechst_10_0
Cells_Texture_SumAverage_Hoechst_3_0
Cells_Texture_SumAverage_Hoechst_5_0
Cells_Texture_SumAverage_Mito_10_0
Cells_Texture_SumAverage_Mito_3_0
Cells_Texture_SumAverage_Mito_5_0
Cells_Texture_SumAverage_PhGolgi_10_0
Cells_Texture_SumAverage_PhGolgi_3_0
Cells_Texture_SumAverage_PhGolgi_5_0
Cells_Texture_SumEntropy_ERSytoBleed_10_0
Cells_Texture_SumEntropy_ERSytoBleed_3_0
Cells_Texture_SumEntropy_ERSytoBleed_5_0
Cells_Texture_SumEntropy_ERSyto_10_0
Cells_Texture_SumEntropy_ERSyto_3_0
Cells_Texture_SumEntropy_ERSyto_5_0
Cells_Texture_SumEntropy_Hoechst_10_0
Cells_Texture_SumEntropy_Hoechst_3_0
Cells_Texture_SumEntropy_Hoechst_5_0
Cells_Texture_SumEntropy_Mito_10_0
Cells_Texture_SumEntropy_Mito_3_0
Cells_Texture_SumEntropy_Mito_5_0
Cells_Texture_SumEntropy_PhGolgi_10_0
Cells_Texture_SumEntropy_PhGolgi_3_0
Cells_Texture_SumEntropy_PhGolgi_5_0
Cells_Texture_SumVariance_ERSytoBleed_10_0
Cells_Texture_SumVariance_ERSytoBleed_3_0
Cells_Texture_SumVariance_ERSytoBleed_5_0
Cells_Texture_SumVariance_ERSyto_10_0
Cells_Texture_SumVariance_ERSyto_3_0
Cells_Texture_SumVariance_ERSyto_5_0
Cells_Texture_SumVariance_Hoechst_10_0
Cells_Texture_SumVariance_Hoechst_3_0
Cells_Texture_SumVariance_Hoechst_5_0
Cells_Texture_SumVariance_Mito_10_0
Cells_Texture_SumVariance_Mito_3_0
Cells_Texture_SumVariance_Mito_5_0
Cells_Texture_SumVariance_PhGolgi_10_0
Cells_Texture_SumVariance_PhGolgi_3_0
Cells_Texture_SumVariance_PhGolgi_5_0
Cells_Texture_Variance_ERSytoBleed_10_0
Cells_Texture_Variance_ERSytoBleed_3_0
Cells_Texture_Variance_ERSytoBleed_5_0
Cells_Texture_Variance_ERSyto_10_0
Cells_Texture_Variance_ERSyto_3_0
Cells_Texture_Variance_ERSyto_5_0
Cells_Texture_Variance_Hoechst_10_0
Cells_Texture_Variance_Hoechst_3_0
Cells_Texture_Variance_Hoechst_5_0
Cells_Texture_Variance_Mito_10_0
Cells_Texture_Variance_Mito_3_0
Cells_Texture_Variance_Mito_5_0
Cells_Texture_Variance_PhGolgi_10_0
Cells_Texture_Variance_PhGolgi_3_0
Cells_Texture_Variance_PhGolgi_5_0
Cytoplasm_AreaShape_Area
Cytoplasm_AreaShape_Center_X
Cytoplasm_AreaShape_Center_Y
Cytoplasm_AreaShape_Compactness
Cytoplasm_AreaShape_Eccentricity
Cytoplasm_AreaShape_Extent
Cytoplasm_AreaShape_FormFactor
Cytoplasm_AreaShape_MajorAxisLength
Cytoplasm_AreaShape_MaxFeretDiameter
Cytoplasm_AreaShape_MaximumRadius
Cytoplasm_AreaShape_MeanRadius
Cytoplasm_AreaShape_MedianRadius
Cytoplasm_AreaShape_MinFeretDiameter
Cytoplasm_AreaShape_MinorAxisLength
Cytoplasm_AreaShape_Orientation
Cytoplasm_AreaShape_Perimeter
Cytoplasm_AreaShape_Solidity
Cytoplasm_AreaShape_Zernike_0_0
Cytoplasm_AreaShape_Zernike_1_1
Cytoplasm_AreaShape_Zernike_2_0
Cytoplasm_AreaShape_Zernike_2_2
Cytoplasm_AreaShape_Zernike_3_1
Cytoplasm_AreaShape_Zernike_3_3
Cytoplasm_AreaShape_Zernike_4_0
Cytoplasm_AreaShape_Zernike_4_2
Cytoplasm_AreaShape_Zernike_4_4
Cytoplasm_AreaShape_Zernike_5_1
Cytoplasm_AreaShape_Zernike_5_3
Cytoplasm_AreaShape_Zernike_5_5
Cytoplasm_AreaShape_Zernike_6_0
Cytoplasm_AreaShape_Zernike_6_2
Cytoplasm_AreaShape_Zernike_6_4
Cytoplasm_AreaShape_Zernike_6_6
Cytoplasm_AreaShape_Zernike_7_1
Cytoplasm_AreaShape_Zernike_7_3
Cytoplasm_AreaShape_Zernike_7_5
Cytoplasm_AreaShape_Zernike_7_7
Cytoplasm_AreaShape_Zernike_8_0
Cytoplasm_AreaShape_Zernike_8_2
Cytoplasm_AreaShape_Zernike_8_4
Cytoplasm_AreaShape_Zernike_8_6
Cytoplasm_AreaShape_Zernike_8_8
Cytoplasm_AreaShape_Zernike_9_1
Cytoplasm_AreaShape_Zernike_9_3
Cytoplasm_AreaShape_Zernike_9_5
Cytoplasm_AreaShape_Zernike_9_7
Cytoplasm_AreaShape_Zernike_9_9
Cytoplasm_Correlation_Correlation_ERSytoBleed_PhGolgi
Cytoplasm_Correlation_Correlation_ERSyto_ERSytoBleed
Cytoplasm_Correlation_Correlation_ERSyto_PhGolgi
Cytoplasm_Correlation_Correlation_Hoechst_ERSyto
Cytoplasm_Correlation_Correlation_Hoechst_ERSytoBleed
Cytoplasm_Correlation_Correlation_Hoechst_Mito
Cytoplasm_Correlation_Correlation_Hoechst_PhGolgi
Cytoplasm_Correlation_Correlation_Mito_ERSyto
Cytoplasm_Correlation_Correlation_Mito_ERSytoBleed
Cytoplasm_Correlation_Correlation_Mito_PhGolgi
Cytoplasm_Granularity_10_ERSyto
Cytoplasm_Granularity_10_ERSytoBleed
Cytoplasm_Granularity_10_Mito
Cytoplasm_Granularity_10_PhGolgi
Cytoplasm_Granularity_11_ERSyto
Cytoplasm_Granularity_11_ERSytoBleed
Cytoplasm_Granularity_11_Mito
Cytoplasm_Granularity_11_PhGolgi
Cytoplasm_Granularity_12_ERSyto
Cytoplasm_Granularity_12_ERSytoBleed
Cytoplasm_Granularity_12_Mito
Cytoplasm_Granularity_12_PhGolgi
Cytoplasm_Granularity_13_ERSyto
Cytoplasm_Granularity_13_ERSytoBleed
Cytoplasm_Granularity_13_Mito
Cytoplasm_Granularity_13_PhGolgi
Cytoplasm_Granularity_14_ERSyto
Cytoplasm_Granularity_14_ERSytoBleed
Cytoplasm_Granularity_14_Mito
Cytoplasm_Granularity_14_PhGolgi
Cytoplasm_Granularity_15_ERSyto
Cytoplasm_Granularity_15_ERSytoBleed
Cytoplasm_Granularity_15_Mito
Cytoplasm_Granularity_15_PhGolgi
Cytoplasm_Granularity_16_ERSyto
Cytoplasm_Granularity_16_ERSytoBleed
Cytoplasm_Granularity_16_Mito
Cytoplasm_Granularity_16_PhGolgi
Cytoplasm_Granularity_1_ERSyto
Cytoplasm_Granularity_1_ERSytoBleed
Cytoplasm_Granularity_1_Mito
Cytoplasm_Granularity_1_PhGolgi
Cytoplasm_Granularity_2_ERSyto
Cytoplasm_Granularity_2_ERSytoBleed
Cytoplasm_Granularity_2_Mito
Cytoplasm_Granularity_2_PhGolgi
Cytoplasm_Granularity_3_ERSyto
Cytoplasm_Granularity_3_ERSytoBleed
Cytoplasm_Granularity_3_Mito
Cytoplasm_Granularity_3_PhGolgi
Cytoplasm_Granularity_4_ERSyto
Cytoplasm_Granularity_4_ERSytoBleed
Cytoplasm_Granularity_4_Mito
Cytoplasm_Granularity_4_PhGolgi
Cytoplasm_Granularity_5_ERSyto
Cytoplasm_Granularity_5_ERSytoBleed
Cytoplasm_Granularity_5_Mito
Cytoplasm_Granularity_5_PhGolgi
Cytoplasm_Granularity_6_ERSyto
Cytoplasm_Granularity_6_ERSytoBleed
Cytoplasm_Granularity_6_Mito
Cytoplasm_Granularity_6_PhGolgi
Cytoplasm_Granularity_7_ERSyto
Cytoplasm_Granularity_7_ERSytoBleed
Cytoplasm_Granularity_7_Mito
Cytoplasm_Granularity_7_PhGolgi
Cytoplasm_Granularity_8_ERSyto
Cytoplasm_Granularity_8_ERSytoBleed
Cytoplasm_Granularity_8_Mito
Cytoplasm_Granularity_8_PhGolgi
Cytoplasm_Granularity_9_ERSyto
Cytoplasm_Granularity_9_ERSytoBleed
Cytoplasm_Granularity_9_Mito
Cytoplasm_Granularity_9_PhGolgi
Cytoplasm_Intensity_IntegratedIntensityEdge_ERSyto
Cytoplasm_Intensity_IntegratedIntensityEdge_ERSytoBleed
Cytoplasm_Intensity_IntegratedIntensityEdge_Hoechst
Cytoplasm_Intensity_IntegratedIntensityEdge_Mito
Cytoplasm_Intensity_IntegratedIntensityEdge_PhGolgi
Cytoplasm_Intensity_IntegratedIntensity_ERSyto
Cytoplasm_Intensity_IntegratedIntensity_ERSytoBleed
Cytoplasm_Intensity_IntegratedIntensity_Hoechst
Cytoplasm_Intensity_IntegratedIntensity_Mito
Cytoplasm_Intensity_IntegratedIntensity_PhGolgi
Cytoplasm_Intensity_LowerQuartileIntensity_ERSyto
Cytoplasm_Intensity_LowerQuartileIntensity_ERSytoBleed
Cytoplasm_Intensity_LowerQuartileIntensity_Hoechst
Cytoplasm_Intensity_LowerQuartileIntensity_Mito
Cytoplasm_Intensity_LowerQuartileIntensity_PhGolgi
Cytoplasm_Intensity_MADIntensity_ERSyto
Cytoplasm_Intensity_MADIntensity_ERSytoBleed
Cytoplasm_Intensity_MADIntensity_Hoechst
Cytoplasm_Intensity_MADIntensity_Mito
Cytoplasm_Intensity_MADIntensity_PhGolgi
Cytoplasm_Intensity_MassDisplacement_ERSyto
Cytoplasm_Intensity_MassDisplacement_ERSytoBleed
Cytoplasm_Intensity_MassDisplacement_Hoechst
Cytoplasm_Intensity_MassDisplacement_Mito
Cytoplasm_Intensity_MassDisplacement_PhGolgi
Cytoplasm_Intensity_MaxIntensityEdge_ERSyto
Cytoplasm_Intensity_MaxIntensityEdge_ERSytoBleed
Cytoplasm_Intensity_MaxIntensityEdge_Hoechst
Cytoplasm_Intensity_MaxIntensityEdge_Mito
Cytoplasm_Intensity_MaxIntensityEdge_PhGolgi
Cytoplasm_Intensity_MaxIntensity_ERSyto
Cytoplasm_Intensity_MaxIntensity_ERSytoBleed
Cytoplasm_Intensity_MaxIntensity_Hoechst
Cytoplasm_Intensity_MaxIntensity_Mito
Cytoplasm_Intensity_MaxIntensity_PhGolgi
Cytoplasm_Intensity_MeanIntensityEdge_ERSyto
Cytoplasm_Intensity_MeanIntensityEdge_ERSytoBleed
Cytoplasm_Intensity_MeanIntensityEdge_Hoechst
Cytoplasm_Intensity_MeanIntensityEdge_Mito
Cytoplasm_Intensity_MeanIntensityEdge_PhGolgi
Cytoplasm_Intensity_MeanIntensity_ERSyto
Cytoplasm_Intensity_MeanIntensity_ERSytoBleed
Cytoplasm_Intensity_MeanIntensity_Hoechst
Cytoplasm_Intensity_MeanIntensity_Mito
Cytoplasm_Intensity_MeanIntensity_PhGolgi
Cytoplasm_Intensity_MedianIntensity_ERSyto
Cytoplasm_Intensity_MedianIntensity_ERSytoBleed
Cytoplasm_Intensity_MedianIntensity_Hoechst
Cytoplasm_Intensity_MedianIntensity_Mito
Cytoplasm_Intensity_MedianIntensity_PhGolgi
Cytoplasm_Intensity_MinIntensityEdge_ERSyto
Cytoplasm_Intensity_MinIntensityEdge_ERSytoBleed
Cytoplasm_Intensity_MinIntensityEdge_Hoechst
Cytoplasm_Intensity_MinIntensityEdge_Mito
Cytoplasm_Intensity_MinIntensityEdge_PhGolgi
Cytoplasm_Intensity_MinIntensity_ERSyto
Cytoplasm_Intensity_MinIntensity_ERSytoBleed
Cytoplasm_Intensity_MinIntensity_Hoechst
Cytoplasm_Intensity_MinIntensity_Mito
Cytoplasm_Intensity_MinIntensity_PhGolgi
Cytoplasm_Intensity_StdIntensityEdge_ERSyto
Cytoplasm_Intensity_StdIntensityEdge_ERSytoBleed
Cytoplasm_Intensity_StdIntensityEdge_Hoechst
Cytoplasm_Intensity_StdIntensityEdge_Mito
Cytoplasm_Intensity_StdIntensityEdge_PhGolgi
Cytoplasm_Intensity_StdIntensity_ERSyto
Cytoplasm_Intensity_StdIntensity_ERSytoBleed
Cytoplasm_Intensity_StdIntensity_Hoechst
Cytoplasm_Intensity_StdIntensity_Mito
Cytoplasm_Intensity_StdIntensity_PhGolgi
Cytoplasm_Intensity_UpperQuartileIntensity_ERSyto
Cytoplasm_Intensity_UpperQuartileIntensity_ERSytoBleed
Cytoplasm_Intensity_UpperQuartileIntensity_Hoechst
Cytoplasm_Intensity_UpperQuartileIntensity_Mito
Cytoplasm_Intensity_UpperQuartileIntensity_PhGolgi
Cytoplasm_Parent_Cells
Cytoplasm_Parent_Nuclei
Cytoplasm_RadialDistribution_FracAtD_ERSytoBleed_1of4
Cytoplasm_RadialDistribution_FracAtD_ERSytoBleed_2of4
Cytoplasm_RadialDistribution_FracAtD_ERSytoBleed_3of4
Cytoplasm_RadialDistribution_FracAtD_ERSytoBleed_4of4
Cytoplasm_RadialDistribution_FracAtD_ERSyto_1of4
Cytoplasm_RadialDistribution_FracAtD_ERSyto_2of4
Cytoplasm_RadialDistribution_FracAtD_ERSyto_3of4
Cytoplasm_RadialDistribution_FracAtD_ERSyto_4of4
Cytoplasm_RadialDistribution_FracAtD_Mito_1of4
Cytoplasm_RadialDistribution_FracAtD_Mito_2of4
Cytoplasm_RadialDistribution_FracAtD_Mito_3of4
Cytoplasm_RadialDistribution_FracAtD_Mito_4of4
Cytoplasm_RadialDistribution_FracAtD_PhGolgi_1of4
Cytoplasm_RadialDistribution_FracAtD_PhGolgi_2of4
Cytoplasm_RadialDistribution_FracAtD_PhGolgi_3of4
Cytoplasm_RadialDistribution_FracAtD_PhGolgi_4of4
Cytoplasm_RadialDistribution_MeanFrac_ERSytoBleed_1of4
Cytoplasm_RadialDistribution_MeanFrac_ERSytoBleed_2of4
Cytoplasm_RadialDistribution_MeanFrac_ERSytoBleed_3of4
Cytoplasm_RadialDistribution_MeanFrac_ERSytoBleed_4of4
Cytoplasm_RadialDistribution_MeanFrac_ERSyto_1of4
Cytoplasm_RadialDistribution_MeanFrac_ERSyto_2of4
Cytoplasm_RadialDistribution_MeanFrac_ERSyto_3of4
Cytoplasm_RadialDistribution_MeanFrac_ERSyto_4of4
Cytoplasm_RadialDistribution_MeanFrac_Mito_1of4
Cytoplasm_RadialDistribution_MeanFrac_Mito_2of4
Cytoplasm_RadialDistribution_MeanFrac_Mito_3of4
Cytoplasm_RadialDistribution_MeanFrac_Mito_4of4
Cytoplasm_RadialDistribution_MeanFrac_PhGolgi_1of4
Cytoplasm_RadialDistribution_MeanFrac_PhGolgi_2of4
Cytoplasm_RadialDistribution_MeanFrac_PhGolgi_3of4
Cytoplasm_RadialDistribution_MeanFrac_PhGolgi_4of4
Cytoplasm_RadialDistribution_RadialCV_ERSytoBleed_1of4
Cytoplasm_RadialDistribution_RadialCV_ERSytoBleed_2of4
Cytoplasm_RadialDistribution_RadialCV_ERSytoBleed_3of4
Cytoplasm_RadialDistribution_RadialCV_ERSytoBleed_4of4
Cytoplasm_RadialDistribution_RadialCV_ERSyto_1of4
Cytoplasm_RadialDistribution_RadialCV_ERSyto_2of4
Cytoplasm_RadialDistribution_RadialCV_ERSyto_3of4
Cytoplasm_RadialDistribution_RadialCV_ERSyto_4of4
Cytoplasm_RadialDistribution_RadialCV_Mito_1of4
Cytoplasm_RadialDistribution_RadialCV_Mito_2of4
Cytoplasm_RadialDistribution_RadialCV_Mito_3of4
Cytoplasm_RadialDistribution_RadialCV_Mito_4of4
Cytoplasm_RadialDistribution_RadialCV_PhGolgi_1of4
Cytoplasm_RadialDistribution_RadialCV_PhGolgi_2of4
Cytoplasm_RadialDistribution_RadialCV_PhGolgi_3of4
Cytoplasm_RadialDistribution_RadialCV_PhGolgi_4of4
Cytoplasm_Texture_AngularSecondMoment_ERSytoBleed_10_0
Cytoplasm_Texture_AngularSecondMoment_ERSytoBleed_3_0
Cytoplasm_Texture_AngularSecondMoment_ERSytoBleed_5_0
Cytoplasm_Texture_AngularSecondMoment_ERSyto_10_0
Cytoplasm_Texture_AngularSecondMoment_ERSyto_3_0
Cytoplasm_Texture_AngularSecondMoment_ERSyto_5_0
Cytoplasm_Texture_AngularSecondMoment_Hoechst_10_0
Cytoplasm_Texture_AngularSecondMoment_Hoechst_3_0
Cytoplasm_Texture_AngularSecondMoment_Hoechst_5_0
Cytoplasm_Texture_AngularSecondMoment_Mito_10_0
Cytoplasm_Texture_AngularSecondMoment_Mito_3_0
Cytoplasm_Texture_AngularSecondMoment_Mito_5_0
Cytoplasm_Texture_AngularSecondMoment_PhGolgi_10_0
Cytoplasm_Texture_AngularSecondMoment_PhGolgi_3_0
Cytoplasm_Texture_AngularSecondMoment_PhGolgi_5_0
Cytoplasm_Texture_Contrast_ERSytoBleed_10_0
Cytoplasm_Texture_Contrast_ERSytoBleed_3_0
Cytoplasm_Texture_Contrast_ERSytoBleed_5_0
Cytoplasm_Texture_Contrast_ERSyto_10_0
Cytoplasm_Texture_Contrast_ERSyto_3_0
Cytoplasm_Texture_Contrast_ERSyto_5_0
Cytoplasm_Texture_Contrast_Hoechst_10_0
Cytoplasm_Texture_Contrast_Hoechst_3_0
Cytoplasm_Texture_Contrast_Hoechst_5_0
Cytoplasm_Texture_Contrast_Mito_10_0
Cytoplasm_Texture_Contrast_Mito_3_0
Cytoplasm_Texture_Contrast_Mito_5_0
Cytoplasm_Texture_Contrast_PhGolgi_10_0
Cytoplasm_Texture_Contrast_PhGolgi_3_0
Cytoplasm_Texture_Contrast_PhGolgi_5_0
Cytoplasm_Texture_Correlation_ERSytoBleed_10_0
Cytoplasm_Texture_Correlation_ERSytoBleed_3_0
Cytoplasm_Texture_Correlation_ERSytoBleed_5_0
Cytoplasm_Texture_Correlation_ERSyto_10_0
Cytoplasm_Texture_Correlation_ERSyto_3_0
Cytoplasm_Texture_Correlation_ERSyto_5_0
Cytoplasm_Texture_Correlation_Hoechst_10_0
Cytoplasm_Texture_Correlation_Hoechst_3_0
Cytoplasm_Texture_Correlation_Hoechst_5_0
Cytoplasm_Texture_Correlation_Mito_10_0
Cytoplasm_Texture_Correlation_Mito_3_0
Cytoplasm_Texture_Correlation_Mito_5_0
Cytoplasm_Texture_Correlation_PhGolgi_10_0
Cytoplasm_Texture_Correlation_PhGolgi_3_0
Cytoplasm_Texture_Correlation_PhGolgi_5_0
Cytoplasm_Texture_DifferenceEntropy_ERSytoBleed_10_0
Cytoplasm_Texture_DifferenceEntropy_ERSytoBleed_3_0
Cytoplasm_Texture_DifferenceEntropy_ERSytoBleed_5_0
Cytoplasm_Texture_DifferenceEntropy_ERSyto_10_0
Cytoplasm_Texture_DifferenceEntropy_ERSyto_3_0
Cytoplasm_Texture_DifferenceEntropy_ERSyto_5_0
Cytoplasm_Texture_DifferenceEntropy_Hoechst_10_0
Cytoplasm_Texture_DifferenceEntropy_Hoechst_3_0
Cytoplasm_Texture_DifferenceEntropy_Hoechst_5_0
Cytoplasm_Texture_DifferenceEntropy_Mito_10_0
Cytoplasm_Texture_DifferenceEntropy_Mito_3_0
Cytoplasm_Texture_DifferenceEntropy_Mito_5_0
Cytoplasm_Texture_DifferenceEntropy_PhGolgi_10_0
Cytoplasm_Texture_DifferenceEntropy_PhGolgi_3_0
Cytoplasm_Texture_DifferenceEntropy_PhGolgi_5_0
Cytoplasm_Texture_DifferenceVariance_ERSytoBleed_10_0
Cytoplasm_Texture_DifferenceVariance_ERSytoBleed_3_0
Cytoplasm_Texture_DifferenceVariance_ERSytoBleed_5_0
Cytoplasm_Texture_DifferenceVariance_ERSyto_10_0
Cytoplasm_Texture_DifferenceVariance_ERSyto_3_0
Cytoplasm_Texture_DifferenceVariance_ERSyto_5_0
Cytoplasm_Texture_DifferenceVariance_Hoechst_10_0
Cytoplasm_Texture_DifferenceVariance_Hoechst_3_0
Cytoplasm_Texture_DifferenceVariance_Hoechst_5_0
Cytoplasm_Texture_DifferenceVariance_Mito_10_0
Cytoplasm_Texture_DifferenceVariance_Mito_3_0
Cytoplasm_Texture_DifferenceVariance_Mito_5_0
Cytoplasm_Texture_DifferenceVariance_PhGolgi_10_0
Cytoplasm_Texture_DifferenceVariance_PhGolgi_3_0
Cytoplasm_Texture_DifferenceVariance_PhGolgi_5_0
Cytoplasm_Texture_Entropy_ERSytoBleed_10_0
Cytoplasm_Texture_Entropy_ERSytoBleed_3_0
Cytoplasm_Texture_Entropy_ERSytoBleed_5_0
Cytoplasm_Texture_Entropy_ERSyto_10_0
Cytoplasm_Texture_Entropy_ERSyto_3_0
Cytoplasm_Texture_Entropy_ERSyto_5_0
Cytoplasm_Texture_Entropy_Hoechst_10_0
Cytoplasm_Texture_Entropy_Hoechst_3_0
Cytoplasm_Texture_Entropy_Hoechst_5_0
Cytoplasm_Texture_Entropy_Mito_10_0
Cytoplasm_Texture_Entropy_Mito_3_0
Cytoplasm_Texture_Entropy_Mito_5_0
Cytoplasm_Texture_Entropy_PhGolgi_10_0
Cytoplasm_Texture_Entropy_PhGolgi_3_0
Cytoplasm_Texture_Entropy_PhGolgi_5_0
Cytoplasm_Texture_Gabor_ERSytoBleed_10
Cytoplasm_Texture_Gabor_ERSytoBleed_3
Cytoplasm_Texture_Gabor_ERSytoBleed_5
Cytoplasm_Texture_Gabor_ERSyto_10
Cytoplasm_Texture_Gabor_ERSyto_3
Cytoplasm_Texture_Gabor_ERSyto_5
Cytoplasm_Texture_Gabor_Hoechst_10
Cytoplasm_Texture_Gabor_Hoechst_3
Cytoplasm_Texture_Gabor_Hoechst_5
Cytoplasm_Texture_Gabor_Mito_10
Cytoplasm_Texture_Gabor_Mito_3
Cytoplasm_Texture_Gabor_Mito_5
Cytoplasm_Texture_Gabor_PhGolgi_10
Cytoplasm_Texture_Gabor_PhGolgi_3
Cytoplasm_Texture_Gabor_PhGolgi_5
Cytoplasm_Texture_InfoMeas1_ERSytoBleed_10_0
Cytoplasm_Texture_InfoMeas1_ERSytoBleed_3_0
Cytoplasm_Texture_InfoMeas1_ERSytoBleed_5_0
Cytoplasm_Texture_InfoMeas1_ERSyto_10_0
Cytoplasm_Texture_InfoMeas1_ERSyto_3_0
Cytoplasm_Texture_InfoMeas1_ERSyto_5_0
Cytoplasm_Texture_InfoMeas1_Hoechst_10_0
Cytoplasm_Texture_InfoMeas1_Hoechst_3_0
Cytoplasm_Texture_InfoMeas1_Hoechst_5_0
Cytoplasm_Texture_InfoMeas1_Mito_10_0
Cytoplasm_Texture_InfoMeas1_Mito_3_0
Cytoplasm_Texture_InfoMeas1_Mito_5_0
Cytoplasm_Texture_InfoMeas1_PhGolgi_10_0
Cytoplasm_Texture_InfoMeas1_PhGolgi_3_0
Cytoplasm_Texture_InfoMeas1_PhGolgi_5_0
Cytoplasm_Texture_InfoMeas2_ERSytoBleed_10_0
Cytoplasm_Texture_InfoMeas2_ERSytoBleed_3_0
Cytoplasm_Texture_InfoMeas2_ERSytoBleed_5_0
Cytoplasm_Texture_InfoMeas2_ERSyto_10_0
Cytoplasm_Texture_InfoMeas2_ERSyto_3_0
Cytoplasm_Texture_InfoMeas2_ERSyto_5_0
Cytoplasm_Texture_InfoMeas2_Hoechst_10_0
Cytoplasm_Texture_InfoMeas2_Hoechst_3_0
Cytoplasm_Texture_InfoMeas2_Hoechst_5_0
Cytoplasm_Texture_InfoMeas2_Mito_10_0
Cytoplasm_Texture_InfoMeas2_Mito_3_0
Cytoplasm_Texture_InfoMeas2_Mito_5_0
Cytoplasm_Texture_InfoMeas2_PhGolgi_10_0
Cytoplasm_Texture_InfoMeas2_PhGolgi_3_0
Cytoplasm_Texture_InfoMeas2_PhGolgi_5_0
Cytoplasm_Texture_InverseDifferenceMoment_ERSytoBleed_10_0
Cytoplasm_Texture_InverseDifferenceMoment_ERSytoBleed_3_0
Cytoplasm_Texture_InverseDifferenceMoment_ERSytoBleed_5_0
Cytoplasm_Texture_InverseDifferenceMoment_ERSyto_10_0
Cytoplasm_Texture_InverseDifferenceMoment_ERSyto_3_0
Cytoplasm_Texture_InverseDifferenceMoment_ERSyto_5_0
Cytoplasm_Texture_InverseDifferenceMoment_Hoechst_10_0
Cytoplasm_Texture_InverseDifferenceMoment_Hoechst_3_0
Cytoplasm_Texture_InverseDifferenceMoment_Hoechst_5_0
Cytoplasm_Texture_InverseDifferenceMoment_Mito_10_0
Cytoplasm_Texture_InverseDifferenceMoment_Mito_3_0
Cytoplasm_Texture_InverseDifferenceMoment_Mito_5_0
Cytoplasm_Texture_InverseDifferenceMoment_PhGolgi_10_0
Cytoplasm_Texture_InverseDifferenceMoment_PhGolgi_3_0
Cytoplasm_Texture_InverseDifferenceMoment_PhGolgi_5_0
Cytoplasm_Texture_SumAverage_ERSytoBleed_10_0
Cytoplasm_Texture_SumAverage_ERSytoBleed_3_0
Cytoplasm_Texture_SumAverage_ERSytoBleed_5_0
Cytoplasm_Texture_SumAverage_ERSyto_10_0
Cytoplasm_Texture_SumAverage_ERSyto_3_0
Cytoplasm_Texture_SumAverage_ERSyto_5_0
Cytoplasm_Texture_SumAverage_Hoechst_10_0
Cytoplasm_Texture_SumAverage_Hoechst_3_0
Cytoplasm_Texture_SumAverage_Hoechst_5_0
Cytoplasm_Texture_SumAverage_Mito_10_0
Cytoplasm_Texture_SumAverage_Mito_3_0
Cytoplasm_Texture_SumAverage_Mito_5_0
Cytoplasm_Texture_SumAverage_PhGolgi_10_0
Cytoplasm_Texture_SumAverage_PhGolgi_3_0
Cytoplasm_Texture_SumAverage_PhGolgi_5_0
Cytoplasm_Texture_SumEntropy_ERSytoBleed_10_0
Cytoplasm_Texture_SumEntropy_ERSytoBleed_3_0
Cytoplasm_Texture_SumEntropy_ERSytoBleed_5_0
Cytoplasm_Texture_SumEntropy_ERSyto_10_0
Cytoplasm_Texture_SumEntropy_ERSyto_3_0
Cytoplasm_Texture_SumEntropy_ERSyto_5_0
Cytoplasm_Texture_SumEntropy_Hoechst_10_0
Cytoplasm_Texture_SumEntropy_Hoechst_3_0
Cytoplasm_Texture_SumEntropy_Hoechst_5_0
Cytoplasm_Texture_SumEntropy_Mito_10_0
Cytoplasm_Texture_SumEntropy_Mito_3_0
Cytoplasm_Texture_SumEntropy_Mito_5_0
Cytoplasm_Texture_SumEntropy_PhGolgi_10_0
Cytoplasm_Texture_SumEntropy_PhGolgi_3_0
Cytoplasm_Texture_SumEntropy_PhGolgi_5_0
Cytoplasm_Texture_SumVariance_ERSytoBleed_10_0
Cytoplasm_Texture_SumVariance_ERSytoBleed_3_0
Cytoplasm_Texture_SumVariance_ERSytoBleed_5_0
Cytoplasm_Texture_SumVariance_ERSyto_10_0
Cytoplasm_Texture_SumVariance_ERSyto_3_0
Cytoplasm_Texture_SumVariance_ERSyto_5_0
Cytoplasm_Texture_SumVariance_Hoechst_10_0
Cytoplasm_Texture_SumVariance_Hoechst_3_0
Cytoplasm_Texture_SumVariance_Hoechst_5_0
Cytoplasm_Texture_SumVariance_Mito_10_0
Cytoplasm_Texture_SumVariance_Mito_3_0
Cytoplasm_Texture_SumVariance_Mito_5_0
Cytoplasm_Texture_SumVariance_PhGolgi_10_0
Cytoplasm_Texture_SumVariance_PhGolgi_3_0
Cytoplasm_Texture_SumVariance_PhGolgi_5_0
Cytoplasm_Texture_Variance_ERSytoBleed_10_0
Cytoplasm_Texture_Variance_ERSytoBleed_3_0
Cytoplasm_Texture_Variance_ERSytoBleed_5_0
Cytoplasm_Texture_Variance_ERSyto_10_0
Cytoplasm_Texture_Variance_ERSyto_3_0
Cytoplasm_Texture_Variance_ERSyto_5_0
Cytoplasm_Texture_Variance_Hoechst_10_0
Cytoplasm_Texture_Variance_Hoechst_3_0
Cytoplasm_Texture_Variance_Hoechst_5_0
Cytoplasm_Texture_Variance_Mito_10_0
Cytoplasm_Texture_Variance_Mito_3_0
Cytoplasm_Texture_Variance_Mito_5_0
Cytoplasm_Texture_Variance_PhGolgi_10_0
Cytoplasm_Texture_Variance_PhGolgi_3_0
Cytoplasm_Texture_Variance_PhGolgi_5_0
Nuclei_AreaShape_Area
Nuclei_AreaShape_Center_X
Nuclei_AreaShape_Center_Y
Nuclei_AreaShape_Compactness
Nuclei_AreaShape_Eccentricity
Nuclei_AreaShape_Extent
Nuclei_AreaShape_FormFactor
Nuclei_AreaShape_MajorAxisLength
Nuclei_AreaShape_MaxFeretDiameter
Nuclei_AreaShape_MaximumRadius
Nuclei_AreaShape_MeanRadius
Nuclei_AreaShape_MedianRadius
Nuclei_AreaShape_MinFeretDiameter
Nuclei_AreaShape_MinorAxisLength
Nuclei_AreaShape_Orientation
Nuclei_AreaShape_Perimeter
Nuclei_AreaShape_Solidity
Nuclei_AreaShape_Zernike_0_0
Nuclei_AreaShape_Zernike_1_1
Nuclei_AreaShape_Zernike_2_0
Nuclei_AreaShape_Zernike_2_2
Nuclei_AreaShape_Zernike_3_1
Nuclei_AreaShape_Zernike_3_3
Nuclei_AreaShape_Zernike_4_0
Nuclei_AreaShape_Zernike_4_2
Nuclei_AreaShape_Zernike_4_4
Nuclei_AreaShape_Zernike_5_1
Nuclei_AreaShape_Zernike_5_3
Nuclei_AreaShape_Zernike_5_5
Nuclei_AreaShape_Zernike_6_0
Nuclei_AreaShape_Zernike_6_2
Nuclei_AreaShape_Zernike_6_4
Nuclei_AreaShape_Zernike_6_6
Nuclei_AreaShape_Zernike_7_1
Nuclei_AreaShape_Zernike_7_3
Nuclei_AreaShape_Zernike_7_5
Nuclei_AreaShape_Zernike_7_7
Nuclei_AreaShape_Zernike_8_0
Nuclei_AreaShape_Zernike_8_2
Nuclei_AreaShape_Zernike_8_4
Nuclei_AreaShape_Zernike_8_6
Nuclei_AreaShape_Zernike_8_8
Nuclei_AreaShape_Zernike_9_1
Nuclei_AreaShape_Zernike_9_3
Nuclei_AreaShape_Zernike_9_5
Nuclei_AreaShape_Zernike_9_7
Nuclei_AreaShape_Zernike_9_9
Nuclei_Correlation_Correlation_ERSytoBleed_PhGolgi
Nuclei_Correlation_Correlation_ERSyto_ERSytoBleed
Nuclei_Correlation_Correlation_ERSyto_PhGolgi
Nuclei_Correlation_Correlation_Hoechst_ERSyto
Nuclei_Correlation_Correlation_Hoechst_ERSytoBleed
Nuclei_Correlation_Correlation_Hoechst_Mito
Nuclei_Correlation_Correlation_Hoechst_PhGolgi
Nuclei_Correlation_Correlation_Mito_ERSyto
Nuclei_Correlation_Correlation_Mito_ERSytoBleed
Nuclei_Correlation_Correlation_Mito_PhGolgi
Nuclei_Granularity_10_ERSyto
Nuclei_Granularity_10_ERSytoBleed
Nuclei_Granularity_10_Hoechst
Nuclei_Granularity_10_Mito
Nuclei_Granularity_10_PhGolgi
Nuclei_Granularity_11_ERSyto
Nuclei_Granularity_11_ERSytoBleed
Nuclei_Granularity_11_Hoechst
Nuclei_Granularity_11_Mito
Nuclei_Granularity_11_PhGolgi
Nuclei_Granularity_12_ERSyto
Nuclei_Granularity_12_ERSytoBleed
Nuclei_Granularity_12_Hoechst
Nuclei_Granularity_12_Mito
Nuclei_Granularity_12_PhGolgi
Nuclei_Granularity_13_ERSyto
Nuclei_Granularity_13_ERSytoBleed
Nuclei_Granularity_13_Hoechst
Nuclei_Granularity_13_Mito
Nuclei_Granularity_13_PhGolgi
Nuclei_Granularity_14_ERSyto
Nuclei_Granularity_14_ERSytoBleed
Nuclei_Granularity_14_Hoechst
Nuclei_Granularity_14_Mito
Nuclei_Granularity_14_PhGolgi
Nuclei_Granularity_15_ERSyto
Nuclei_Granularity_15_ERSytoBleed
Nuclei_Granularity_15_Hoechst
Nuclei_Granularity_15_Mito
Nuclei_Granularity_15_PhGolgi
Nuclei_Granularity_16_ERSyto
Nuclei_Granularity_16_ERSytoBleed
Nuclei_Granularity_16_Hoechst
Nuclei_Granularity_16_Mito
Nuclei_Granularity_16_PhGolgi
Nuclei_Granularity_1_ERSyto
Nuclei_Granularity_1_ERSytoBleed
Nuclei_Granularity_1_Hoechst
Nuclei_Granularity_1_Mito
Nuclei_Granularity_1_PhGolgi
Nuclei_Granularity_2_ERSyto
Nuclei_Granularity_2_ERSytoBleed
Nuclei_Granularity_2_Hoechst
Nuclei_Granularity_2_Mito
Nuclei_Granularity_2_PhGolgi
Nuclei_Granularity_3_ERSyto
Nuclei_Granularity_3_ERSytoBleed
Nuclei_Granularity_3_Hoechst
Nuclei_Granularity_3_Mito
Nuclei_Granularity_3_PhGolgi
Nuclei_Granularity_4_ERSyto
Nuclei_Granularity_4_ERSytoBleed
Nuclei_Granularity_4_Hoechst
Nuclei_Granularity_4_Mito
Nuclei_Granularity_4_PhGolgi
Nuclei_Granularity_5_ERSyto
Nuclei_Granularity_5_ERSytoBleed
Nuclei_Granularity_5_Hoechst
Nuclei_Granularity_5_Mito
Nuclei_Granularity_5_PhGolgi
Nuclei_Granularity_6_ERSyto
Nuclei_Granularity_6_ERSytoBleed
Nuclei_Granularity_6_Hoechst
Nuclei_Granularity_6_Mito
Nuclei_Granularity_6_PhGolgi
Nuclei_Granularity_7_ERSyto
Nuclei_Granularity_7_ERSytoBleed
Nuclei_Granularity_7_Hoechst
Nuclei_Granularity_7_Mito
Nuclei_Granularity_7_PhGolgi
Nuclei_Granularity_8_ERSyto
Nuclei_Granularity_8_ERSytoBleed
Nuclei_Granularity_8_Hoechst
Nuclei_Granularity_8_Mito
Nuclei_Granularity_8_PhGolgi
Nuclei_Granularity_9_ERSyto
Nuclei_Granularity_9_ERSytoBleed
Nuclei_Granularity_9_Hoechst
Nuclei_Granularity_9_Mito
Nuclei_Granularity_9_PhGolgi
Nuclei_Intensity_IntegratedIntensityEdge_ERSyto
Nuclei_Intensity_IntegratedIntensityEdge_ERSytoBleed
Nuclei_Intensity_IntegratedIntensityEdge_Hoechst
Nuclei_Intensity_IntegratedIntensityEdge_Mito
Nuclei_Intensity_IntegratedIntensityEdge_PhGolgi
Nuclei_Intensity_IntegratedIntensity_ERSyto
Nuclei_Intensity_IntegratedIntensity_ERSytoBleed
Nuclei_Intensity_IntegratedIntensity_Hoechst
Nuclei_Intensity_IntegratedIntensity_Mito
Nuclei_Intensity_IntegratedIntensity_PhGolgi
Nuclei_Intensity_LowerQuartileIntensity_ERSyto
Nuclei_Intensity_LowerQuartileIntensity_ERSytoBleed
Nuclei_Intensity_LowerQuartileIntensity_Hoechst
Nuclei_Intensity_LowerQuartileIntensity_Mito
Nuclei_Intensity_LowerQuartileIntensity_PhGolgi
Nuclei_Intensity_MADIntensity_ERSyto
Nuclei_Intensity_MADIntensity_ERSytoBleed
Nuclei_Intensity_MADIntensity_Hoechst
Nuclei_Intensity_MADIntensity_Mito
Nuclei_Intensity_MADIntensity_PhGolgi
Nuclei_Intensity_MassDisplacement_ERSyto
Nuclei_Intensity_MassDisplacement_ERSytoBleed
Nuclei_Intensity_MassDisplacement_Hoechst
Nuclei_Intensity_MassDisplacement_Mito
Nuclei_Intensity_MassDisplacement_PhGolgi
Nuclei_Intensity_MaxIntensityEdge_ERSyto
Nuclei_Intensity_MaxIntensityEdge_ERSytoBleed
Nuclei_Intensity_MaxIntensityEdge_Hoechst
Nuclei_Intensity_MaxIntensityEdge_Mito
Nuclei_Intensity_MaxIntensityEdge_PhGolgi
Nuclei_Intensity_MaxIntensity_ERSyto
Nuclei_Intensity_MaxIntensity_ERSytoBleed
Nuclei_Intensity_MaxIntensity_Hoechst
Nuclei_Intensity_MaxIntensity_Mito
Nuclei_Intensity_MaxIntensity_PhGolgi
Nuclei_Intensity_MeanIntensityEdge_ERSyto
Nuclei_Intensity_MeanIntensityEdge_ERSytoBleed
Nuclei_Intensity_MeanIntensityEdge_Hoechst
Nuclei_Intensity_MeanIntensityEdge_Mito
Nuclei_Intensity_MeanIntensityEdge_PhGolgi
Nuclei_Intensity_MeanIntensity_ERSyto
Nuclei_Intensity_MeanIntensity_ERSytoBleed
Nuclei_Intensity_MeanIntensity_Hoechst
Nuclei_Intensity_MeanIntensity_Mito
Nuclei_Intensity_MeanIntensity_PhGolgi
Nuclei_Intensity_MedianIntensity_ERSyto
Nuclei_Intensity_MedianIntensity_ERSytoBleed
Nuclei_Intensity_MedianIntensity_Hoechst
Nuclei_Intensity_MedianIntensity_Mito
Nuclei_Intensity_MedianIntensity_PhGolgi
Nuclei_Intensity_MinIntensityEdge_ERSyto
Nuclei_Intensity_MinIntensityEdge_ERSytoBleed
Nuclei_Intensity_MinIntensityEdge_Hoechst
Nuclei_Intensity_MinIntensityEdge_Mito
Nuclei_Intensity_MinIntensityEdge_PhGolgi
Nuclei_Intensity_MinIntensity_ERSyto
Nuclei_Intensity_MinIntensity_ERSytoBleed
Nuclei_Intensity_MinIntensity_Hoechst
Nuclei_Intensity_MinIntensity_Mito
Nuclei_Intensity_MinIntensity_PhGolgi
Nuclei_Intensity_StdIntensityEdge_ERSyto
Nuclei_Intensity_StdIntensityEdge_ERSytoBleed
Nuclei_Intensity_StdIntensityEdge_Hoechst
Nuclei_Intensity_StdIntensityEdge_Mito
Nuclei_Intensity_StdIntensityEdge_PhGolgi
Nuclei_Intensity_StdIntensity_ERSyto
Nuclei_Intensity_StdIntensity_ERSytoBleed
Nuclei_Intensity_StdIntensity_Hoechst
Nuclei_Intensity_StdIntensity_Mito
Nuclei_Intensity_StdIntensity_PhGolgi
Nuclei_Intensity_UpperQuartileIntensity_ERSyto
Nuclei_Intensity_UpperQuartileIntensity_ERSytoBleed
Nuclei_Intensity_UpperQuartileIntensity_Hoechst
Nuclei_Intensity_UpperQuartileIntensity_Mito
Nuclei_Intensity_UpperQuartileIntensity_PhGolgi
Nuclei_Neighbors_AngleBetweenNeighbors_1
Nuclei_Neighbors_FirstClosestDistance_1
Nuclei_Neighbors_FirstClosestObjectNumber_1
Nuclei_Neighbors_NumberOfNeighbors_1
Nuclei_Neighbors_PercentTouching_1
Nuclei_Neighbors_SecondClosestDistance_1
Nuclei_Neighbors_SecondClosestObjectNumber_1
Nuclei_RadialDistribution_FracAtD_ERSytoBleed_1of4
Nuclei_RadialDistribution_FracAtD_ERSytoBleed_2of4
Nuclei_RadialDistribution_FracAtD_ERSytoBleed_3of4
Nuclei_RadialDistribution_FracAtD_ERSytoBleed_4of4
Nuclei_RadialDistribution_FracAtD_ERSyto_1of4
Nuclei_RadialDistribution_FracAtD_ERSyto_2of4
Nuclei_RadialDistribution_FracAtD_ERSyto_3of4
Nuclei_RadialDistribution_FracAtD_ERSyto_4of4
Nuclei_RadialDistribution_FracAtD_Mito_1of4
Nuclei_RadialDistribution_FracAtD_Mito_2of4
Nuclei_RadialDistribution_FracAtD_Mito_3of4
Nuclei_RadialDistribution_FracAtD_Mito_4of4
Nuclei_RadialDistribution_FracAtD_PhGolgi_1of4
Nuclei_RadialDistribution_FracAtD_PhGolgi_2of4
Nuclei_RadialDistribution_FracAtD_PhGolgi_3of4
Nuclei_RadialDistribution_FracAtD_PhGolgi_4of4
Nuclei_RadialDistribution_MeanFrac_ERSytoBleed_1of4
Nuclei_RadialDistribution_MeanFrac_ERSytoBleed_2of4
Nuclei_RadialDistribution_MeanFrac_ERSytoBleed_3of4
Nuclei_RadialDistribution_MeanFrac_ERSytoBleed_4of4
Nuclei_RadialDistribution_MeanFrac_ERSyto_1of4
Nuclei_RadialDistribution_MeanFrac_ERSyto_2of4
Nuclei_RadialDistribution_MeanFrac_ERSyto_3of4
Nuclei_RadialDistribution_MeanFrac_ERSyto_4of4
Nuclei_RadialDistribution_MeanFrac_Mito_1of4
Nuclei_RadialDistribution_MeanFrac_Mito_2of4
Nuclei_RadialDistribution_MeanFrac_Mito_3of4
Nuclei_RadialDistribution_MeanFrac_Mito_4of4
Nuclei_RadialDistribution_MeanFrac_PhGolgi_1of4
Nuclei_RadialDistribution_MeanFrac_PhGolgi_2of4
Nuclei_RadialDistribution_MeanFrac_PhGolgi_3of4
Nuclei_RadialDistribution_MeanFrac_PhGolgi_4of4
Nuclei_RadialDistribution_RadialCV_ERSytoBleed_1of4
Nuclei_RadialDistribution_RadialCV_ERSytoBleed_2of4
Nuclei_RadialDistribution_RadialCV_ERSytoBleed_3of4
Nuclei_RadialDistribution_RadialCV_ERSytoBleed_4of4
Nuclei_RadialDistribution_RadialCV_ERSyto_1of4
Nuclei_RadialDistribution_RadialCV_ERSyto_2of4
Nuclei_RadialDistribution_RadialCV_ERSyto_3of4
Nuclei_RadialDistribution_RadialCV_ERSyto_4of4
Nuclei_RadialDistribution_RadialCV_Mito_1of4
Nuclei_RadialDistribution_RadialCV_Mito_2of4
Nuclei_RadialDistribution_RadialCV_Mito_3of4
Nuclei_RadialDistribution_RadialCV_Mito_4of4
Nuclei_RadialDistribution_RadialCV_PhGolgi_1of4
Nuclei_RadialDistribution_RadialCV_PhGolgi_2of4
Nuclei_RadialDistribution_RadialCV_PhGolgi_3of4
Nuclei_RadialDistribution_RadialCV_PhGolgi_4of4
Nuclei_Texture_AngularSecondMoment_ERSytoBleed_10_0
Nuclei_Texture_AngularSecondMoment_ERSytoBleed_3_0
Nuclei_Texture_AngularSecondMoment_ERSytoBleed_5_0
Nuclei_Texture_AngularSecondMoment_ERSyto_10_0
Nuclei_Texture_AngularSecondMoment_ERSyto_3_0
Nuclei_Texture_AngularSecondMoment_ERSyto_5_0
Nuclei_Texture_AngularSecondMoment_Hoechst_10_0
Nuclei_Texture_AngularSecondMoment_Hoechst_3_0
Nuclei_Texture_AngularSecondMoment_Hoechst_5_0
Nuclei_Texture_AngularSecondMoment_Mito_10_0
Nuclei_Texture_AngularSecondMoment_Mito_3_0
Nuclei_Texture_AngularSecondMoment_Mito_5_0
Nuclei_Texture_AngularSecondMoment_PhGolgi_10_0
Nuclei_Texture_AngularSecondMoment_PhGolgi_3_0
Nuclei_Texture_AngularSecondMoment_PhGolgi_5_0
Nuclei_Texture_Contrast_ERSytoBleed_10_0
Nuclei_Texture_Contrast_ERSytoBleed_3_0
Nuclei_Texture_Contrast_ERSytoBleed_5_0
Nuclei_Texture_Contrast_ERSyto_10_0
Nuclei_Texture_Contrast_ERSyto_3_0
Nuclei_Texture_Contrast_ERSyto_5_0
Nuclei_Texture_Contrast_Hoechst_10_0
Nuclei_Texture_Contrast_Hoechst_3_0
Nuclei_Texture_Contrast_Hoechst_5_0
Nuclei_Texture_Contrast_Mito_10_0
Nuclei_Texture_Contrast_Mito_3_0
Nuclei_Texture_Contrast_Mito_5_0
Nuclei_Texture_Contrast_PhGolgi_10_0
Nuclei_Texture_Contrast_PhGolgi_3_0
Nuclei_Texture_Contrast_PhGolgi_5_0
Nuclei_Texture_Correlation_ERSytoBleed_10_0
Nuclei_Texture_Correlation_ERSytoBleed_3_0
Nuclei_Texture_Correlation_ERSytoBleed_5_0
Nuclei_Texture_Correlation_ERSyto_10_0
Nuclei_Texture_Correlation_ERSyto_3_0
Nuclei_Texture_Correlation_ERSyto_5_0
Nuclei_Texture_Correlation_Hoechst_10_0
Nuclei_Texture_Correlation_Hoechst_3_0
Nuclei_Texture_Correlation_Hoechst_5_0
Nuclei_Texture_Correlation_Mito_10_0
Nuclei_Texture_Correlation_Mito_3_0
Nuclei_Texture_Correlation_Mito_5_0
Nuclei_Texture_Correlation_PhGolgi_10_0
Nuclei_Texture_Correlation_PhGolgi_3_0
Nuclei_Texture_Correlation_PhGolgi_5_0
Nuclei_Texture_DifferenceEntropy_ERSytoBleed_10_0
Nuclei_Texture_DifferenceEntropy_ERSytoBleed_3_0
Nuclei_Texture_DifferenceEntropy_ERSytoBleed_5_0
Nuclei_Texture_DifferenceEntropy_ERSyto_10_0
Nuclei_Texture_DifferenceEntropy_ERSyto_3_0
Nuclei_Texture_DifferenceEntropy_ERSyto_5_0
Nuclei_Texture_DifferenceEntropy_Hoechst_10_0
Nuclei_Texture_DifferenceEntropy_Hoechst_3_0
Nuclei_Texture_DifferenceEntropy_Hoechst_5_0
Nuclei_Texture_DifferenceEntropy_Mito_10_0
Nuclei_Texture_DifferenceEntropy_Mito_3_0
Nuclei_Texture_DifferenceEntropy_Mito_5_0
Nuclei_Texture_DifferenceEntropy_PhGolgi_10_0
Nuclei_Texture_DifferenceEntropy_PhGolgi_3_0
Nuclei_Texture_DifferenceEntropy_PhGolgi_5_0
Nuclei_Texture_DifferenceVariance_ERSytoBleed_10_0
Nuclei_Texture_DifferenceVariance_ERSytoBleed_3_0
Nuclei_Texture_DifferenceVariance_ERSytoBleed_5_0
Nuclei_Texture_DifferenceVariance_ERSyto_10_0
Nuclei_Texture_DifferenceVariance_ERSyto_3_0
Nuclei_Texture_DifferenceVariance_ERSyto_5_0
Nuclei_Texture_DifferenceVariance_Hoechst_10_0
Nuclei_Texture_DifferenceVariance_Hoechst_3_0
Nuclei_Texture_DifferenceVariance_Hoechst_5_0
Nuclei_Texture_DifferenceVariance_Mito_10_0
Nuclei_Texture_DifferenceVariance_Mito_3_0
Nuclei_Texture_DifferenceVariance_Mito_5_0
Nuclei_Texture_DifferenceVariance_PhGolgi_10_0
Nuclei_Texture_DifferenceVariance_PhGolgi_3_0
Nuclei_Texture_DifferenceVariance_PhGolgi_5_0
Nuclei_Texture_Entropy_ERSytoBleed_10_0
Nuclei_Texture_Entropy_ERSytoBleed_3_0
Nuclei_Texture_Entropy_ERSytoBleed_5_0
Nuclei_Texture_Entropy_ERSyto_10_0
Nuclei_Texture_Entropy_ERSyto_3_0
Nuclei_Texture_Entropy_ERSyto_5_0
Nuclei_Texture_Entropy_Hoechst_10_0
Nuclei_Texture_Entropy_Hoechst_3_0
Nuclei_Texture_Entropy_Hoechst_5_0
Nuclei_Texture_Entropy_Mito_10_0
Nuclei_Texture_Entropy_Mito_3_0
Nuclei_Texture_Entropy_Mito_5_0
Nuclei_Texture_Entropy_PhGolgi_10_0
Nuclei_Texture_Entropy_PhGolgi_3_0
Nuclei_Texture_Entropy_PhGolgi_5_0
Nuclei_Texture_Gabor_ERSytoBleed_10
Nuclei_Texture_Gabor_ERSytoBleed_3
Nuclei_Texture_Gabor_ERSytoBleed_5
Nuclei_Texture_Gabor_ERSyto_10
Nuclei_Texture_Gabor_ERSyto_3
Nuclei_Texture_Gabor_ERSyto_5
Nuclei_Texture_Gabor_Hoechst_10
Nuclei_Texture_Gabor_Hoechst_3
Nuclei_Texture_Gabor_Hoechst_5
Nuclei_Texture_Gabor_Mito_10
Nuclei_Texture_Gabor_Mito_3
Nuclei_Texture_Gabor_Mito_5
Nuclei_Texture_Gabor_PhGolgi_10
Nuclei_Texture_Gabor_PhGolgi_3
Nuclei_Texture_Gabor_PhGolgi_5
Nuclei_Texture_InfoMeas1_ERSytoBleed_10_0
Nuclei_Texture_InfoMeas1_ERSytoBleed_3_0
Nuclei_Texture_InfoMeas1_ERSytoBleed_5_0
Nuclei_Texture_InfoMeas1_ERSyto_10_0
Nuclei_Texture_InfoMeas1_ERSyto_3_0
Nuclei_Texture_InfoMeas1_ERSyto_5_0
Nuclei_Texture_InfoMeas1_Hoechst_10_0
Nuclei_Texture_InfoMeas1_Hoechst_3_0
Nuclei_Texture_InfoMeas1_Hoechst_5_0
Nuclei_Texture_InfoMeas1_Mito_10_0
Nuclei_Texture_InfoMeas1_Mito_3_0
Nuclei_Texture_InfoMeas1_Mito_5_0
Nuclei_Texture_InfoMeas1_PhGolgi_10_0
Nuclei_Texture_InfoMeas1_PhGolgi_3_0
Nuclei_Texture_InfoMeas1_PhGolgi_5_0
Nuclei_Texture_InfoMeas2_ERSytoBleed_10_0
Nuclei_Texture_InfoMeas2_ERSytoBleed_3_0
Nuclei_Texture_InfoMeas2_ERSytoBleed_5_0
Nuclei_Texture_InfoMeas2_ERSyto_10_0
Nuclei_Texture_InfoMeas2_ERSyto_3_0
Nuclei_Texture_InfoMeas2_ERSyto_5_0
Nuclei_Texture_InfoMeas2_Hoechst_10_0
Nuclei_Texture_InfoMeas2_Hoechst_3_0
Nuclei_Texture_InfoMeas2_Hoechst_5_0
Nuclei_Texture_InfoMeas2_Mito_10_0
Nuclei_Texture_InfoMeas2_Mito_3_0
Nuclei_Texture_InfoMeas2_Mito_5_0
Nuclei_Texture_InfoMeas2_PhGolgi_10_0
Nuclei_Texture_InfoMeas2_PhGolgi_3_0
Nuclei_Texture_InfoMeas2_PhGolgi_5_0
Nuclei_Texture_InverseDifferenceMoment_ERSytoBleed_10_0
Nuclei_Texture_InverseDifferenceMoment_ERSytoBleed_3_0
Nuclei_Texture_InverseDifferenceMoment_ERSytoBleed_5_0
Nuclei_Texture_InverseDifferenceMoment_ERSyto_10_0
Nuclei_Texture_InverseDifferenceMoment_ERSyto_3_0
Nuclei_Texture_InverseDifferenceMoment_ERSyto_5_0
Nuclei_Texture_InverseDifferenceMoment_Hoechst_10_0
Nuclei_Texture_InverseDifferenceMoment_Hoechst_3_0
Nuclei_Texture_InverseDifferenceMoment_Hoechst_5_0
Nuclei_Texture_InverseDifferenceMoment_Mito_10_0
Nuclei_Texture_InverseDifferenceMoment_Mito_3_0
Nuclei_Texture_InverseDifferenceMoment_Mito_5_0
Nuclei_Texture_InverseDifferenceMoment_PhGolgi_10_0
Nuclei_Texture_InverseDifferenceMoment_PhGolgi_3_0
Nuclei_Texture_InverseDifferenceMoment_PhGolgi_5_0
Nuclei_Texture_SumAverage_ERSytoBleed_10_0
Nuclei_Texture_SumAverage_ERSytoBleed_3_0
Nuclei_Texture_SumAverage_ERSytoBleed_5_0
Nuclei_Texture_SumAverage_ERSyto_10_0
Nuclei_Texture_SumAverage_ERSyto_3_0
Nuclei_Texture_SumAverage_ERSyto_5_0
Nuclei_Texture_SumAverage_Hoechst_10_0
Nuclei_Texture_SumAverage_Hoechst_3_0
Nuclei_Texture_SumAverage_Hoechst_5_0
Nuclei_Texture_SumAverage_Mito_10_0
Nuclei_Texture_SumAverage_Mito_3_0
Nuclei_Texture_SumAverage_Mito_5_0
Nuclei_Texture_SumAverage_PhGolgi_10_0
Nuclei_Texture_SumAverage_PhGolgi_3_0
Nuclei_Texture_SumAverage_PhGolgi_5_0
Nuclei_Texture_SumEntropy_ERSytoBleed_10_0
Nuclei_Texture_SumEntropy_ERSytoBleed_3_0
Nuclei_Texture_SumEntropy_ERSytoBleed_5_0
Nuclei_Texture_SumEntropy_ERSyto_10_0
Nuclei_Texture_SumEntropy_ERSyto_3_0
Nuclei_Texture_SumEntropy_ERSyto_5_0
Nuclei_Texture_SumEntropy_Hoechst_10_0
Nuclei_Texture_SumEntropy_Hoechst_3_0
Nuclei_Texture_SumEntropy_Hoechst_5_0
Nuclei_Texture_SumEntropy_Mito_10_0
Nuclei_Texture_SumEntropy_Mito_3_0
Nuclei_Texture_SumEntropy_Mito_5_0
Nuclei_Texture_SumEntropy_PhGolgi_10_0
Nuclei_Texture_SumEntropy_PhGolgi_3_0
Nuclei_Texture_SumEntropy_PhGolgi_5_0
Nuclei_Texture_SumVariance_ERSytoBleed_10_0
Nuclei_Texture_SumVariance_ERSytoBleed_3_0
Nuclei_Texture_SumVariance_ERSytoBleed_5_0
Nuclei_Texture_SumVariance_ERSyto_10_0
Nuclei_Texture_SumVariance_ERSyto_3_0
Nuclei_Texture_SumVariance_ERSyto_5_0
Nuclei_Texture_SumVariance_Hoechst_10_0
Nuclei_Texture_SumVariance_Hoechst_3_0
Nuclei_Texture_SumVariance_Hoechst_5_0
Nuclei_Texture_SumVariance_Mito_10_0
Nuclei_Texture_SumVariance_Mito_3_0
Nuclei_Texture_SumVariance_Mito_5_0
Nuclei_Texture_SumVariance_PhGolgi_10_0
Nuclei_Texture_SumVariance_PhGolgi_3_0
Nuclei_Texture_SumVariance_PhGolgi_5_0
Nuclei_Texture_Variance_ERSytoBleed_10_0
Nuclei_Texture_Variance_ERSytoBleed_3_0
Nuclei_Texture_Variance_ERSytoBleed_5_0
Nuclei_Texture_Variance_ERSyto_10_0
Nuclei_Texture_Variance_ERSyto_3_0
Nuclei_Texture_Variance_ERSyto_5_0
Nuclei_Texture_Variance_Hoechst_10_0
Nuclei_Texture_Variance_Hoechst_3_0
Nuclei_Texture_Variance_Hoechst_5_0
Nuclei_Texture_Variance_Mito_10_0
Nuclei_Texture_Variance_Mito_3_0
Nuclei_Texture_Variance_Mito_5_0
Nuclei_Texture_Variance_PhGolgi_10_0
Nuclei_Texture_Variance_PhGolgi_3_0
Nuclei_Texture_Variance_PhGolgi_5_0
