# Supplementary material for: Morphological Profiles of RNAi-Induced Gene Knockdown Are Highly Reproducible but Dominated by Seed Effects
Source: PLoS One. 2015 Jul 21;10(7):e0131370. doi: 10.1371/journal.pone.0131370 (PMC4511418; doi:10.1371/journal.pone.0131370)
Supplement: S6 Dataset — (ZIP) [file pone.0131370.s006.zip › DatasetS6/excluded_features.txt]

Cells_AreaShape_Center_X
Cells_AreaShape_Center_Y
Cells_Granularity_10_PhGolgi
Cells_Granularity_11_ERSytoBleed
Cells_Granularity_11_PhGolgi
Cells_Granularity_12_ERSyto
Cells_Granularity_12_ERSytoBleed
Cells_Granularity_12_Mito
Cells_Granularity_12_PhGolgi
Cells_Granularity_13_ERSyto
Cells_Granularity_13_ERSytoBleed
Cells_Granularity_13_Mito
Cells_Granularity_13_PhGolgi
Cells_Granularity_14_ERSyto
Cells_Granularity_14_ERSytoBleed
Cells_Granularity_14_Mito
Cells_Granularity_14_PhGolgi
Cells_Granularity_15_ERSyto
Cells_Granularity_15_ERSytoBleed
Cells_Granularity_15_Mito
Cells_Granularity_15_PhGolgi
Cells_Granularity_16_ERSyto
Cells_Granularity_16_ERSytoBleed
Cells_Granularity_16_Mito
Cells_Granularity_16_PhGolgi
Cells_Granularity_8_PhGolgi
Cells_Granularity_9_PhGolgi
Cells_Intensity_MADIntensity_ERSyto
Cells_Intensity_MADIntensity_ERSytoBleed
Cells_Intensity_MADIntensity_Hoechst
Cells_Intensity_MADIntensity_Mito
Cells_Intensity_MADIntensity_PhGolgi
Cytoplasm_Granularity_10_PhGolgi
Cytoplasm_Granularity_11_ERSytoBleed
Cytoplasm_Granularity_11_PhGolgi
Cytoplasm_Granularity_12_ERSyto
Cytoplasm_Granularity_12_ERSytoBleed
Cytoplasm_Granularity_12_Mito
Cytoplasm_Granularity_12_PhGolgi
Cytoplasm_Granularity_13_ERSyto
Cytoplasm_Granularity_13_ERSytoBleed
Cytoplasm_Granularity_13_Mito
Cytoplasm_Granularity_13_PhGolgi
Cytoplasm_Granularity_14_ERSyto
Cytoplasm_Granularity_14_ERSytoBleed
Cytoplasm_Granularity_14_Mito
Cytoplasm_Granularity_14_PhGolgi
Cytoplasm_Granularity_15_ERSyto
Cytoplasm_Granularity_15_ERSytoBleed
Cytoplasm_Granularity_15_Mito
Cytoplasm_Granularity_15_PhGolgi
Cytoplasm_Granularity_16_ERSyto
Cytoplasm_Granularity_16_ERSytoBleed
Cytoplasm_Granularity_16_Mito
Cytoplasm_Granularity_16_PhGolgi
Cytoplasm_Granularity_8_PhGolgi
Cytoplasm_Granularity_9_PhGolgi
Cytoplasm_Intensity_MADIntensity_ERSyto
Cytoplasm_Intensity_MADIntensity_ERSytoBleed
Cytoplasm_Intensity_MADIntensity_Hoechst
Cytoplasm_Intensity_MADIntensity_Mito
Cytoplasm_Intensity_MADIntensity_PhGolgi
Nuclei_Granularity_10_ERSyto
Nuclei_Granularity_10_ERSytoBleed
Nuclei_Granularity_10_Mito
Nuclei_Granularity_10_PhGolgi
Nuclei_Granularity_11_ERSyto
Nuclei_Granularity_11_ERSytoBleed
Nuclei_Granularity_11_Mito
Nuclei_Granularity_11_PhGolgi
Nuclei_Granularity_12_ERSyto
Nuclei_Granularity_12_ERSytoBleed
Nuclei_Granularity_12_Mito
Nuclei_Granularity_12_PhGolgi
Nuclei_Granularity_13_ERSyto
Nuclei_Granularity_13_ERSytoBleed
Nuclei_Granularity_13_Mito
Nuclei_Granularity_13_PhGolgi
Nuclei_Granularity_14_ERSyto
Nuclei_Granularity_14_ERSytoBleed
Nuclei_Granularity_14_Mito
Nuclei_Granularity_14_PhGolgi
Nuclei_Granularity_15_ERSyto
Nuclei_Granularity_15_ERSytoBleed
Nuclei_Granularity_15_Mito
Nuclei_Granularity_15_PhGolgi
Nuclei_Granularity_16_ERSyto
Nuclei_Granularity_16_ERSytoBleed
Nuclei_Granularity_16_Hoechst
Nuclei_Granularity_16_Mito
Nuclei_Granularity_16_PhGolgi
Nuclei_Granularity_6_PhGolgi
Nuclei_Granularity_7_PhGolgi
Nuclei_Granularity_8_PhGolgi
Nuclei_Granularity_9_ERSytoBleed
Nuclei_Granularity_9_PhGolgi
Nuclei_Intensity_MADIntensity_ERSyto
Nuclei_Intensity_MADIntensity_ERSytoBleed
Nuclei_Intensity_MADIntensity_Hoechst
Nuclei_Intensity_MADIntensity_Mito
Nuclei_Intensity_MADIntensity_PhGolgi
Nuclei_Neighbors_NumberOfNeighbors_1
Nuclei_Neighbors_PercentTouching_1
