# Supplementary material for: Morphological Profiles of RNAi-Induced Gene Knockdown Are Highly Reproducible but Dominated by Seed Effects
Source: PLoS One. 2015 Jul 21;10(7):e0131370. doi: 10.1371/journal.pone.0131370 (PMC4511418; doi:10.1371/journal.pone.0131370)
Supplement: S7 Dataset — (ZIP) [file pone.0131370.s007.zip]

Archive with 8 entries (5 files):
- DatasetS7/
- DatasetS7/README.txt
- __MACOSX/
- __MACOSX/DatasetS7/
- __MACOSX/DatasetS7/._README.txt
- DatasetS7/TAK004_TAK005_U2OS_96H.csv
- __MACOSX/DatasetS7/._TAK004_TAK005_U2OS_96H.csv
- __MACOSX/._DatasetS7
