# Supplementary material for: Morphological Profiles of RNAi-Induced Gene Knockdown Are Highly Reproducible but Dominated by Seed Effects
Source: PLoS One. 2015 Jul 21;10(7):e0131370. doi: 10.1371/journal.pone.0131370 (PMC4511418; doi:10.1371/journal.pone.0131370)
Supplement: S7 Dataset — (ZIP) [file pone.0131370.s007.zip › DatasetS7/README.txt]

Plate: Plate ID
Well: Well position
ASSAY_WELL_ROLE: Whether perturbations correspond to Controls (CTRL), Treated or Untreated 
GeneSymbol: Official gene symbol
shRNA_CloneID: TRC id for shRNA
Target_Sequence: Target sequence (reverse-complement this to get the shRNA antisense sequence)
6merSeed_12to17: Seed sequence nt 12–17 (i.e., 6merSeed_12to17 is the 6 nt subsequence of Target_Sequence starting at position 12)
IE: Infection efficiency
TimePoint_Hours: Number of hours post-infection
