# Supplementary material for: Morphological Profiles of RNAi-Induced Gene Knockdown Are Highly Reproducible but Dominated by Seed Effects
Source: PLoS One. 2015 Jul 21;10(7):e0131370. doi: 10.1371/journal.pone.0131370 (PMC4511418; doi:10.1371/journal.pone.0131370)
Supplement: S7 Dataset — (ZIP) [file pone.0131370.s007.zip › DatasetS7/TAK004_TAK005_U2OS_96H.csv]

Plate	Well	ASSAY_WELL_ROLE	GeneSymbol	shRNA_CloneID	Target_Sequence	6merSeed_12to17	IE	TimePoint_Hours
37983	A01	Untreated	0	TRCN0000000000	0	0	0.01	96
37983	A02	Untreated	0	TRCN0000000000	0	0	0.01	96
37983	A03	Treated	BAD	TRCN0000033456	CCAGTCCTGGTGGGATCGGAA	GGGATC	0.86	96
37983	A04	Treated	CFLAR	TRCN0000007229	CCTCACCTTGTTTCGGACTAT	TTCGGA	0.76	96
37983	A05	Treated	PTK2	TRCN0000001617	GAGAGCATGAAGCAAAGAATT	GCAAAG	0.55	96
37983	A06	Treated	RPS6KB1	TRCN0000194766	CCTATAATACTTGCAACTAAG	TGCAAC	0.77	96
37983	A07	Treated	KIF11	TRCN0000256364	TGCAATGTAAATACGTATTTC	TACGTA	0.82	96
37983	A08	CTRL	EMPTY	TRCN0000208001	0	0	0.6	96
37983	A09	Treated	MELK	TRCN0000196420	GACTAAAGCTTCACTATAATG	CACTAT	0.66	96
37983	A10	Treated	HDAC7	TRCN0000197001	GCTTCTCGTGAGCTAAAGAAT	GCTAAA	1.02	96
37983	A11	Treated	CDCA7L	TRCN0000364647	TAGACCACACACATCGTTTAA	CATCGT	0.86	96
37983	A12	Treated	GNE	TRCN0000006168	GCCTTCTTAGAACTCTGCTTA	ACTCTG	0.75	96
37983	A13	Treated	PGK1	TRCN0000196454	GCTGTAGAACTCAAATCTCTG	CAAATC	0.97	96
37983	A14	Treated	HDAC7	TRCN0000004845	GCCAGCAAGATCCTCATTGTA	CCTCAT	0.04	96
37983	A15	Treated	NDUFAF4	TRCN0000139262	CTGTGTCTTCCTTGCAGGTAA	TTGCAG	0.92	96
37983	A16	CTRL	lacZ	TRCN0000072236	CCAACGTGACCTATCCCATTA	TATCCC	0.69	96
37983	A17	Treated	PTK2	TRCN0000001618	CGGAGAATATGGCTGACCTAA	GCTGAC	0.7	96
37983	A18	Treated	GRB10	TRCN0000370697	AGACCACGGGCTCTGCATAAA	TCTGCA	0.79	96
37983	A19	Treated	MELK	TRCN0000001642	CTCTTAACTATGTCTCTTTGT	GTCTCT	0.7	96
37983	A20	Treated	HDAC7	TRCN0000004844	TCCACACAGAAATGTGAACTT	ATGTGA	0.7	96
37983	A21	Treated	TSC2	TRCN0000040182	GAGGGTAAACAGACGGAGTTT	GACGGA	0.77	96
37983	A22	Treated	HDAC7	TRCN0000255689	CCACTTTGCCCAGTCCTTAAT	AGTCCT	0.77	96
37983	A23	Treated	NDUFAF4	TRCN0000122686	GCGAGAGCAGATTAGTCTCTA	TTAGTC	0.98	96
37983	A24	Treated	EIF2AK3	TRCN0000197197	GTTGTGCTAGCAACCCTAATA	AACCCT	0.48	96
37983	B01	Untreated	0	TRCN0000000000	0	0	0.01	96
37983	B02	Untreated	0	TRCN0000000000	0	0	0.02	96
37983	B03	Treated	PARP2	TRCN0000007937	GATGAGTAACTGGGTGGGAAT	GGGTGG	0.74	96
37983	B04	Treated	PTPN12	TRCN0000002832	GCTTTGCAGGTTATCAGAGAT	TATCAG	0.7	96
37983	B05	Treated	CHMP2A	TRCN0000145250	GAAGATCATGATGGAGTTTGA	TGGAGT	0.56	96
37983	B06	Treated	ATF4	TRCN0000013576	CCTCAGTGCATAAAGGAGGAA	AAAGGA	0.84	96
37983	B07	Untreated	0	TRCN0000000000	0	0	0.03	96
37983	B08	Treated	YAP1	TRCN0000107266	GCCACCAAGCTAGATAAAGAA	AGATAA	0.79	96
37983	B09	Treated	CDC42	TRCN0000047630	CCTGATATCCTACACAACAAA	ACACAA	0.86	96
37983	B10	Treated	MTOR	TRCN0000038675	CCTGGCAACAATAGGAGAATT	TAGGAG	0.82	96
37983	B11	Treated	RAC1	TRCN0000318430	GCTAAGGAGATTGGTGCTGTA	TGGTGC	0.91	96
37983	B12	Treated	SLIRP	TRCN0000154329	CTTCAGAAGAAGGACTTCGGA	GGACTT	1.1	96
37983	B13	Treated	CDC42	TRCN0000047631	CCAAGAACAAACAGAAGCCTA	CAGAAG	0.72	96
37983	B14	Treated	RB1	TRCN0000040166	CCTCCCATGTTGCTCAAAGAA	GCTCAA	0.91	96
37983	B15	Untreated	0	TRCN0000000000	0	0	0.03	96
37983	B16	Treated	WWTR1	TRCN0000019470	CCAGGAACAAACGTTGACTTA	CGTTGA	1	96
37983	B17	Treated	HDAC3	TRCN0000196267	GATAGCTATCTGGGACATTAT	GGGACA	0.66	96
37983	B18	Treated	SLIRP	TRCN0000150755	GAAAGAACACTTTGCACAGTT	TTGCAC	0.93	96
37983	B19	Treated	CDC42	TRCN0000299931	CCTGATATCCTACACAACAAA	ACACAA	0.79	96
37983	B20	Treated	E2F1	TRCN0000000251	CATCCAGCTCATTGCCAAGAA	TTGCCA	0.93	96
37983	B21	Treated	CDK2	TRCN0000039962	GATCTCAAGAAATTCATGGAT	ATTCAT	0.89	96
37983	B22	Treated	HSP90AA1	TRCN0000314938	AGCTGCATATTAACCTTATAC	AACCTT	0.91	96
37983	B23	Treated	HDAC1	TRCN0000004818	GCTGCTCAACTATGGTCTCTA	ATGGTC	0.67	96
37983	B24	Treated	YAP1	TRCN0000107267	CAGGTGATACTATCAACCAAA	ATCAAC	0.95	96
37983	C01	Treated	TSC2	TRCN0000295896	CAATGAGTCACAGTCCTTTGA	AGTCCT	0.68	96
37983	C02	Treated	HDAC7	TRCN0000255686	TCACTGACCTCGCCTTCAAAG	GCCTTC	0.73	96
37983	C03	Treated	CDCA7L	TRCN0000369292	CTGTAGACAGGTGATACAAAG	TGATAC	0.77	96
37983	C04	Treated	LRPPRC	TRCN0000040201	CGCAGCTTTAAGAGGTGAAAT	GAGGTG	0.46	96
37983	C05	Treated	NDUFAF4	TRCN0000144078	CCTGAAGACAAGAAAGCAATA	GAAAGC	0.61	96
37983	C06	Treated	EIF2AK3	TRCN0000262373	TGCATCTGCCTGGTTACTTAA	GGTTAC	0.8	96
37983	C07	CTRL	GFP	TRCN0000072181	ACAACAGCCACAACGTCTATA	AACGTC	0.86	96
37983	C08	Treated	GRB10	TRCN0000271642	GCAGTCAAATGGCAGTCAAAC	GCAGTC	0.73	96
37983	C09	Treated	TSC2	TRCN0000040178	CGACGAGTCAAACAAGCCAAT	ACAAGC	0.86	96
37983	C10	Treated	RPS6KB1	TRCN0000003161	TATTTGCCATGAAGGTGCTTA	AAGGTG	0.99	96
37983	C11	Treated	PTK2	TRCN0000121318	CCGATTGGAAACCAACATATA	CCAACA	0.92	96
37983	C12	Treated	GNE	TRCN0000356582	ACGAACCTCCGAGTTGCAATA	AGTTGC	0.83	96
37983	C13	Treated	PTK2	TRCN0000195611	CGATGTCATTGACCAAGCAAG	ACCAAG	0.44	96
37983	C14	Treated	EIF2AK3	TRCN0000262375	TCAATCTTGCAGTATCCATAT	GTATCC	1.07	96
37983	C15	Treated	PTK2	TRCN0000121319	GCCCAGAAGAAGGAATCAGTT	GGAATC	0.74	96
37983	C16	Treated	HDAC2	TRCN0000197100	GTTGCTCGATGTTGGACATAT	TTGGAC	1.03	96
37983	C17	Treated	CDCA7L	TRCN0000369366	AGCTCCTGCACTTGATCTATC	TTGATC	0.73	96
37983	C18	CTRL	GFP	TRCN0000072188	CCCGACCACATGAAGCAGCAC	GAAGCA	0.74	96
37983	C19	Treated	LMNB2	TRCN0000072419	GCTCAAGAACAACTCGGACAA	ACTCGG	0.9	96
37983	C20	Treated	LRPPRC	TRCN0000010372	GATGTGAGTCACTATAATGCT	CTATAA	0.91	96
37983	C21	Treated	NDUFAF4	TRCN0000343058	CCAAAGATCCTGTGTCTTCCT	GTGTCT	0.9	96
37983	C22	Treated	GRB10	TRCN0000063687	GCCGCAAAGCAGGATGTTAAA	GGATGT	0.71	96
37983	C23	Treated	NDUFAF4	TRCN0000143460	GATTCCAAAGATCCTGTGTCT	TCCTGT	1	96
37983	C24	Treated	HDAC5	TRCN0000244921	CAAGGATGGGACTGTTATTAG	CTGTTA	0.88	96
37983	D01	Treated	CDK2	TRCN0000000587	GCCCTCTGAACTTGCCTTAAA	TTGCCT	0.68	96
37983	D02	Treated	XBP1	TRCN0000019806	GAACAGCAAGTGGTAGATTTA	GGTAGA	0.91	96
37983	D03	Treated	CHMP2A	TRCN0000143825	GCTATGTGCGCAAGTTTGTAT	AAGTTT	0.93	96
37983	D04	Treated	YAP1	TRCN0000107268	GACCAATAGCTCAGATCCTTT	CAGATC	0.8	96
37983	D05	Treated	HDAC1	TRCN0000004815	CGGTGGTTACACCATTCGTAA	CCATTC	0.68	96
37983	D06	Treated	ATG5	TRCN0000150645	GATTCATGGAATTGAGCCAAT	TTGAGC	0.8	96
37983	D07	Treated	RAC1	TRCN0000004872	CGTGAAGAAGAGGAAGAGAAA	GGAAGA	0.88	96
37983	D08	Treated	SLIRP	TRCN0000155281	GCGTAGAAGTATCAATCAGCC	TCAATC	0.82	96
37983	D09	Treated	EGFR	TRCN0000121070	CCACCAAATTAGCCTGGACAA	GCCTGG	0.84	96
37983	D10	CTRL	lacZ	TRCN0000072237	CGCGCCTTTCGGCGGTGAAAT	GCGGTG	0.9	96
37983	D11	Treated	HDAC4	TRCN0000314737	CGGAGTGTCGACCTCCTATAA	CCTCCT	1.16	96
37983	D12	Treated	HSP90AA1	TRCN0000315007	TATGGCATGACAACTACTTTA	AACTAC	0.96	96
37983	D13	Treated	HDAC1	TRCN0000349638	CGGTTAGGTTGCTTCAATCTA	CTTCAA	0.89	96
37983	D14	Treated	ATG5	TRCN0000151963	CCTGAACAGAATCATCCTTAA	TCATCC	0.72	96
37983	D15	Treated	CDK2	TRCN0000039960	CCTGTTCGTACTTACACCCAT	TTACAC	0.63	96
37983	D16	Treated	E2F1	TRCN0000039662	CCTGAGGAGTTCATCAGCCTT	CATCAG	0.68	96
37983	D17	CTRL	GFP	TRCN0000072186	TGCCCGACAACCACTACCTGA	CACTAC	0.84	96
37983	D18	Treated	RB1	TRCN0000040165	CGGCTAAATACACTTTGTGAA	ACTTTG	0.94	96
37983	D19	Treated	CHMP2A	TRCN0000140662	CCTCAAGATCCAGACACTCAA	AGACAC	0.82	96
37983	D20	CTRL	EMPTY	TRCN0000208001	0	0	0.89	96
37983	D21	Treated	HDAC3	TRCN0000004824	GTACCTATTAGGGATGGAGAT	GGATGG	0.88	96
37983	D22	CTRL	GFP	TRCN0000072188	CCCGACCACATGAAGCAGCAC	GAAGCA	0.91	96
37983	D23	Treated	CDC42	TRCN0000303774	TGCTTGTTGGGACTCAAATTG	ACTCAA	0.69	96
37983	D24	Treated	RB1	TRCN0000295891	TCGCTTGTATTACCGAGTAAT	ACCGAG	0.82	96
37983	E01	Treated	MELK	TRCN0000280028	CAGAAACAACAGGCAAACAAT	GGCAAA	0.82	96
37983	E02	Treated	GRB10	TRCN0000370678	ATGCTCCTTTACCAGAATTAC	CCAGAA	0.56	96
37983	E03	Treated	NDUFAF4	TRCN0000139881	GAAACCTGGACTGCTGAGAAA	TGCTGA	0.52	96
37983	E04	Treated	RPS6KB1	TRCN0000003160	GCGACATCTTTCTCAACCTTA	CTCAAC	0.64	96
37983	E05	Treated	PTK2	TRCN0000121209	CCTCATATTGTGAAGCTGATT	GAAGCT	0.55	96
37983	E06	Treated	LRPPRC	TRCN0000295840	CACCTTATGGACCGTGATTTA	CCGTGA	0.83	96
37983	E07	Treated	LMNB2	TRCN0000255441	AGTTTGGCGAGGAGGATCTTT	GAGGAT	0.81	96
37983	E08	Treated	RPS6KB1	TRCN0000003158	CCCATGATCTCCAAACGGCCA	CAAACG	0.75	96
37983	E09	Treated	KIF11	TRCN0000256365	GGATCCCTTGGCTGGTATAAT	CTGGTA	0.7	96
37983	E10	Treated	HDAC2	TRCN0000004823	GCAAATACTATGCTGTCAATT	GCTGTC	0.82	96
37983	E11	Treated	LMNB2	TRCN0000265637	TGATGCGTGAGAATGAGAATG	AATGAG	0.74	96
37983	E12	Treated	HDAC2	TRCN0000004820	CCAGCGTTTGATGGACTCTTT	TGGACT	0.04	96
37983	E13	Treated	MELK	TRCN0000001645	CAGAAACAACAGGCAAACAAT	GGCAAA	0.88	96
37983	E14	Treated	EIF2AK3	TRCN0000001403	CCTTGTGAGTACGTGATGGTT	CGTGAT	0.74	96
37983	E15	Treated	CDCA7L	TRCN0000364646	GCCATAACTGTTCGAGATAAA	TCGAGA	0.92	96
37983	E16	Treated	GNE	TRCN0000006172	GCTGCATTCAACCAAACTGAT	CCAAAC	0.78	96
37983	E17	Treated	CDCA7L	TRCN0000017936	CCCTAAAGAAGTGGCTGACAT	TGGCTG	0.83	96
37983	E18	Treated	RPS6KB1	TRCN0000350402	TTTGCCATGAAGGTGCTTAAA	GGTGCT	0.79	96
37983	E19	Treated	LMNB2	TRCN0000255440	TAGCGTCAGCATCGAGGAGAT	TCGAGG	0.87	96
37983	E20	Treated	GNE	TRCN0000350523	ACCTATGAAGAGAGGATTAAT	GAGGAT	0.87	96
37983	E21	CTRL	EMPTY	TRCN0000208001	0	0	0.84	96
37983	E22	CTRL	EMPTY	TRCN0000208001	0	0	0.87	96
37983	E23	Treated	CDCA7L	TRCN0000017937	CCAGTTATTGGCGGAATTGAA	CGGAAT	0.84	96
37983	E24	Untreated	0	TRCN0000000000	0	0	0.02	96
37983	F01	Treated	HDAC3	TRCN0000004828	GCACCTAGTGTCCAGATTCAT	CCAGAT	0.94	96
37983	F02	Treated	WWTR1	TRCN0000019472	GCCCTTTCTAACCTGGCTGTA	CCTGGC	0.5	96
37983	F03	Treated	EGFR	TRCN0000121202	CCCTGTAACCTGACTGGTTAA	GACTGG	0.87	96
37983	F04	Treated	ATG5	TRCN0000330392	CCTTTCATTCAGAAGCTGTTT	GAAGCT	0.67	96
37983	F05	Treated	CHMP2A	TRCN0000138966	CTAGAGACCCAGGAGAAGAAA	GGAGAA	0.76	96
37983	F06	Treated	SLIRP	TRCN0000154866	GACTTCGGAATGCACTACAAC	GCACTA	0.78	96
37983	F07	Treated	CHMP2A	TRCN0000122479	CATGGATATGAAGGAGGAGAT	AGGAGG	0.58	96
37983	F08	Treated	RB1	TRCN0000295842	CAGAGATCGTGTATTGAGATT	TATTGA	0.73	96
37983	F09	Treated	BECN1	TRCN0000033551	GCCAGGATGATGTCCACAGAA	GTCCAC	0.28	96
37983	F10	Treated	MTOR	TRCN0000199323	CCCGGATCATTCACCCTATTG	CACCCT	0.74	96
37983	F11	Treated	BECN1	TRCN0000033553	GCTTGGGTGTCCTCACAATTT	CTCACA	0.71	96
37983	F12	CTRL	lacZ	TRCN0000072237	CGCGCCTTTCGGCGGTGAAAT	GCGGTG	0.65	96
37983	F13	Treated	HDAC1	TRCN0000195103	CCTAATGAGCTTCCATACAAT	TCCATA	0.66	96
37983	F14	Treated	MTOR	TRCN0000038677	GCCAGAATCTATTCATTCTTT	TTCATT	0.62	96
37983	F15	Treated	HDAC4	TRCN0000314667	GAATCTGAACCACTGCATTTC	ACTGCA	0.89	96
37983	F16	Treated	MTOR	TRCN0000221544	GCTGTGCTACACTACAAACAT	CTACAA	0.65	96
37983	F17	Treated	EGFR	TRCN0000295969	GCCACAAAGCAGTGAATTTAT	GTGAAT	0.08	96
37983	F18	Untreated	0	TRCN0000000000	0	0	0.03	96
37983	F19	Treated	RAC1	TRCN0000004870	GCTAAGGAGATTGGTGCTGTA	TGGTGC	0.94	96
37983	F20	Treated	MTOR	TRCN0000038678	GCATGGAAGAATACACCTGTA	TACACC	0.6	96
37983	F21	CTRL	EMPTY	TRCN0000208001	0	0	0.89	96
37983	F22	CTRL	EMPTY	TRCN0000208001	0	0	0.87	96
37983	F23	CTRL	lacZ	TRCN0000072237	CGCGCCTTTCGGCGGTGAAAT	GCGGTG	0.68	96
37983	F24	Treated	E2F1	TRCN0000000250	GACCTCTTCGACTGTGACTTT	CTGTGA	0.77	96
37983	G01	Treated	MELK	TRCN0000199147	CGGGTTGTCTTCCGTCAGATA	CCGTCA	0.53	96
37983	G02	CTRL	GFP	TRCN0000072182	TCTCGGCATGGACGAGCTGTA	ACGAGC	0.76	96
37983	G03	Treated	NDUFAF4	TRCN0000343059	CATGTCAAGAGCCGAAGGAAT	CCGAAG	0.71	96
37983	G04	Treated	HDAC2	TRCN0000195198	CAGACTGATATGGCTGTTAAT	GGCTGT	0.63	96
37983	G05	Treated	TSC2	TRCN0000040179	GCTCATCAACAGGCAGTTCTA	GGCAGT	0.78	96
37983	G06	Treated	EIF2AK3	TRCN0000196610	GAAACAGCTATTCTCATAAAG	TCTCAT	0.72	96
37983	G07	Treated	PTK2	TRCN0000001620	CCGGTCGAATGATAAGGTGTA	ATAAGG	0.85	96
37983	G08	Treated	HDAC2	TRCN0000004821	GCCTATTATCTCAAAGGTGAT	CAAAGG	0.03	96
37983	G09	Treated	NDUFAF4	TRCN0000140034	GAAGTCGAAATCTTCCCTCCT	CTTCCC	0.82	96
37983	G10	Treated	HDAC7	TRCN0000199374	CCACTATTCCTGGCTCTGCAA	GGCTCT	0.2	96
37983	G11	Treated	PGK1	TRCN0000195079	CAAATGGAACACGGAGGATAA	CGGAGG	0.98	96
37983	G12	Treated	RPS6KB1	TRCN0000315001	AGCACAGCAAATCCTCAGACA	TCCTCA	0.76	96
37983	G13	Treated	LMNB2	TRCN0000072421	GCAGCAGGAGTACGACTTCAA	ACGACT	0.82	96
37983	G14	Treated	RPS6KB1	TRCN0000196342	GCATGTATGATACTCCATAAA	ACTCCA	0.87	96
37983	G15	Treated	PTK2	TRCN0000196310	GATGTTGGTTTAAAGCGATTT	AAAGCG	0.75	96
37983	G16	Treated	HDAC2	TRCN0000197086	GCTGTGAAGTTAAACCGACAA	AAACCG	0.98	96
37983	G17	Treated	LMNB2	TRCN0000255445	AGTGCCGCTGAAGATCGCATT	AGATCG	0.98	96
37983	G18	Treated	GNE	TRCN0000356583	CCGATCATGTTTGGCATTAAA	TGGCAT	0.92	96
37983	G19	Treated	PGK1	TRCN0000195247	CTGACAAGTTTGATGAGAATG	GATGAG	0.8	96
37983	G20	Treated	EIF2AK3	TRCN0000001400	GCACACAGATTACAGTCAGAT	ACAGTC	0.78	96
37983	G21	Treated	CDCA7L	TRCN0000364569	CACTGTCTCAGCCGCTAAATT	CCGCTA	1.15	96
37983	G22	Treated	EIF2AK3	TRCN0000195610	CAGGACCTTAACTGATGTAAG	CTGATG	0.93	96
37983	G23	Treated	PTK2	TRCN0000121320	GTCTAGAAATACGGCGATCAT	CGGCGA	0.92	96
37983	G24	Treated	EIF2AK3	TRCN0000262376	CTCAAATTTCCACCATTATTT	ACCATT	0.74	96
37983	H01	Treated	BECN1	TRCN0000033549	CCCGTGGAATGGAATGAGATT	GAATGA	0.6	96
37983	H02	Untreated	0	TRCN0000000000	0	0	0.02	96
37983	H03	Treated	CDK2	TRCN0000039958	GCCTTCCTACACGTTAGATTT	CGTTAG	0.96	96
37983	H04	Treated	MTOR	TRCN0000221545	GCCTTGTTTGTGGCTCTGAAT	GGCTCT	0.77	96
37983	H05	Treated	HDAC1	TRCN0000195672	CCACAGCGATGACTACATTAA	ACTACA	0.58	96
37983	H06	Treated	RB1	TRCN0000010418	GACTTCTACTCGAACACGAAT	GAACAC	0.86	96
37983	H07	Treated	BECN1	TRCN0000299864	CCCGTGGAATGGAATGAGATT	GAATGA	0.57	96
37983	H08	Treated	E2F1	TRCN0000039658	CAGGATGGATATGAGATGGGA	TGAGAT	0.8	96
37983	H09	Treated	CDC42	TRCN0000047632	CAGATGTATTTCTAGTCTGTT	CTAGTC	0.79	96
37983	H10	Treated	WWTR1	TRCN0000370006	TAAGCTTTATGGGTGTTAATT	GGTGTT	0.93	96
37983	H11	Treated	EGFR	TRCN0000121329	CAGCATGTCAAGATCACAGAT	GATCAC	0.73	96
37983	H12	Treated	E2F1	TRCN0000039659	CGCTATGAGACCTCACTGAAT	CTCACT	0.77	96
37983	H13	Treated	EGFR	TRCN0000039635	CCCGTCGCTATCAAGGAATTA	CAAGGA	0.99	96
37983	H14	Treated	E2F1	TRCN0000010328	CTACTCAGCCTGGAGCAAGAA	GGAGCA	0.84	96
37983	H15	Treated	BECN1	TRCN0000033550	CCGACTTGTTCCTTACGGAAA	CTTACG	0.86	96
37983	H16	Treated	ATF4	TRCN0000013577	GTTGGTCAGTCCCTCCAACAA	CCTCCA	0.53	96
37983	H17	Treated	HDAC4	TRCN0000004829	CGACTCATCTTGTAGCTTATT	GTAGCT	0.8	96
37983	H18	Treated	YAP1	TRCN0000107265	CCCAGTTAAATGTTCACCAAT	GTTCAC	0.76	96
37983	H19	Treated	HDAC1	TRCN0000004817	CCGCAAGAACTCTTCCAACTT	CTTCCA	0.83	96
37983	H20	Treated	MTOR	TRCN0000221542	GCTGCTGTTGAAGAATATATT	AGAATA	0.66	96
37983	H21	Treated	HDAC1	TRCN0000197198	GCAACCATAAGACAAACTCCT	ACAAAC	0.62	96
37983	H22	Treated	ATG5	TRCN0000330395	AGATTGAAGGATCAACTATTT	TCAACT	0.76	96
37983	H23	Treated	HDAC1	TRCN0000004816	GCCGGTCATGTCCAAAGTAAT	CCAAAG	0.77	96
37983	H24	Treated	E2F1	TRCN0000000252	TAAGAGCAAACAAGGCCCGAT	AAGGCC	1.04	96
37983	I01	Treated	KIF11	TRCN0000256368	TGACTTTGGGAAGGGTCATTA	AGGGTC	0.67	96
37983	I02	Treated	HDAC7	TRCN0000199823	GCTGCGCTATAAGCCCAAGAA	AGCCCA	0.05	96
37983	I03	Treated	LMNB2	TRCN0000255446	TGGGTAATTGGAGGTTCATTG	AGGTTC	0.55	96
37983	I04	Treated	GNE	TRCN0000006170	GCCAGTCACTATATCCACATT	TATCCA	0.95	96
37983	I05	Treated	PGK1	TRCN0000196810	GCAAGGATGTTCTGTTCTTGA	CTGTTC	1.13	96
37983	I06	Treated	GNE	TRCN0000195218	CTGGTTATTGTTCAGACATTC	TCAGAC	0.81	96
37983	I07	Treated	LMNB2	TRCN0000255444	TCGGCAATAGCTCACCGTTTA	TCACCG	0.67	96
37983	I08	Treated	GRB10	TRCN0000063685	GCCCTGGTGAACGATATGAAT	CGATAT	0.93	96
37983	I09	Treated	MELK	TRCN0000280098	GCCTGAAAGAAACTCCAATTA	ACTCCA	0.76	96
37983	I10	Treated	RPS6KB1	TRCN0000195109	CCGGAGAATATCATGCTTAAT	CATGCT	0.91	96
37983	I11	Treated	MELK	TRCN0000280031	CCTATCTAGCTGCAAGGTATA	GCAAGG	0.82	96
37983	I12	Treated	GRB10	TRCN0000370751	GTTGGACTTAAACGACGATTT	ACGACG	0.94	96
37983	I13	CTRL	RFP	TRCN0000072208	GCTTCAAGTGGGAGCGCGTGA	GAGCGC	0.95	96
37983	I14	Treated	BCL2L1	TRCN0000299585	GCTCACTCTTCAGTCGGAAAT	AGTCGG	1	96
37983	I15	Treated	KIF11	TRCN0000116501	GCCAATGTTGTGAGGCTTCAA	GAGGCT	0.92	96
37983	I16	Treated	HDAC7	TRCN0000197081	GCTAAAGAATGGTTTCGCTGT	GTTTCG	1.1	96
37983	I17	Treated	MELK	TRCN0000196408	GAGAGCTGTTTGACTATATAA	GACTAT	0.76	96
37983	I18	Treated	HDAC2	TRCN0000004822	GCAGACTCATTATCTGGTGAT	ATCTGG	0.86	96
37983	I19	Treated	TSC2	TRCN0000040181	CCAACGAAGACCTTCACGAAA	CTTCAC	1.03	96
37983	I20	Treated	HDAC5	TRCN0000004836	GCTCAAGAATGGATTTGCCAT	GATTTG	0.79	96
37983	I21	CTRL	EMPTY	TRCN0000208001	0	0	0.88	96
37983	I22	Treated	LRPPRC	TRCN0000040202	CCTCAAAGGAATGCAAGAATT	TGCAAG	0.61	96
37983	I23	Treated	NDUFAF4	TRCN0000122226	GAAGCATTGACACTTCTCAAT	ACTTCT	0.96	96
37983	I24	CTRL	RFP	TRCN0000072209	CTCAGTTCCAGTACGGCTCCA	TACGGC	0.69	96
37983	J01	Treated	CDK2	TRCN0000000591	CTCCTGGGCTGCAAATATTAT	CAAATA	0.87	96
37983	J02	CTRL	LUCIFERASE	TRCN0000072249	GCGGTTGCCAAGAGGTTCCAT	GAGGTT	0.66	96
37983	J03	Treated	RAC1	TRCN0000004871	CGCAAACAGATGTGTTCTTAA	GTGTTC	1.08	96
37983	J04	Treated	RB1	TRCN0000040163	CCACATTATTTCTAGTCCAAA	CTAGTC	0.84	96
37983	J05	Treated	HDAC4	TRCN0000004830	CGTGGGTTTCAACGTCAACAT	ACGTCA	0.84	96
37983	J06	CTRL	lacZ	TRCN0000072232	CGTCGTATTACAACGTCGTGA	AACGTC	0.86	96
37983	J07	Treated	HDAC6	TRCN0000004841	GCACAGTCTTATGGATGGCTA	TGGATG	0.6	96
37983	J08	Treated	YAP1	TRCN0000107269	CGACCAATAGCTCAGATCCTT	TCAGAT	0.57	96
37983	J09	Treated	CHMP2A	TRCN0000139572	CATTGATGATGCCATGGGTGA	CCATGG	0.77	96
37983	J10	Treated	WWTR1	TRCN0000370007	GCGTTCTTGTGACAGATTATA	ACAGAT	0.66	96
37983	J11	Treated	HDAC3	TRCN0000199964	CTTTGAGTTCTGCTCGCGTTA	GCTCGC	0.84	96
37983	J12	Treated	SLIRP	TRCN0000155261	GAAGGACTTCGGAATGCACTA	GAATGC	0.6	96
37983	J13	Treated	EGFR	TRCN0000310112	GCCAAGCCAAATGGCATCTTT	TGGCAT	1.39	96
37983	J14	CTRL	RFP	TRCN0000072209	CTCAGTTCCAGTACGGCTCCA	TACGGC	1.03	96
37983	J15	Treated	CDC42	TRCN0000310772	GACTCTGTAACAGACTAATTG	AGACTA	0.87	96
37983	J16	Treated	ATF4	TRCN0000013573	GCCTAGGTCTCTTAGATGATT	TTAGAT	0.85	96
37983	J17	Treated	CDK2	TRCN0000195003	CCTCAGAATCTGCTTATTAAC	GCTTAT	0.88	96
37983	J18	Treated	RB1	TRCN0000295892	GTGCGCTCTTGAGGTTGTAAT	AGGTTG	0.72	96
37983	J19	Treated	CDC42	TRCN0000047628	CCCTCTACTATTGAGAAACTT	TGAGAA	0.8	96
37983	J20	Treated	XBP1	TRCN0000019805	GCGGTATTGACTCTTCAGATT	TCTTCA	0.72	96
37983	J21	Treated	CHMP2A	TRCN0000140813	GCAGGCAGAGATCATGGATAT	TCATGG	0.74	96
37983	J22	CTRL	GFP	TRCN0000072188	CCCGACCACATGAAGCAGCAC	GAAGCA	0.72	96
37983	J23	CTRL	LUCIFERASE	TRCN0000072249	GCGGTTGCCAAGAGGTTCCAT	GAGGTT	0.81	96
37983	J24	Treated	E2F1	TRCN0000039660	CGTGGACTCTTCGGAGAACTT	CGGAGA	0.73	96
37983	K01	CTRL	GFP	TRCN0000072188	CCCGACCACATGAAGCAGCAC	GAAGCA	0.81	96
37983	K02	Treated	HDAC5	TRCN0000004838	GCCGGGTTTGATGCTGTTGAA	TGCTGT	0.77	96
37983	K03	Treated	KIF11	TRCN0000256366	GCGAGCCCAGATCAACCTTTA	TCAACC	0.88	96
37983	K04	Treated	HDAC7	TRCN0000255687	GATCCGGGTGCACAGTAAATA	ACAGTA	0.67	96
37983	K05	Treated	NDUFAF4	TRCN0000144211	CCAGAAGTTAAAGGAGAGATT	AGGAGA	0.85	96
37983	K06	Treated	HDAC2	TRCN0000004819	CAGTCTCACCAATTTCAGAAA	ATTTCA	0.83	96
37983	K07	Treated	PGK1	TRCN0000006181	CGGAGCTAAAGTTGCAGACAA	TTGCAG	0.89	96
37983	K08	Treated	BCL2L1	TRCN0000033500	GTGGAACTCTATGGGAACAAT	TGGGAA	0.82	96
37983	K09	Treated	LMNB2	TRCN0000072418	CGGCAGTTCTTTGTTAAAGAT	TGTTAA	0.88	96
37983	K10	Treated	HDAC5	TRCN0000004835	GCTAGAGAAAGTCATCGAGAT	TCATCG	0.98	96
37983	K11	Treated	PGK1	TRCN0000006179	CCCAAGCATCAAATTCTGCTT	AATTCT	1.12	96
37983	K12	Treated	RPS6KB1	TRCN0000003159	AGCACAGCAAATCCTCAGACA	TCCTCA	0.61	96
37983	K13	Treated	CDCA7L	TRCN0000017935	GCCACAGGAATCCTCATTCAT	CCTCAT	0.91	96
37983	K14	Treated	GRB10	TRCN0000271640	CATGGCCAGTGAGAGTAAATT	AGAGTA	0.84	96
37983	K15	Treated	CDCA7L	TRCN0000017933	GCAGGATTTACGCAGAGTGAT	GCAGAG	0.84	96
37983	K16	Treated	LRPPRC	TRCN0000010373	GACCATAACTCTGTGCACTTG	TGTGCA	0.69	96
37983	K17	Treated	PGK1	TRCN0000342769	GCCAAGATTGTCAAAGACCTA	CAAAGA	0.89	96
37983	K18	Treated	BCL2L1	TRCN0000033502	AGAGCTTTGAACAGGATACTT	CAGGAT	0.96	96
37983	K19	Treated	NDUFAF4	TRCN0000144305	CAGATTAGTCTCTATCCAGAA	CTATCC	0.68	96
37983	K20	Treated	EIF2AK3	TRCN0000262379	TAGCAGCAATCCCTAATATAT	CCTAAT	0.87	96
37983	K21	Treated	PTK2	TRCN0000121317	GCAATGTTATTTCTCTTGGAA	TCTCTT	0.76	96
37983	K22	Treated	EIF2AK3	TRCN0000195162	CGGCAGGTCATTAGTAATTAT	TAGTAA	0.77	96
37983	K23	Treated	KIF11	TRCN0000256362	GGAGGAGATAGAACGTTTAAA	AACGTT	0.69	96
37983	K24	Treated	GRB10	TRCN0000063684	CCCATGAATTTCTTCCCAGAA	CTTCCC	0.8	96
37983	L01	Treated	CDC42	TRCN0000381509	GAGTAATCTGGGACATCTTAG	GACATC	0.89	96
37983	L02	Treated	YAP1	TRCN0000300282	CCCAGTTAAATGTTCACCAAT	GTTCAC	0.59	96
37983	L03	Treated	CDK2	TRCN0000000590	CTATGCCTGATTACAAGCCAA	TACAAG	0.88	96
37983	L04	Treated	RB1	TRCN0000295841	GACTTCTACTCGAACACGAAT	GAACAC	0.76	96
37983	L05	Treated	CDK2	TRCN0000196690	GAGCTTAACCATCCTAATATT	TCCTAA	0.62	96
37983	L06	Treated	MTOR	TRCN0000197118	GTTTAGAGCAAGGGCTCAGAA	GGGCTC	0.71	96
37983	L07	Treated	EGFR	TRCN0000295968	GCTGCTCTGAAATCTCCTTTA	ATCTCC	0.84	96
37983	L08	Treated	E2F1	TRCN0000000249	TAACTGCACTTTCGGCCCTTT	TCGGCC	0.74	96
37983	L09	Treated	CDC42	TRCN0000303773	CTTACACAGAAAGGCCTAAAG	AGGCCT	0.82	96
37983	L10	Treated	SLIRP	TRCN0000154516	GCTTTCACAGAGGTTTGGGTT	GGTTTG	0.71	96
37983	L11	Treated	EGFR	TRCN0000121068	GCCACAAAGCAGTGAATTTAT	GTGAAT	0.75	96
37983	L12	Treated	HSP90AA1	TRCN0000001025	GTTATCCTACACCTGAAAGAA	CCTGAA	0.87	96
37983	L13	Treated	HDAC6	TRCN0000004840	GCCTACGAGTTTAACCCAGAA	TAACCC	0.67	96
37983	L14	Treated	ATG5	TRCN0000150940	GCAGAACCATACTATTTGCTT	CTATTT	0.9	96
37983	L15	Treated	CHMP2A	TRCN0000142935	CCAGATCCAGAAGATCATGAT	AGATCA	0.7	96
37983	L16	Treated	SLIRP	TRCN0000152814	GAGTCAGCTGAAAGAACACTT	AAGAAC	0.89	96
37983	L17	Treated	HDAC6	TRCN0000314910	GTCACTTCGAAGCGAAATATT	GCGAAA	0.88	96
37983	L18	Treated	RB1	TRCN0000010419	CAGAGATCGTGTATTGAGATT	TATTGA	0.87	96
37983	L19	Treated	HDAC1	TRCN0000196998	GAAGATCAAACAGCGACTGTT	AGCGAC	0.86	96
37983	L20	Treated	SLIRP	TRCN0000154330	CGGAATGCACTACAACAGGAA	ACAACA	0.55	96
37983	L21	Treated	HDAC1	TRCN0000195467	CGGTTAGGTTGCTTCAATCTA	CTTCAA	0.95	96
37983	L22	Treated	E2F1	TRCN0000039661	ACCTGATGAATATCTGTACTA	ATCTGT	0.97	96
37983	L23	Treated	HDAC6	TRCN0000004842	CGGTAATGGAACTCAGCACAT	CTCAGC	0.66	96
37983	L24	Treated	HSP90AA1	TRCN0000001028	GAAGGATGGTGACAAGAAGAA	ACAAGA	0.41	96
37983	M01	Untreated	0	TRCN0000000000	0	0	0.02	96
37983	M02	Treated	RPS6KB1	TRCN0000315003	ATCCGATCACCTCGAAGATTT	TCGAAG	0.95	96
37983	M03	Treated	CDCA7L	TRCN0000364645	CAGACGACGTCACCGTATATC	ACCGTA	0.76	96
37983	M04	Treated	GRB10	TRCN0000063683	CCCTGGAATAATCTTGACAAT	TCTTGA	0.8	96
37983	M05	Treated	TSC2	TRCN0000295897	CAGCATTAATCTCTTACCATA	TCTTAC	0.97	96
37983	M06	Treated	RPS6KB1	TRCN0000003162	GCATCGGCACCACTTCCAATA	ACTTCC	0.63	96
37983	M07	Treated	PGK1	TRCN0000006178	GCCTACTTTATGGCAGACATT	GGCAGA	0.93	96
37983	M08	Treated	HDAC7	TRCN0000004847	GCTGATCTATGACTCGGTCAT	ACTCGG	0.71	96
37983	M09	Treated	KIF11	TRCN0000256361	GTATACTGAAGAACCTCTAAG	AACCTC	0.58	96
37983	M10	Treated	HDAC5	TRCN0000004834	GACTGTTATTAGCACCTTTAA	GCACCT	0.65	96
37983	M11	Treated	PGK1	TRCN0000006182	CCTATGAAGAACAACCAGATA	CAACCA	0.82	96
37983	M12	Treated	GNE	TRCN0000196714	GTACCCTTGTTCAAAGATATA	CAAAGA	0.74	96
37983	M13	Untreated	0	TRCN0000000000	0	0	0.03	96
37983	M14	CTRL	LUCIFERASE	TRCN0000072248	AGTCAAGTAACAACCGCGAAA	AACCGC	0.7	96
37983	M15	Treated	KIF11	TRCN0000256369	GAAGTACATAAGACCTTATTT	GACCTT	0.68	96
37983	M16	Treated	GRB10	TRCN0000063686	CCAGAGTAATCCAAAGGCATT	CAAAGG	0.84	96
37983	M17	CTRL	lacZ	TRCN0000072237	CGCGCCTTTCGGCGGTGAAAT	GCGGTG	0.84	96
37983	M18	Treated	HDAC5	TRCN0000004837	CCAACTTGAAAGTGCGTTCAA	GTGCGT	0.73	96
37983	M19	CTRL	LUCIFERASE	TRCN0000072246	CAAATCACAGAATCGTCGTAT	ATCGTC	0.84	96
37983	M20	Treated	GNE	TRCN0000006169	GCAGTTAAACACGTCCCATTT	CGTCCC	0.72	96
37983	M21	Treated	KIF11	TRCN0000256367	CACGTACCCTTCATCAAATTT	CATCAA	0.81	96
37983	M22	Treated	GRB10	TRCN0000336620	GATGACGGGAACACCAAATTC	CACCAA	0.8	96
37983	M23	Treated	KIF11	TRCN0000116498	GCGCCCATTCAATAGTAGAAT	ATAGTA	1.01	96
37983	M24	Treated	BCL2L1	TRCN0000033499	GCTCACTCTTCAGTCGGAAAT	AGTCGG	0.51	96
37983	N01	Treated	CHMP2A	TRCN0000122300	CCAGAAGATCATGATGGAGTT	TGATGG	0.71	96
37983	N02	Treated	MTOR	TRCN0000038676	CCTCCTATTGTTAAGTTGTTT	TAAGTT	0.87	96
37983	N03	Treated	HDAC3	TRCN0000194993	CAAGAGTCTTAATGCCTTCAA	ATGCCT	0.61	96
37983	N04	Treated	ATG5	TRCN0000330394	CCTGAACAGAATCATCCTTAA	TCATCC	0.56	96
37983	N05	Treated	EGFR	TRCN0000121071	CCGTGGCTTGCATTGATAGAA	ATTGAT	0.82	96
37983	N06	Treated	MTOR	TRCN0000195453	CAGGCCTATGGTCGAGATTTA	TCGAGA	0.85	96
37983	N07	Treated	CDK2	TRCN0000010470	TACTTCTATGCCTGATTACAA	CTGATT	0.7	96
37983	N08	Treated	SLIRP	TRCN0000155235	GTATCAATCAGCCGGTTGCTT	CCGGTT	0.84	96
37983	N09	Treated	CHMP2A	TRCN0000122604	GCCAAGCAAGGCCAGATGGAT	CCAGAT	0.77	96
37983	N10	Treated	XBP1	TRCN0000278051	GCCTGTCTGTACTTCATTCAA	CTTCAT	0.8	96
37983	N11	Treated	RAC1	TRCN0000004873	CCCTACTGTCTTTGACAATTA	TTGACA	0.73	96
37983	N12	Treated	SLIRP	TRCN0000154753	GCCATGTCAGAAGGTGCATTT	AGGTGC	0.88	96
37983	N13	CTRL	lacZ	TRCN0000072237	CGCGCCTTTCGGCGGTGAAAT	GCGGTG	0.77	96
37983	N14	Treated	HSP90AA1	TRCN0000315009	TACTTGGAGGAACGAAGAATA	ACGAAG	0.57	96
37983	N15	Treated	HDAC3	TRCN0000004826	GCACCCAATGAGTTCTATGAT	GTTCTA	0.7	96
37983	N16	Treated	ATF4	TRCN0000013574	CCACTCCAGATCATTCCTTTA	CATTCC	0.72	96
37983	N17	Treated	CDC42	TRCN0000047629	CGGAATATGTACCGACTGTTT	CCGACT	0.93	96
37983	N18	CTRL	EMPTY	TRCN0000208001	0	0	0.77	96
37983	N19	Treated	RAC1	TRCN0000004869	CCTTCTTAACATCACTGTCTT	TCACTG	0.75	96
37983	N20	Treated	RB1	TRCN0000040167	CGAAATTGGATCACAGCGATA	CACAGC	0.66	96
37983	N21	Treated	HDAC6	TRCN0000314909	TATCCTAGAGGGTGGCTATAA	GTGGCT	0.8	96
37983	N22	Treated	SLIRP	TRCN0000155487	GCGCTGCGTAGAAGTATCAAT	AAGTAT	0.7	96
37983	N23	Treated	HDAC6	TRCN0000004839	CATCCCATCCTGAATATCCTT	GAATAT	0.18	96
37983	N24	Untreated	0	TRCN0000000000	0	0	0.01	96
37983	O01	CTRL	lacZ	TRCN0000072232	CGTCGTATTACAACGTCGTGA	AACGTC	0.67	96
37983	O02	Treated	HDAC2	TRCN0000342605	CAGTCTCACCAATTTCAGAAA	ATTTCA	0.79	96
37983	O03	Treated	MELK	TRCN0000297346	CTGAGTTAATACAAGGCAAAT	CAAGGC	0.85	96
37983	O04	CTRL	lacZ	TRCN0000072237	CGCGCCTTTCGGCGGTGAAAT	GCGGTG	0.88	96
37983	O05	Treated	MELK	TRCN0000196273	GCGGGATTAATAGACTATGAT	AGACTA	0.62	96
37983	O06	Treated	HDAC7	TRCN0000195442	CAAGTAGTTGGAACCAGAGAA	AACCAG	0.82	96
37983	O07	Treated	PGK1	TRCN0000197075	GATTGTGTGGAATGGTCCTGT	ATGGTC	0.75	96
37983	O08	Treated	HDAC2	TRCN0000196590	GACGGTATCATTCCATAAATA	TCCATA	0.91	96
37983	O09	Treated	PGK1	TRCN0000006180	GCCAAGATTGTCAAAGACCTA	CAAAGA	0.79	96
37983	O10	Treated	GNE	TRCN0000195274	CTACCAAGTTTCATACCAAAT	CATACC	0.66	96
37983	O11	Treated	LMNB2	TRCN0000255443	CAAGAGGCTGCTACGTGATGT	TACGTG	0.94	96
37983	O12	Treated	EIF2AK3	TRCN0000001401	CCTCAAGCCATCCAACATATT	CCAACA	0.96	96
37983	O13	Treated	CDCA7L	TRCN0000017934	GCACGCTTACAGAATGAGAAA	GAATGA	0.87	96
37983	O14	Treated	BCL2L1	TRCN0000033501	GTTTAGTGATGTGGAAGAGAA	TGGAAG	0.82	96
37983	O15	Treated	CDK2	TRCN0000197236	GACAGGGATTGTGCTTCATTC	TGCTTC	0.52	96
37983	O16	Treated	BCL2L1	TRCN0000033503	CGACGAGTTTGAACTGCGGTA	AACTGC	0.67	96
37983	O17	Treated	KIF11	TRCN0000265789	TTTGATCTGGCAACCATATTT	AACCAT	1.04	96
37983	O18	Treated	LRPPRC	TRCN0000040199	GCCTCATCATAACGCAAGTTA	ACGCAA	0.76	96
37983	O19	Treated	PTK2	TRCN0000194984	CAACAGGTGAAGAGCGATTAT	GAGCGA	0.96	96
37983	O20	Untreated	0	TRCN0000000000	0	0	0.03	96
37983	O21	Treated	MELK	TRCN0000001646	GAACCAGCATAAGAGAGAAAT	AGAGAG	0.88	96
37983	O22	Treated	GNE	TRCN0000196749	GATGACCGTTTCTTAACAATC	CTTAAC	0.77	96
37983	O23	Treated	LMNB2	TRCN0000265640	GAGCTCTGACCAGAACGACAA	AGAACG	0.65	96
37983	O24	Treated	HDAC2	TRCN0000196321	GACGGTGATATTGGAAATTAT	TGGAAA	0.79	96
37983	P01	Treated	CDK2	TRCN0000010469	GCCATCAAGCTAGCAGACTTT	AGCAGA	0.55	96
37983	P02	Treated	ATF4	TRCN0000013575	GCCAAGCACTTCAAACCTCAT	CAAACC	0.6	96
37983	P03	CTRL	GFP	TRCN0000072188	CCCGACCACATGAAGCAGCAC	GAAGCA	0.47	96
37983	P04	Treated	ATF4	TRCN0000329696	TGGATGCCCTGTTGGGTATAG	TTGGGT	0.73	96
37983	P05	Treated	CDC42	TRCN0000299932	CAGATGTATTTCTAGTCTGTT	CTAGTC	0.64	96
37983	P06	Treated	XBP1	TRCN0000019807	GACCCAGTCATGTTCTTCAAA	GTTCTT	0.9	96
37983	P07	Treated	BECN1	TRCN0000033552	CTCAAGTTCATGCTGACGAAT	GCTGAC	0.59	96
37983	P08	Treated	XBP1	TRCN0000019804	GCCTGTCTGTACTTCATTCAA	CTTCAT	0.72	96
37983	P09	Treated	HDAC4	TRCN0000004832	GCCAAAGATGACTTCCCTCTT	CTTCCC	0.09	96
37983	P10	Treated	HSP90AA1	TRCN0000001027	TCATCAATACTTTCTACTCGA	TTCTAC	0.73	96
37983	P11	Treated	HDAC1	TRCN0000004814	CGTTCTTAACTTTGAACCATA	TTGAAC	0.54	96
37983	P12	Untreated	0	TRCN0000000000	0	0	0.03	96
37983	P13	Treated	EGFR	TRCN0000039634	GCTGGATGATAGACGCAGATA	GACGCA	0.63	96
37983	P14	Treated	MTOR	TRCN0000221543	GCAACCCTTCTTTGACAACAT	TTGACA	0.86	96
37983	P15	Treated	EGFR	TRCN0000195303	CGCAAAGTGTGTAACGGAATA	TAACGG	0.79	96
37983	P16	Treated	E2F1	TRCN0000010327	GACATCACCAACGTCCTTGAG	CGTCCT	0.58	96
37983	P17	Treated	CHMP2A	TRCN0000143644	CATGAACAGACAGCTGAAGTT	AGCTGA	0.35	96
37983	P18	Treated	XBP1	TRCN0000019808	AGATCGAAAGAAGGCTCGAAT	AGGCTC	0.76	96
37983	P19	CTRL	EMPTY	TRCN0000208001	0	0	0.74	96
37983	P20	Treated	RB1	TRCN0000040164	CGCGTGTAAATTCTACTGCAA	TCTACT	0.96	96
37983	P21	Treated	HDAC4	TRCN0000314735	CAAGAATTTGTCCTCAATAAA	CCTCAA	0.86	96
37983	P22	Treated	WWTR1	TRCN0000019471	CAGCCAAATCTCGTGATGAAT	CGTGAT	0.91	96
37983	P23	CTRL	RFP	TRCN0000072210	CGTAATGCAGAAGAAGACCAT	AGAAGA	0.53	96
37983	P24	Treated	WWTR1	TRCN0000019469	GCGATGAATCAGCCTCTGAAT	GCCTCT	1.37	96
38002	A01	Untreated	0	TRCN0000000000	0	0	0.01	96
38002	A02	Untreated	0	TRCN0000000000	0	0	0.01	96
38002	A03	Treated	BAD	TRCN0000033456	CCAGTCCTGGTGGGATCGGAA	GGGATC	0.86	96
38002	A04	Treated	CFLAR	TRCN0000007229	CCTCACCTTGTTTCGGACTAT	TTCGGA	0.76	96
38002	A05	Treated	PTK2	TRCN0000001617	GAGAGCATGAAGCAAAGAATT	GCAAAG	0.55	96
38002	A06	Treated	RPS6KB1	TRCN0000194766	CCTATAATACTTGCAACTAAG	TGCAAC	0.77	96
38002	A07	Treated	KIF11	TRCN0000256364	TGCAATGTAAATACGTATTTC	TACGTA	0.82	96
38002	A08	CTRL	EMPTY	TRCN0000208001	0	0	0.6	96
38002	A09	Treated	MELK	TRCN0000196420	GACTAAAGCTTCACTATAATG	CACTAT	0.66	96
38002	A10	Treated	HDAC7	TRCN0000197001	GCTTCTCGTGAGCTAAAGAAT	GCTAAA	1.02	96
38002	A11	Treated	CDCA7L	TRCN0000364647	TAGACCACACACATCGTTTAA	CATCGT	0.86	96
38002	A12	Treated	GNE	TRCN0000006168	GCCTTCTTAGAACTCTGCTTA	ACTCTG	0.75	96
38002	A13	Treated	PGK1	TRCN0000196454	GCTGTAGAACTCAAATCTCTG	CAAATC	0.97	96
38002	A14	Treated	HDAC7	TRCN0000004845	GCCAGCAAGATCCTCATTGTA	CCTCAT	0.04	96
38002	A15	Treated	NDUFAF4	TRCN0000139262	CTGTGTCTTCCTTGCAGGTAA	TTGCAG	0.92	96
38002	A16	CTRL	lacZ	TRCN0000072236	CCAACGTGACCTATCCCATTA	TATCCC	0.69	96
38002	A17	Treated	PTK2	TRCN0000001618	CGGAGAATATGGCTGACCTAA	GCTGAC	0.7	96
38002	A18	Treated	GRB10	TRCN0000370697	AGACCACGGGCTCTGCATAAA	TCTGCA	0.79	96
38002	A19	Treated	MELK	TRCN0000001642	CTCTTAACTATGTCTCTTTGT	GTCTCT	0.7	96
38002	A20	Treated	HDAC7	TRCN0000004844	TCCACACAGAAATGTGAACTT	ATGTGA	0.7	96
38002	A21	Treated	TSC2	TRCN0000040182	GAGGGTAAACAGACGGAGTTT	GACGGA	0.77	96
38002	A22	Treated	HDAC7	TRCN0000255689	CCACTTTGCCCAGTCCTTAAT	AGTCCT	0.77	96
38002	A23	Treated	NDUFAF4	TRCN0000122686	GCGAGAGCAGATTAGTCTCTA	TTAGTC	0.98	96
38002	A24	Treated	EIF2AK3	TRCN0000197197	GTTGTGCTAGCAACCCTAATA	AACCCT	0.48	96
38002	B01	Untreated	0	TRCN0000000000	0	0	0.01	96
38002	B02	Untreated	0	TRCN0000000000	0	0	0.02	96
38002	B03	Treated	PARP2	TRCN0000007937	GATGAGTAACTGGGTGGGAAT	GGGTGG	0.74	96
38002	B04	Treated	PTPN12	TRCN0000002832	GCTTTGCAGGTTATCAGAGAT	TATCAG	0.7	96
38002	B05	Treated	CHMP2A	TRCN0000145250	GAAGATCATGATGGAGTTTGA	TGGAGT	0.56	96
38002	B06	Treated	ATF4	TRCN0000013576	CCTCAGTGCATAAAGGAGGAA	AAAGGA	0.84	96
38002	B07	Untreated	0	TRCN0000000000	0	0	0.03	96
38002	B08	Treated	YAP1	TRCN0000107266	GCCACCAAGCTAGATAAAGAA	AGATAA	0.79	96
38002	B09	Treated	CDC42	TRCN0000047630	CCTGATATCCTACACAACAAA	ACACAA	0.86	96
38002	B10	Treated	MTOR	TRCN0000038675	CCTGGCAACAATAGGAGAATT	TAGGAG	0.82	96
38002	B11	Treated	RAC1	TRCN0000318430	GCTAAGGAGATTGGTGCTGTA	TGGTGC	0.91	96
38002	B12	Treated	SLIRP	TRCN0000154329	CTTCAGAAGAAGGACTTCGGA	GGACTT	1.1	96
38002	B13	Treated	CDC42	TRCN0000047631	CCAAGAACAAACAGAAGCCTA	CAGAAG	0.72	96
38002	B14	Treated	RB1	TRCN0000040166	CCTCCCATGTTGCTCAAAGAA	GCTCAA	0.91	96
38002	B15	Untreated	0	TRCN0000000000	0	0	0.03	96
38002	B16	Treated	WWTR1	TRCN0000019470	CCAGGAACAAACGTTGACTTA	CGTTGA	1	96
38002	B17	Treated	HDAC3	TRCN0000196267	GATAGCTATCTGGGACATTAT	GGGACA	0.66	96
38002	B18	Treated	SLIRP	TRCN0000150755	GAAAGAACACTTTGCACAGTT	TTGCAC	0.93	96
38002	B19	Treated	CDC42	TRCN0000299931	CCTGATATCCTACACAACAAA	ACACAA	0.79	96
38002	B20	Treated	E2F1	TRCN0000000251	CATCCAGCTCATTGCCAAGAA	TTGCCA	0.93	96
38002	B21	Treated	CDK2	TRCN0000039962	GATCTCAAGAAATTCATGGAT	ATTCAT	0.89	96
38002	B22	Treated	HSP90AA1	TRCN0000314938	AGCTGCATATTAACCTTATAC	AACCTT	0.91	96
38002	B23	Treated	HDAC1	TRCN0000004818	GCTGCTCAACTATGGTCTCTA	ATGGTC	0.67	96
38002	B24	Treated	YAP1	TRCN0000107267	CAGGTGATACTATCAACCAAA	ATCAAC	0.95	96
38002	C01	Treated	TSC2	TRCN0000295896	CAATGAGTCACAGTCCTTTGA	AGTCCT	0.68	96
38002	C02	Treated	HDAC7	TRCN0000255686	TCACTGACCTCGCCTTCAAAG	GCCTTC	0.73	96
38002	C03	Treated	CDCA7L	TRCN0000369292	CTGTAGACAGGTGATACAAAG	TGATAC	0.77	96
38002	C04	Treated	LRPPRC	TRCN0000040201	CGCAGCTTTAAGAGGTGAAAT	GAGGTG	0.46	96
38002	C05	Treated	NDUFAF4	TRCN0000144078	CCTGAAGACAAGAAAGCAATA	GAAAGC	0.61	96
38002	C06	Treated	EIF2AK3	TRCN0000262373	TGCATCTGCCTGGTTACTTAA	GGTTAC	0.8	96
38002	C07	CTRL	GFP	TRCN0000072181	ACAACAGCCACAACGTCTATA	AACGTC	0.86	96
38002	C08	Treated	GRB10	TRCN0000271642	GCAGTCAAATGGCAGTCAAAC	GCAGTC	0.73	96
38002	C09	Treated	TSC2	TRCN0000040178	CGACGAGTCAAACAAGCCAAT	ACAAGC	0.86	96
38002	C10	Treated	RPS6KB1	TRCN0000003161	TATTTGCCATGAAGGTGCTTA	AAGGTG	0.99	96
38002	C11	Treated	PTK2	TRCN0000121318	CCGATTGGAAACCAACATATA	CCAACA	0.92	96
38002	C12	Treated	GNE	TRCN0000356582	ACGAACCTCCGAGTTGCAATA	AGTTGC	0.83	96
38002	C13	Treated	PTK2	TRCN0000195611	CGATGTCATTGACCAAGCAAG	ACCAAG	0.44	96
38002	C14	Treated	EIF2AK3	TRCN0000262375	TCAATCTTGCAGTATCCATAT	GTATCC	1.07	96
38002	C15	Treated	PTK2	TRCN0000121319	GCCCAGAAGAAGGAATCAGTT	GGAATC	0.74	96
38002	C16	Treated	HDAC2	TRCN0000197100	GTTGCTCGATGTTGGACATAT	TTGGAC	1.03	96
38002	C17	Treated	CDCA7L	TRCN0000369366	AGCTCCTGCACTTGATCTATC	TTGATC	0.73	96
38002	C18	CTRL	GFP	TRCN0000072188	CCCGACCACATGAAGCAGCAC	GAAGCA	0.74	96
38002	C19	Treated	LMNB2	TRCN0000072419	GCTCAAGAACAACTCGGACAA	ACTCGG	0.9	96
38002	C20	Treated	LRPPRC	TRCN0000010372	GATGTGAGTCACTATAATGCT	CTATAA	0.91	96
38002	C21	Treated	NDUFAF4	TRCN0000343058	CCAAAGATCCTGTGTCTTCCT	GTGTCT	0.9	96
38002	C22	Treated	GRB10	TRCN0000063687	GCCGCAAAGCAGGATGTTAAA	GGATGT	0.71	96
38002	C23	Treated	NDUFAF4	TRCN0000143460	GATTCCAAAGATCCTGTGTCT	TCCTGT	1	96
38002	C24	Treated	HDAC5	TRCN0000244921	CAAGGATGGGACTGTTATTAG	CTGTTA	0.88	96
38002	D01	Treated	CDK2	TRCN0000000587	GCCCTCTGAACTTGCCTTAAA	TTGCCT	0.68	96
38002	D02	Treated	XBP1	TRCN0000019806	GAACAGCAAGTGGTAGATTTA	GGTAGA	0.91	96
38002	D03	Treated	CHMP2A	TRCN0000143825	GCTATGTGCGCAAGTTTGTAT	AAGTTT	0.93	96
38002	D04	Treated	YAP1	TRCN0000107268	GACCAATAGCTCAGATCCTTT	CAGATC	0.8	96
38002	D05	Treated	HDAC1	TRCN0000004815	CGGTGGTTACACCATTCGTAA	CCATTC	0.68	96
38002	D06	Treated	ATG5	TRCN0000150645	GATTCATGGAATTGAGCCAAT	TTGAGC	0.8	96
38002	D07	Treated	RAC1	TRCN0000004872	CGTGAAGAAGAGGAAGAGAAA	GGAAGA	0.88	96
38002	D08	Treated	SLIRP	TRCN0000155281	GCGTAGAAGTATCAATCAGCC	TCAATC	0.82	96
38002	D09	Treated	EGFR	TRCN0000121070	CCACCAAATTAGCCTGGACAA	GCCTGG	0.84	96
38002	D10	CTRL	lacZ	TRCN0000072237	CGCGCCTTTCGGCGGTGAAAT	GCGGTG	0.9	96
38002	D11	Treated	HDAC4	TRCN0000314737	CGGAGTGTCGACCTCCTATAA	CCTCCT	1.16	96
38002	D12	Treated	HSP90AA1	TRCN0000315007	TATGGCATGACAACTACTTTA	AACTAC	0.96	96
38002	D13	Treated	HDAC1	TRCN0000349638	CGGTTAGGTTGCTTCAATCTA	CTTCAA	0.89	96
38002	D14	Treated	ATG5	TRCN0000151963	CCTGAACAGAATCATCCTTAA	TCATCC	0.72	96
38002	D15	Treated	CDK2	TRCN0000039960	CCTGTTCGTACTTACACCCAT	TTACAC	0.63	96
38002	D16	Treated	E2F1	TRCN0000039662	CCTGAGGAGTTCATCAGCCTT	CATCAG	0.68	96
38002	D17	CTRL	GFP	TRCN0000072186	TGCCCGACAACCACTACCTGA	CACTAC	0.84	96
38002	D18	Treated	RB1	TRCN0000040165	CGGCTAAATACACTTTGTGAA	ACTTTG	0.94	96
38002	D19	Treated	CHMP2A	TRCN0000140662	CCTCAAGATCCAGACACTCAA	AGACAC	0.82	96
38002	D20	CTRL	EMPTY	TRCN0000208001	0	0	0.89	96
38002	D21	Treated	HDAC3	TRCN0000004824	GTACCTATTAGGGATGGAGAT	GGATGG	0.88	96
38002	D22	CTRL	GFP	TRCN0000072188	CCCGACCACATGAAGCAGCAC	GAAGCA	0.91	96
38002	D23	Treated	CDC42	TRCN0000303774	TGCTTGTTGGGACTCAAATTG	ACTCAA	0.69	96
38002	D24	Treated	RB1	TRCN0000295891	TCGCTTGTATTACCGAGTAAT	ACCGAG	0.82	96
38002	E01	Treated	MELK	TRCN0000280028	CAGAAACAACAGGCAAACAAT	GGCAAA	0.82	96
38002	E02	Treated	GRB10	TRCN0000370678	ATGCTCCTTTACCAGAATTAC	CCAGAA	0.56	96
38002	E03	Treated	NDUFAF4	TRCN0000139881	GAAACCTGGACTGCTGAGAAA	TGCTGA	0.52	96
38002	E04	Treated	RPS6KB1	TRCN0000003160	GCGACATCTTTCTCAACCTTA	CTCAAC	0.64	96
38002	E05	Treated	PTK2	TRCN0000121209	CCTCATATTGTGAAGCTGATT	GAAGCT	0.55	96
38002	E06	Treated	LRPPRC	TRCN0000295840	CACCTTATGGACCGTGATTTA	CCGTGA	0.83	96
38002	E07	Treated	LMNB2	TRCN0000255441	AGTTTGGCGAGGAGGATCTTT	GAGGAT	0.81	96
38002	E08	Treated	RPS6KB1	TRCN0000003158	CCCATGATCTCCAAACGGCCA	CAAACG	0.75	96
38002	E09	Treated	KIF11	TRCN0000256365	GGATCCCTTGGCTGGTATAAT	CTGGTA	0.7	96
38002	E10	Treated	HDAC2	TRCN0000004823	GCAAATACTATGCTGTCAATT	GCTGTC	0.82	96
38002	E11	Treated	LMNB2	TRCN0000265637	TGATGCGTGAGAATGAGAATG	AATGAG	0.74	96
38002	E12	Treated	HDAC2	TRCN0000004820	CCAGCGTTTGATGGACTCTTT	TGGACT	0.04	96
38002	E13	Treated	MELK	TRCN0000001645	CAGAAACAACAGGCAAACAAT	GGCAAA	0.88	96
38002	E14	Treated	EIF2AK3	TRCN0000001403	CCTTGTGAGTACGTGATGGTT	CGTGAT	0.74	96
38002	E15	Treated	CDCA7L	TRCN0000364646	GCCATAACTGTTCGAGATAAA	TCGAGA	0.92	96
38002	E16	Treated	GNE	TRCN0000006172	GCTGCATTCAACCAAACTGAT	CCAAAC	0.78	96
38002	E17	Treated	CDCA7L	TRCN0000017936	CCCTAAAGAAGTGGCTGACAT	TGGCTG	0.83	96
38002	E18	Treated	RPS6KB1	TRCN0000350402	TTTGCCATGAAGGTGCTTAAA	GGTGCT	0.79	96
38002	E19	Treated	LMNB2	TRCN0000255440	TAGCGTCAGCATCGAGGAGAT	TCGAGG	0.87	96
38002	E20	Treated	GNE	TRCN0000350523	ACCTATGAAGAGAGGATTAAT	GAGGAT	0.87	96
38002	E21	CTRL	EMPTY	TRCN0000208001	0	0	0.84	96
38002	E22	CTRL	EMPTY	TRCN0000208001	0	0	0.87	96
38002	E23	Treated	CDCA7L	TRCN0000017937	CCAGTTATTGGCGGAATTGAA	CGGAAT	0.84	96
38002	E24	Untreated	0	TRCN0000000000	0	0	0.02	96
38002	F01	Treated	HDAC3	TRCN0000004828	GCACCTAGTGTCCAGATTCAT	CCAGAT	0.94	96
38002	F02	Treated	WWTR1	TRCN0000019472	GCCCTTTCTAACCTGGCTGTA	CCTGGC	0.5	96
38002	F03	Treated	EGFR	TRCN0000121202	CCCTGTAACCTGACTGGTTAA	GACTGG	0.87	96
38002	F04	Treated	ATG5	TRCN0000330392	CCTTTCATTCAGAAGCTGTTT	GAAGCT	0.67	96
38002	F05	Treated	CHMP2A	TRCN0000138966	CTAGAGACCCAGGAGAAGAAA	GGAGAA	0.76	96
38002	F06	Treated	SLIRP	TRCN0000154866	GACTTCGGAATGCACTACAAC	GCACTA	0.78	96
38002	F07	Treated	CHMP2A	TRCN0000122479	CATGGATATGAAGGAGGAGAT	AGGAGG	0.58	96
38002	F08	Treated	RB1	TRCN0000295842	CAGAGATCGTGTATTGAGATT	TATTGA	0.73	96
38002	F09	Treated	BECN1	TRCN0000033551	GCCAGGATGATGTCCACAGAA	GTCCAC	0.28	96
38002	F10	Treated	MTOR	TRCN0000199323	CCCGGATCATTCACCCTATTG	CACCCT	0.74	96
38002	F11	Treated	BECN1	TRCN0000033553	GCTTGGGTGTCCTCACAATTT	CTCACA	0.71	96
38002	F12	CTRL	lacZ	TRCN0000072237	CGCGCCTTTCGGCGGTGAAAT	GCGGTG	0.65	96
38002	F13	Treated	HDAC1	TRCN0000195103	CCTAATGAGCTTCCATACAAT	TCCATA	0.66	96
38002	F14	Treated	MTOR	TRCN0000038677	GCCAGAATCTATTCATTCTTT	TTCATT	0.62	96
38002	F15	Treated	HDAC4	TRCN0000314667	GAATCTGAACCACTGCATTTC	ACTGCA	0.89	96
38002	F16	Treated	MTOR	TRCN0000221544	GCTGTGCTACACTACAAACAT	CTACAA	0.65	96
38002	F17	Treated	EGFR	TRCN0000295969	GCCACAAAGCAGTGAATTTAT	GTGAAT	0.08	96
38002	F18	Untreated	0	TRCN0000000000	0	0	0.03	96
38002	F19	Treated	RAC1	TRCN0000004870	GCTAAGGAGATTGGTGCTGTA	TGGTGC	0.94	96
38002	F20	Treated	MTOR	TRCN0000038678	GCATGGAAGAATACACCTGTA	TACACC	0.6	96
38002	F21	CTRL	EMPTY	TRCN0000208001	0	0	0.89	96
38002	F22	CTRL	EMPTY	TRCN0000208001	0	0	0.87	96
38002	F23	CTRL	lacZ	TRCN0000072237	CGCGCCTTTCGGCGGTGAAAT	GCGGTG	0.68	96
38002	F24	Treated	E2F1	TRCN0000000250	GACCTCTTCGACTGTGACTTT	CTGTGA	0.77	96
38002	G01	Treated	MELK	TRCN0000199147	CGGGTTGTCTTCCGTCAGATA	CCGTCA	0.53	96
38002	G02	CTRL	GFP	TRCN0000072182	TCTCGGCATGGACGAGCTGTA	ACGAGC	0.76	96
38002	G03	Treated	NDUFAF4	TRCN0000343059	CATGTCAAGAGCCGAAGGAAT	CCGAAG	0.71	96
38002	G04	Treated	HDAC2	TRCN0000195198	CAGACTGATATGGCTGTTAAT	GGCTGT	0.63	96
38002	G05	Treated	TSC2	TRCN0000040179	GCTCATCAACAGGCAGTTCTA	GGCAGT	0.78	96
38002	G06	Treated	EIF2AK3	TRCN0000196610	GAAACAGCTATTCTCATAAAG	TCTCAT	0.72	96
38002	G07	Treated	PTK2	TRCN0000001620	CCGGTCGAATGATAAGGTGTA	ATAAGG	0.85	96
38002	G08	Treated	HDAC2	TRCN0000004821	GCCTATTATCTCAAAGGTGAT	CAAAGG	0.03	96
38002	G09	Treated	NDUFAF4	TRCN0000140034	GAAGTCGAAATCTTCCCTCCT	CTTCCC	0.82	96
38002	G10	Treated	HDAC7	TRCN0000199374	CCACTATTCCTGGCTCTGCAA	GGCTCT	0.2	96
38002	G11	Treated	PGK1	TRCN0000195079	CAAATGGAACACGGAGGATAA	CGGAGG	0.98	96
38002	G12	Treated	RPS6KB1	TRCN0000315001	AGCACAGCAAATCCTCAGACA	TCCTCA	0.76	96
38002	G13	Treated	LMNB2	TRCN0000072421	GCAGCAGGAGTACGACTTCAA	ACGACT	0.82	96
38002	G14	Treated	RPS6KB1	TRCN0000196342	GCATGTATGATACTCCATAAA	ACTCCA	0.87	96
38002	G15	Treated	PTK2	TRCN0000196310	GATGTTGGTTTAAAGCGATTT	AAAGCG	0.75	96
38002	G16	Treated	HDAC2	TRCN0000197086	GCTGTGAAGTTAAACCGACAA	AAACCG	0.98	96
38002	G17	Treated	LMNB2	TRCN0000255445	AGTGCCGCTGAAGATCGCATT	AGATCG	0.98	96
38002	G18	Treated	GNE	TRCN0000356583	CCGATCATGTTTGGCATTAAA	TGGCAT	0.92	96
38002	G19	Treated	PGK1	TRCN0000195247	CTGACAAGTTTGATGAGAATG	GATGAG	0.8	96
38002	G20	Treated	EIF2AK3	TRCN0000001400	GCACACAGATTACAGTCAGAT	ACAGTC	0.78	96
38002	G21	Treated	CDCA7L	TRCN0000364569	CACTGTCTCAGCCGCTAAATT	CCGCTA	1.15	96
38002	G22	Treated	EIF2AK3	TRCN0000195610	CAGGACCTTAACTGATGTAAG	CTGATG	0.93	96
38002	G23	Treated	PTK2	TRCN0000121320	GTCTAGAAATACGGCGATCAT	CGGCGA	0.92	96
38002	G24	Treated	EIF2AK3	TRCN0000262376	CTCAAATTTCCACCATTATTT	ACCATT	0.74	96
38002	H01	Treated	BECN1	TRCN0000033549	CCCGTGGAATGGAATGAGATT	GAATGA	0.6	96
38002	H02	Untreated	0	TRCN0000000000	0	0	0.02	96
38002	H03	Treated	CDK2	TRCN0000039958	GCCTTCCTACACGTTAGATTT	CGTTAG	0.96	96
38002	H04	Treated	MTOR	TRCN0000221545	GCCTTGTTTGTGGCTCTGAAT	GGCTCT	0.77	96
38002	H05	Treated	HDAC1	TRCN0000195672	CCACAGCGATGACTACATTAA	ACTACA	0.58	96
38002	H06	Treated	RB1	TRCN0000010418	GACTTCTACTCGAACACGAAT	GAACAC	0.86	96
38002	H07	Treated	BECN1	TRCN0000299864	CCCGTGGAATGGAATGAGATT	GAATGA	0.57	96
38002	H08	Treated	E2F1	TRCN0000039658	CAGGATGGATATGAGATGGGA	TGAGAT	0.8	96
38002	H09	Treated	CDC42	TRCN0000047632	CAGATGTATTTCTAGTCTGTT	CTAGTC	0.79	96
38002	H10	Treated	WWTR1	TRCN0000370006	TAAGCTTTATGGGTGTTAATT	GGTGTT	0.93	96
38002	H11	Treated	EGFR	TRCN0000121329	CAGCATGTCAAGATCACAGAT	GATCAC	0.73	96
38002	H12	Treated	E2F1	TRCN0000039659	CGCTATGAGACCTCACTGAAT	CTCACT	0.77	96
38002	H13	Treated	EGFR	TRCN0000039635	CCCGTCGCTATCAAGGAATTA	CAAGGA	0.99	96
38002	H14	Treated	E2F1	TRCN0000010328	CTACTCAGCCTGGAGCAAGAA	GGAGCA	0.84	96
38002	H15	Treated	BECN1	TRCN0000033550	CCGACTTGTTCCTTACGGAAA	CTTACG	0.86	96
38002	H16	Treated	ATF4	TRCN0000013577	GTTGGTCAGTCCCTCCAACAA	CCTCCA	0.53	96
38002	H17	Treated	HDAC4	TRCN0000004829	CGACTCATCTTGTAGCTTATT	GTAGCT	0.8	96
38002	H18	Treated	YAP1	TRCN0000107265	CCCAGTTAAATGTTCACCAAT	GTTCAC	0.76	96
38002	H19	Treated	HDAC1	TRCN0000004817	CCGCAAGAACTCTTCCAACTT	CTTCCA	0.83	96
38002	H20	Treated	MTOR	TRCN0000221542	GCTGCTGTTGAAGAATATATT	AGAATA	0.66	96
38002	H21	Treated	HDAC1	TRCN0000197198	GCAACCATAAGACAAACTCCT	ACAAAC	0.62	96
38002	H22	Treated	ATG5	TRCN0000330395	AGATTGAAGGATCAACTATTT	TCAACT	0.76	96
38002	H23	Treated	HDAC1	TRCN0000004816	GCCGGTCATGTCCAAAGTAAT	CCAAAG	0.77	96
38002	H24	Treated	E2F1	TRCN0000000252	TAAGAGCAAACAAGGCCCGAT	AAGGCC	1.04	96
38002	I01	Treated	KIF11	TRCN0000256368	TGACTTTGGGAAGGGTCATTA	AGGGTC	0.67	96
38002	I02	Treated	HDAC7	TRCN0000199823	GCTGCGCTATAAGCCCAAGAA	AGCCCA	0.05	96
38002	I03	Treated	LMNB2	TRCN0000255446	TGGGTAATTGGAGGTTCATTG	AGGTTC	0.55	96
38002	I04	Treated	GNE	TRCN0000006170	GCCAGTCACTATATCCACATT	TATCCA	0.95	96
38002	I05	Treated	PGK1	TRCN0000196810	GCAAGGATGTTCTGTTCTTGA	CTGTTC	1.13	96
38002	I06	Treated	GNE	TRCN0000195218	CTGGTTATTGTTCAGACATTC	TCAGAC	0.81	96
38002	I07	Treated	LMNB2	TRCN0000255444	TCGGCAATAGCTCACCGTTTA	TCACCG	0.67	96
38002	I08	Treated	GRB10	TRCN0000063685	GCCCTGGTGAACGATATGAAT	CGATAT	0.93	96
38002	I09	Treated	MELK	TRCN0000280098	GCCTGAAAGAAACTCCAATTA	ACTCCA	0.76	96
38002	I10	Treated	RPS6KB1	TRCN0000195109	CCGGAGAATATCATGCTTAAT	CATGCT	0.91	96
38002	I11	Treated	MELK	TRCN0000280031	CCTATCTAGCTGCAAGGTATA	GCAAGG	0.82	96
38002	I12	Treated	GRB10	TRCN0000370751	GTTGGACTTAAACGACGATTT	ACGACG	0.94	96
38002	I13	CTRL	RFP	TRCN0000072208	GCTTCAAGTGGGAGCGCGTGA	GAGCGC	0.95	96
38002	I14	Treated	BCL2L1	TRCN0000299585	GCTCACTCTTCAGTCGGAAAT	AGTCGG	1	96
38002	I15	Treated	KIF11	TRCN0000116501	GCCAATGTTGTGAGGCTTCAA	GAGGCT	0.92	96
38002	I16	Treated	HDAC7	TRCN0000197081	GCTAAAGAATGGTTTCGCTGT	GTTTCG	1.1	96
38002	I17	Treated	MELK	TRCN0000196408	GAGAGCTGTTTGACTATATAA	GACTAT	0.76	96
38002	I18	Treated	HDAC2	TRCN0000004822	GCAGACTCATTATCTGGTGAT	ATCTGG	0.86	96
38002	I19	Treated	TSC2	TRCN0000040181	CCAACGAAGACCTTCACGAAA	CTTCAC	1.03	96
38002	I20	Treated	HDAC5	TRCN0000004836	GCTCAAGAATGGATTTGCCAT	GATTTG	0.79	96
38002	I21	CTRL	EMPTY	TRCN0000208001	0	0	0.88	96
38002	I22	Treated	LRPPRC	TRCN0000040202	CCTCAAAGGAATGCAAGAATT	TGCAAG	0.61	96
38002	I23	Treated	NDUFAF4	TRCN0000122226	GAAGCATTGACACTTCTCAAT	ACTTCT	0.96	96
38002	I24	CTRL	RFP	TRCN0000072209	CTCAGTTCCAGTACGGCTCCA	TACGGC	0.69	96
38002	J01	Treated	CDK2	TRCN0000000591	CTCCTGGGCTGCAAATATTAT	CAAATA	0.87	96
38002	J02	CTRL	LUCIFERASE	TRCN0000072249	GCGGTTGCCAAGAGGTTCCAT	GAGGTT	0.66	96
38002	J03	Treated	RAC1	TRCN0000004871	CGCAAACAGATGTGTTCTTAA	GTGTTC	1.08	96
38002	J04	Treated	RB1	TRCN0000040163	CCACATTATTTCTAGTCCAAA	CTAGTC	0.84	96
38002	J05	Treated	HDAC4	TRCN0000004830	CGTGGGTTTCAACGTCAACAT	ACGTCA	0.84	96
38002	J06	CTRL	lacZ	TRCN0000072232	CGTCGTATTACAACGTCGTGA	AACGTC	0.86	96
38002	J07	Treated	HDAC6	TRCN0000004841	GCACAGTCTTATGGATGGCTA	TGGATG	0.6	96
38002	J08	Treated	YAP1	TRCN0000107269	CGACCAATAGCTCAGATCCTT	TCAGAT	0.57	96
38002	J09	Treated	CHMP2A	TRCN0000139572	CATTGATGATGCCATGGGTGA	CCATGG	0.77	96
38002	J10	Treated	WWTR1	TRCN0000370007	GCGTTCTTGTGACAGATTATA	ACAGAT	0.66	96
38002	J11	Treated	HDAC3	TRCN0000199964	CTTTGAGTTCTGCTCGCGTTA	GCTCGC	0.84	96
38002	J12	Treated	SLIRP	TRCN0000155261	GAAGGACTTCGGAATGCACTA	GAATGC	0.6	96
38002	J13	Treated	EGFR	TRCN0000310112	GCCAAGCCAAATGGCATCTTT	TGGCAT	1.39	96
38002	J14	CTRL	RFP	TRCN0000072209	CTCAGTTCCAGTACGGCTCCA	TACGGC	1.03	96
38002	J15	Treated	CDC42	TRCN0000310772	GACTCTGTAACAGACTAATTG	AGACTA	0.87	96
38002	J16	Treated	ATF4	TRCN0000013573	GCCTAGGTCTCTTAGATGATT	TTAGAT	0.85	96
38002	J17	Treated	CDK2	TRCN0000195003	CCTCAGAATCTGCTTATTAAC	GCTTAT	0.88	96
38002	J18	Treated	RB1	TRCN0000295892	GTGCGCTCTTGAGGTTGTAAT	AGGTTG	0.72	96
38002	J19	Treated	CDC42	TRCN0000047628	CCCTCTACTATTGAGAAACTT	TGAGAA	0.8	96
38002	J20	Treated	XBP1	TRCN0000019805	GCGGTATTGACTCTTCAGATT	TCTTCA	0.72	96
38002	J21	Treated	CHMP2A	TRCN0000140813	GCAGGCAGAGATCATGGATAT	TCATGG	0.74	96
38002	J22	CTRL	GFP	TRCN0000072188	CCCGACCACATGAAGCAGCAC	GAAGCA	0.72	96
38002	J23	CTRL	LUCIFERASE	TRCN0000072249	GCGGTTGCCAAGAGGTTCCAT	GAGGTT	0.81	96
38002	J24	Treated	E2F1	TRCN0000039660	CGTGGACTCTTCGGAGAACTT	CGGAGA	0.73	96
38002	K01	CTRL	GFP	TRCN0000072188	CCCGACCACATGAAGCAGCAC	GAAGCA	0.81	96
38002	K02	Treated	HDAC5	TRCN0000004838	GCCGGGTTTGATGCTGTTGAA	TGCTGT	0.77	96
38002	K03	Treated	KIF11	TRCN0000256366	GCGAGCCCAGATCAACCTTTA	TCAACC	0.88	96
38002	K04	Treated	HDAC7	TRCN0000255687	GATCCGGGTGCACAGTAAATA	ACAGTA	0.67	96
38002	K05	Treated	NDUFAF4	TRCN0000144211	CCAGAAGTTAAAGGAGAGATT	AGGAGA	0.85	96
38002	K06	Treated	HDAC2	TRCN0000004819	CAGTCTCACCAATTTCAGAAA	ATTTCA	0.83	96
38002	K07	Treated	PGK1	TRCN0000006181	CGGAGCTAAAGTTGCAGACAA	TTGCAG	0.89	96
38002	K08	Treated	BCL2L1	TRCN0000033500	GTGGAACTCTATGGGAACAAT	TGGGAA	0.82	96
38002	K09	Treated	LMNB2	TRCN0000072418	CGGCAGTTCTTTGTTAAAGAT	TGTTAA	0.88	96
38002	K10	Treated	HDAC5	TRCN0000004835	GCTAGAGAAAGTCATCGAGAT	TCATCG	0.98	96
38002	K11	Treated	PGK1	TRCN0000006179	CCCAAGCATCAAATTCTGCTT	AATTCT	1.12	96
38002	K12	Treated	RPS6KB1	TRCN0000003159	AGCACAGCAAATCCTCAGACA	TCCTCA	0.61	96
38002	K13	Treated	CDCA7L	TRCN0000017935	GCCACAGGAATCCTCATTCAT	CCTCAT	0.91	96
38002	K14	Treated	GRB10	TRCN0000271640	CATGGCCAGTGAGAGTAAATT	AGAGTA	0.84	96
38002	K15	Treated	CDCA7L	TRCN0000017933	GCAGGATTTACGCAGAGTGAT	GCAGAG	0.84	96
38002	K16	Treated	LRPPRC	TRCN0000010373	GACCATAACTCTGTGCACTTG	TGTGCA	0.69	96
38002	K17	Treated	PGK1	TRCN0000342769	GCCAAGATTGTCAAAGACCTA	CAAAGA	0.89	96
38002	K18	Treated	BCL2L1	TRCN0000033502	AGAGCTTTGAACAGGATACTT	CAGGAT	0.96	96
38002	K19	Treated	NDUFAF4	TRCN0000144305	CAGATTAGTCTCTATCCAGAA	CTATCC	0.68	96
38002	K20	Treated	EIF2AK3	TRCN0000262379	TAGCAGCAATCCCTAATATAT	CCTAAT	0.87	96
38002	K21	Treated	PTK2	TRCN0000121317	GCAATGTTATTTCTCTTGGAA	TCTCTT	0.76	96
38002	K22	Treated	EIF2AK3	TRCN0000195162	CGGCAGGTCATTAGTAATTAT	TAGTAA	0.77	96
38002	K23	Treated	KIF11	TRCN0000256362	GGAGGAGATAGAACGTTTAAA	AACGTT	0.69	96
38002	K24	Treated	GRB10	TRCN0000063684	CCCATGAATTTCTTCCCAGAA	CTTCCC	0.8	96
38002	L01	Treated	CDC42	TRCN0000381509	GAGTAATCTGGGACATCTTAG	GACATC	0.89	96
38002	L02	Treated	YAP1	TRCN0000300282	CCCAGTTAAATGTTCACCAAT	GTTCAC	0.59	96
38002	L03	Treated	CDK2	TRCN0000000590	CTATGCCTGATTACAAGCCAA	TACAAG	0.88	96
38002	L04	Treated	RB1	TRCN0000295841	GACTTCTACTCGAACACGAAT	GAACAC	0.76	96
38002	L05	Treated	CDK2	TRCN0000196690	GAGCTTAACCATCCTAATATT	TCCTAA	0.62	96
38002	L06	Treated	MTOR	TRCN0000197118	GTTTAGAGCAAGGGCTCAGAA	GGGCTC	0.71	96
38002	L07	Treated	EGFR	TRCN0000295968	GCTGCTCTGAAATCTCCTTTA	ATCTCC	0.84	96
38002	L08	Treated	E2F1	TRCN0000000249	TAACTGCACTTTCGGCCCTTT	TCGGCC	0.74	96
38002	L09	Treated	CDC42	TRCN0000303773	CTTACACAGAAAGGCCTAAAG	AGGCCT	0.82	96
38002	L10	Treated	SLIRP	TRCN0000154516	GCTTTCACAGAGGTTTGGGTT	GGTTTG	0.71	96
38002	L11	Treated	EGFR	TRCN0000121068	GCCACAAAGCAGTGAATTTAT	GTGAAT	0.75	96
38002	L12	Treated	HSP90AA1	TRCN0000001025	GTTATCCTACACCTGAAAGAA	CCTGAA	0.87	96
38002	L13	Treated	HDAC6	TRCN0000004840	GCCTACGAGTTTAACCCAGAA	TAACCC	0.67	96
38002	L14	Treated	ATG5	TRCN0000150940	GCAGAACCATACTATTTGCTT	CTATTT	0.9	96
38002	L15	Treated	CHMP2A	TRCN0000142935	CCAGATCCAGAAGATCATGAT	AGATCA	0.7	96
38002	L16	Treated	SLIRP	TRCN0000152814	GAGTCAGCTGAAAGAACACTT	AAGAAC	0.89	96
38002	L17	Treated	HDAC6	TRCN0000314910	GTCACTTCGAAGCGAAATATT	GCGAAA	0.88	96
38002	L18	Treated	RB1	TRCN0000010419	CAGAGATCGTGTATTGAGATT	TATTGA	0.87	96
38002	L19	Treated	HDAC1	TRCN0000196998	GAAGATCAAACAGCGACTGTT	AGCGAC	0.86	96
38002	L20	Treated	SLIRP	TRCN0000154330	CGGAATGCACTACAACAGGAA	ACAACA	0.55	96
38002	L21	Treated	HDAC1	TRCN0000195467	CGGTTAGGTTGCTTCAATCTA	CTTCAA	0.95	96
38002	L22	Treated	E2F1	TRCN0000039661	ACCTGATGAATATCTGTACTA	ATCTGT	0.97	96
38002	L23	Treated	HDAC6	TRCN0000004842	CGGTAATGGAACTCAGCACAT	CTCAGC	0.66	96
38002	L24	Treated	HSP90AA1	TRCN0000001028	GAAGGATGGTGACAAGAAGAA	ACAAGA	0.41	96
38002	M01	Untreated	0	TRCN0000000000	0	0	0.02	96
38002	M02	Treated	RPS6KB1	TRCN0000315003	ATCCGATCACCTCGAAGATTT	TCGAAG	0.95	96
38002	M03	Treated	CDCA7L	TRCN0000364645	CAGACGACGTCACCGTATATC	ACCGTA	0.76	96
38002	M04	Treated	GRB10	TRCN0000063683	CCCTGGAATAATCTTGACAAT	TCTTGA	0.8	96
38002	M05	Treated	TSC2	TRCN0000295897	CAGCATTAATCTCTTACCATA	TCTTAC	0.97	96
38002	M06	Treated	RPS6KB1	TRCN0000003162	GCATCGGCACCACTTCCAATA	ACTTCC	0.63	96
38002	M07	Treated	PGK1	TRCN0000006178	GCCTACTTTATGGCAGACATT	GGCAGA	0.93	96
38002	M08	Treated	HDAC7	TRCN0000004847	GCTGATCTATGACTCGGTCAT	ACTCGG	0.71	96
38002	M09	Treated	KIF11	TRCN0000256361	GTATACTGAAGAACCTCTAAG	AACCTC	0.58	96
38002	M10	Treated	HDAC5	TRCN0000004834	GACTGTTATTAGCACCTTTAA	GCACCT	0.65	96
38002	M11	Treated	PGK1	TRCN0000006182	CCTATGAAGAACAACCAGATA	CAACCA	0.82	96
38002	M12	Treated	GNE	TRCN0000196714	GTACCCTTGTTCAAAGATATA	CAAAGA	0.74	96
38002	M13	Untreated	0	TRCN0000000000	0	0	0.03	96
38002	M14	CTRL	LUCIFERASE	TRCN0000072248	AGTCAAGTAACAACCGCGAAA	AACCGC	0.7	96
38002	M15	Treated	KIF11	TRCN0000256369	GAAGTACATAAGACCTTATTT	GACCTT	0.68	96
38002	M16	Treated	GRB10	TRCN0000063686	CCAGAGTAATCCAAAGGCATT	CAAAGG	0.84	96
38002	M17	CTRL	lacZ	TRCN0000072237	CGCGCCTTTCGGCGGTGAAAT	GCGGTG	0.84	96
38002	M18	Treated	HDAC5	TRCN0000004837	CCAACTTGAAAGTGCGTTCAA	GTGCGT	0.73	96
38002	M19	CTRL	LUCIFERASE	TRCN0000072246	CAAATCACAGAATCGTCGTAT	ATCGTC	0.84	96
38002	M20	Treated	GNE	TRCN0000006169	GCAGTTAAACACGTCCCATTT	CGTCCC	0.72	96
38002	M21	Treated	KIF11	TRCN0000256367	CACGTACCCTTCATCAAATTT	CATCAA	0.81	96
38002	M22	Treated	GRB10	TRCN0000336620	GATGACGGGAACACCAAATTC	CACCAA	0.8	96
38002	M23	Treated	KIF11	TRCN0000116498	GCGCCCATTCAATAGTAGAAT	ATAGTA	1.01	96
38002	M24	Treated	BCL2L1	TRCN0000033499	GCTCACTCTTCAGTCGGAAAT	AGTCGG	0.51	96
38002	N01	Treated	CHMP2A	TRCN0000122300	CCAGAAGATCATGATGGAGTT	TGATGG	0.71	96
38002	N02	Treated	MTOR	TRCN0000038676	CCTCCTATTGTTAAGTTGTTT	TAAGTT	0.87	96
38002	N03	Treated	HDAC3	TRCN0000194993	CAAGAGTCTTAATGCCTTCAA	ATGCCT	0.61	96
38002	N04	Treated	ATG5	TRCN0000330394	CCTGAACAGAATCATCCTTAA	TCATCC	0.56	96
38002	N05	Treated	EGFR	TRCN0000121071	CCGTGGCTTGCATTGATAGAA	ATTGAT	0.82	96
38002	N06	Treated	MTOR	TRCN0000195453	CAGGCCTATGGTCGAGATTTA	TCGAGA	0.85	96
38002	N07	Treated	CDK2	TRCN0000010470	TACTTCTATGCCTGATTACAA	CTGATT	0.7	96
38002	N08	Treated	SLIRP	TRCN0000155235	GTATCAATCAGCCGGTTGCTT	CCGGTT	0.84	96
38002	N09	Treated	CHMP2A	TRCN0000122604	GCCAAGCAAGGCCAGATGGAT	CCAGAT	0.77	96
38002	N10	Treated	XBP1	TRCN0000278051	GCCTGTCTGTACTTCATTCAA	CTTCAT	0.8	96
38002	N11	Treated	RAC1	TRCN0000004873	CCCTACTGTCTTTGACAATTA	TTGACA	0.73	96
38002	N12	Treated	SLIRP	TRCN0000154753	GCCATGTCAGAAGGTGCATTT	AGGTGC	0.88	96
38002	N13	CTRL	lacZ	TRCN0000072237	CGCGCCTTTCGGCGGTGAAAT	GCGGTG	0.77	96
38002	N14	Treated	HSP90AA1	TRCN0000315009	TACTTGGAGGAACGAAGAATA	ACGAAG	0.57	96
38002	N15	Treated	HDAC3	TRCN0000004826	GCACCCAATGAGTTCTATGAT	GTTCTA	0.7	96
38002	N16	Treated	ATF4	TRCN0000013574	CCACTCCAGATCATTCCTTTA	CATTCC	0.72	96
38002	N17	Treated	CDC42	TRCN0000047629	CGGAATATGTACCGACTGTTT	CCGACT	0.93	96
38002	N18	CTRL	EMPTY	TRCN0000208001	0	0	0.77	96
38002	N19	Treated	RAC1	TRCN0000004869	CCTTCTTAACATCACTGTCTT	TCACTG	0.75	96
38002	N20	Treated	RB1	TRCN0000040167	CGAAATTGGATCACAGCGATA	CACAGC	0.66	96
38002	N21	Treated	HDAC6	TRCN0000314909	TATCCTAGAGGGTGGCTATAA	GTGGCT	0.8	96
38002	N22	Treated	SLIRP	TRCN0000155487	GCGCTGCGTAGAAGTATCAAT	AAGTAT	0.7	96
38002	N23	Treated	HDAC6	TRCN0000004839	CATCCCATCCTGAATATCCTT	GAATAT	0.18	96
38002	N24	Untreated	0	TRCN0000000000	0	0	0.01	96
38002	O01	CTRL	lacZ	TRCN0000072232	CGTCGTATTACAACGTCGTGA	AACGTC	0.67	96
38002	O02	Treated	HDAC2	TRCN0000342605	CAGTCTCACCAATTTCAGAAA	ATTTCA	0.79	96
38002	O03	Treated	MELK	TRCN0000297346	CTGAGTTAATACAAGGCAAAT	CAAGGC	0.85	96
38002	O04	CTRL	lacZ	TRCN0000072237	CGCGCCTTTCGGCGGTGAAAT	GCGGTG	0.88	96
38002	O05	Treated	MELK	TRCN0000196273	GCGGGATTAATAGACTATGAT	AGACTA	0.62	96
38002	O06	Treated	HDAC7	TRCN0000195442	CAAGTAGTTGGAACCAGAGAA	AACCAG	0.82	96
38002	O07	Treated	PGK1	TRCN0000197075	GATTGTGTGGAATGGTCCTGT	ATGGTC	0.75	96
38002	O08	Treated	HDAC2	TRCN0000196590	GACGGTATCATTCCATAAATA	TCCATA	0.91	96
38002	O09	Treated	PGK1	TRCN0000006180	GCCAAGATTGTCAAAGACCTA	CAAAGA	0.79	96
38002	O10	Treated	GNE	TRCN0000195274	CTACCAAGTTTCATACCAAAT	CATACC	0.66	96
38002	O11	Treated	LMNB2	TRCN0000255443	CAAGAGGCTGCTACGTGATGT	TACGTG	0.94	96
38002	O12	Treated	EIF2AK3	TRCN0000001401	CCTCAAGCCATCCAACATATT	CCAACA	0.96	96
38002	O13	Treated	CDCA7L	TRCN0000017934	GCACGCTTACAGAATGAGAAA	GAATGA	0.87	96
38002	O14	Treated	BCL2L1	TRCN0000033501	GTTTAGTGATGTGGAAGAGAA	TGGAAG	0.82	96
38002	O15	Treated	CDK2	TRCN0000197236	GACAGGGATTGTGCTTCATTC	TGCTTC	0.52	96
38002	O16	Treated	BCL2L1	TRCN0000033503	CGACGAGTTTGAACTGCGGTA	AACTGC	0.67	96
38002	O17	Treated	KIF11	TRCN0000265789	TTTGATCTGGCAACCATATTT	AACCAT	1.04	96
38002	O18	Treated	LRPPRC	TRCN0000040199	GCCTCATCATAACGCAAGTTA	ACGCAA	0.76	96
38002	O19	Treated	PTK2	TRCN0000194984	CAACAGGTGAAGAGCGATTAT	GAGCGA	0.96	96
38002	O20	Untreated	0	TRCN0000000000	0	0	0.03	96
38002	O21	Treated	MELK	TRCN0000001646	GAACCAGCATAAGAGAGAAAT	AGAGAG	0.88	96
38002	O22	Treated	GNE	TRCN0000196749	GATGACCGTTTCTTAACAATC	CTTAAC	0.77	96
38002	O23	Treated	LMNB2	TRCN0000265640	GAGCTCTGACCAGAACGACAA	AGAACG	0.65	96
38002	O24	Treated	HDAC2	TRCN0000196321	GACGGTGATATTGGAAATTAT	TGGAAA	0.79	96
38002	P01	Treated	CDK2	TRCN0000010469	GCCATCAAGCTAGCAGACTTT	AGCAGA	0.55	96
38002	P02	Treated	ATF4	TRCN0000013575	GCCAAGCACTTCAAACCTCAT	CAAACC	0.6	96
38002	P03	CTRL	GFP	TRCN0000072188	CCCGACCACATGAAGCAGCAC	GAAGCA	0.47	96
38002	P04	Treated	ATF4	TRCN0000329696	TGGATGCCCTGTTGGGTATAG	TTGGGT	0.73	96
38002	P05	Treated	CDC42	TRCN0000299932	CAGATGTATTTCTAGTCTGTT	CTAGTC	0.64	96
38002	P06	Treated	XBP1	TRCN0000019807	GACCCAGTCATGTTCTTCAAA	GTTCTT	0.9	96
38002	P07	Treated	BECN1	TRCN0000033552	CTCAAGTTCATGCTGACGAAT	GCTGAC	0.59	96
38002	P08	Treated	XBP1	TRCN0000019804	GCCTGTCTGTACTTCATTCAA	CTTCAT	0.72	96
38002	P09	Treated	HDAC4	TRCN0000004832	GCCAAAGATGACTTCCCTCTT	CTTCCC	0.09	96
38002	P10	Treated	HSP90AA1	TRCN0000001027	TCATCAATACTTTCTACTCGA	TTCTAC	0.73	96
38002	P11	Treated	HDAC1	TRCN0000004814	CGTTCTTAACTTTGAACCATA	TTGAAC	0.54	96
38002	P12	Untreated	0	TRCN0000000000	0	0	0.03	96
38002	P13	Treated	EGFR	TRCN0000039634	GCTGGATGATAGACGCAGATA	GACGCA	0.63	96
38002	P14	Treated	MTOR	TRCN0000221543	GCAACCCTTCTTTGACAACAT	TTGACA	0.86	96
38002	P15	Treated	EGFR	TRCN0000195303	CGCAAAGTGTGTAACGGAATA	TAACGG	0.79	96
38002	P16	Treated	E2F1	TRCN0000010327	GACATCACCAACGTCCTTGAG	CGTCCT	0.58	96
38002	P17	Treated	CHMP2A	TRCN0000143644	CATGAACAGACAGCTGAAGTT	AGCTGA	0.35	96
38002	P18	Treated	XBP1	TRCN0000019808	AGATCGAAAGAAGGCTCGAAT	AGGCTC	0.76	96
38002	P19	CTRL	EMPTY	TRCN0000208001	0	0	0.74	96
38002	P20	Treated	RB1	TRCN0000040164	CGCGTGTAAATTCTACTGCAA	TCTACT	0.96	96
38002	P21	Treated	HDAC4	TRCN0000314735	CAAGAATTTGTCCTCAATAAA	CCTCAA	0.86	96
38002	P22	Treated	WWTR1	TRCN0000019471	CAGCCAAATCTCGTGATGAAT	CGTGAT	0.91	96
38002	P23	CTRL	RFP	TRCN0000072210	CGTAATGCAGAAGAAGACCAT	AGAAGA	0.53	96
38002	P24	Treated	WWTR1	TRCN0000019469	GCGATGAATCAGCCTCTGAAT	GCCTCT	1.37	96
38003	A01	Untreated	0	TRCN0000000000	0	0	0.01	96
38003	A02	Untreated	0	TRCN0000000000	0	0	0.01	96
38003	A03	Treated	BAD	TRCN0000033456	CCAGTCCTGGTGGGATCGGAA	GGGATC	0.86	96
38003	A04	Treated	CFLAR	TRCN0000007229	CCTCACCTTGTTTCGGACTAT	TTCGGA	0.76	96
38003	A05	Treated	PTK2	TRCN0000001617	GAGAGCATGAAGCAAAGAATT	GCAAAG	0.55	96
38003	A06	Treated	RPS6KB1	TRCN0000194766	CCTATAATACTTGCAACTAAG	TGCAAC	0.77	96
38003	A07	Treated	KIF11	TRCN0000256364	TGCAATGTAAATACGTATTTC	TACGTA	0.82	96
38003	A08	CTRL	EMPTY	TRCN0000208001	0	0	0.6	96
38003	A09	Treated	MELK	TRCN0000196420	GACTAAAGCTTCACTATAATG	CACTAT	0.66	96
38003	A10	Treated	HDAC7	TRCN0000197001	GCTTCTCGTGAGCTAAAGAAT	GCTAAA	1.02	96
38003	A11	Treated	CDCA7L	TRCN0000364647	TAGACCACACACATCGTTTAA	CATCGT	0.86	96
38003	A12	Treated	GNE	TRCN0000006168	GCCTTCTTAGAACTCTGCTTA	ACTCTG	0.75	96
38003	A13	Treated	PGK1	TRCN0000196454	GCTGTAGAACTCAAATCTCTG	CAAATC	0.97	96
38003	A14	Treated	HDAC7	TRCN0000004845	GCCAGCAAGATCCTCATTGTA	CCTCAT	0.04	96
38003	A15	Treated	NDUFAF4	TRCN0000139262	CTGTGTCTTCCTTGCAGGTAA	TTGCAG	0.92	96
38003	A16	CTRL	lacZ	TRCN0000072236	CCAACGTGACCTATCCCATTA	TATCCC	0.69	96
38003	A17	Treated	PTK2	TRCN0000001618	CGGAGAATATGGCTGACCTAA	GCTGAC	0.7	96
38003	A18	Treated	GRB10	TRCN0000370697	AGACCACGGGCTCTGCATAAA	TCTGCA	0.79	96
38003	A19	Treated	MELK	TRCN0000001642	CTCTTAACTATGTCTCTTTGT	GTCTCT	0.7	96
38003	A20	Treated	HDAC7	TRCN0000004844	TCCACACAGAAATGTGAACTT	ATGTGA	0.7	96
38003	A21	Treated	TSC2	TRCN0000040182	GAGGGTAAACAGACGGAGTTT	GACGGA	0.77	96
38003	A22	Treated	HDAC7	TRCN0000255689	CCACTTTGCCCAGTCCTTAAT	AGTCCT	0.77	96
38003	A23	Treated	NDUFAF4	TRCN0000122686	GCGAGAGCAGATTAGTCTCTA	TTAGTC	0.98	96
38003	A24	Treated	EIF2AK3	TRCN0000197197	GTTGTGCTAGCAACCCTAATA	AACCCT	0.48	96
38003	B01	Untreated	0	TRCN0000000000	0	0	0.01	96
38003	B02	Untreated	0	TRCN0000000000	0	0	0.02	96
38003	B03	Treated	PARP2	TRCN0000007937	GATGAGTAACTGGGTGGGAAT	GGGTGG	0.74	96
38003	B04	Treated	PTPN12	TRCN0000002832	GCTTTGCAGGTTATCAGAGAT	TATCAG	0.7	96
38003	B05	Treated	CHMP2A	TRCN0000145250	GAAGATCATGATGGAGTTTGA	TGGAGT	0.56	96
38003	B06	Treated	ATF4	TRCN0000013576	CCTCAGTGCATAAAGGAGGAA	AAAGGA	0.84	96
38003	B07	Untreated	0	TRCN0000000000	0	0	0.03	96
38003	B08	Treated	YAP1	TRCN0000107266	GCCACCAAGCTAGATAAAGAA	AGATAA	0.79	96
38003	B09	Treated	CDC42	TRCN0000047630	CCTGATATCCTACACAACAAA	ACACAA	0.86	96
38003	B10	Treated	MTOR	TRCN0000038675	CCTGGCAACAATAGGAGAATT	TAGGAG	0.82	96
38003	B11	Treated	RAC1	TRCN0000318430	GCTAAGGAGATTGGTGCTGTA	TGGTGC	0.91	96
38003	B12	Treated	SLIRP	TRCN0000154329	CTTCAGAAGAAGGACTTCGGA	GGACTT	1.1	96
38003	B13	Treated	CDC42	TRCN0000047631	CCAAGAACAAACAGAAGCCTA	CAGAAG	0.72	96
38003	B14	Treated	RB1	TRCN0000040166	CCTCCCATGTTGCTCAAAGAA	GCTCAA	0.91	96
38003	B15	Untreated	0	TRCN0000000000	0	0	0.03	96
38003	B16	Treated	WWTR1	TRCN0000019470	CCAGGAACAAACGTTGACTTA	CGTTGA	1	96
38003	B17	Treated	HDAC3	TRCN0000196267	GATAGCTATCTGGGACATTAT	GGGACA	0.66	96
38003	B18	Treated	SLIRP	TRCN0000150755	GAAAGAACACTTTGCACAGTT	TTGCAC	0.93	96
38003	B19	Treated	CDC42	TRCN0000299931	CCTGATATCCTACACAACAAA	ACACAA	0.79	96
38003	B20	Treated	E2F1	TRCN0000000251	CATCCAGCTCATTGCCAAGAA	TTGCCA	0.93	96
38003	B21	Treated	CDK2	TRCN0000039962	GATCTCAAGAAATTCATGGAT	ATTCAT	0.89	96
38003	B22	Treated	HSP90AA1	TRCN0000314938	AGCTGCATATTAACCTTATAC	AACCTT	0.91	96
38003	B23	Treated	HDAC1	TRCN0000004818	GCTGCTCAACTATGGTCTCTA	ATGGTC	0.67	96
38003	B24	Treated	YAP1	TRCN0000107267	CAGGTGATACTATCAACCAAA	ATCAAC	0.95	96
38003	C01	Treated	TSC2	TRCN0000295896	CAATGAGTCACAGTCCTTTGA	AGTCCT	0.68	96
38003	C02	Treated	HDAC7	TRCN0000255686	TCACTGACCTCGCCTTCAAAG	GCCTTC	0.73	96
38003	C03	Treated	CDCA7L	TRCN0000369292	CTGTAGACAGGTGATACAAAG	TGATAC	0.77	96
38003	C04	Treated	LRPPRC	TRCN0000040201	CGCAGCTTTAAGAGGTGAAAT	GAGGTG	0.46	96
38003	C05	Treated	NDUFAF4	TRCN0000144078	CCTGAAGACAAGAAAGCAATA	GAAAGC	0.61	96
38003	C06	Treated	EIF2AK3	TRCN0000262373	TGCATCTGCCTGGTTACTTAA	GGTTAC	0.8	96
38003	C07	CTRL	GFP	TRCN0000072181	ACAACAGCCACAACGTCTATA	AACGTC	0.86	96
38003	C08	Treated	GRB10	TRCN0000271642	GCAGTCAAATGGCAGTCAAAC	GCAGTC	0.73	96
38003	C09	Treated	TSC2	TRCN0000040178	CGACGAGTCAAACAAGCCAAT	ACAAGC	0.86	96
38003	C10	Treated	RPS6KB1	TRCN0000003161	TATTTGCCATGAAGGTGCTTA	AAGGTG	0.99	96
38003	C11	Treated	PTK2	TRCN0000121318	CCGATTGGAAACCAACATATA	CCAACA	0.92	96
38003	C12	Treated	GNE	TRCN0000356582	ACGAACCTCCGAGTTGCAATA	AGTTGC	0.83	96
38003	C13	Treated	PTK2	TRCN0000195611	CGATGTCATTGACCAAGCAAG	ACCAAG	0.44	96
38003	C14	Treated	EIF2AK3	TRCN0000262375	TCAATCTTGCAGTATCCATAT	GTATCC	1.07	96
38003	C15	Treated	PTK2	TRCN0000121319	GCCCAGAAGAAGGAATCAGTT	GGAATC	0.74	96
38003	C16	Treated	HDAC2	TRCN0000197100	GTTGCTCGATGTTGGACATAT	TTGGAC	1.03	96
38003	C17	Treated	CDCA7L	TRCN0000369366	AGCTCCTGCACTTGATCTATC	TTGATC	0.73	96
38003	C18	CTRL	GFP	TRCN0000072188	CCCGACCACATGAAGCAGCAC	GAAGCA	0.74	96
38003	C19	Treated	LMNB2	TRCN0000072419	GCTCAAGAACAACTCGGACAA	ACTCGG	0.9	96
38003	C20	Treated	LRPPRC	TRCN0000010372	GATGTGAGTCACTATAATGCT	CTATAA	0.91	96
38003	C21	Treated	NDUFAF4	TRCN0000343058	CCAAAGATCCTGTGTCTTCCT	GTGTCT	0.9	96
38003	C22	Treated	GRB10	TRCN0000063687	GCCGCAAAGCAGGATGTTAAA	GGATGT	0.71	96
38003	C23	Treated	NDUFAF4	TRCN0000143460	GATTCCAAAGATCCTGTGTCT	TCCTGT	1	96
38003	C24	Treated	HDAC5	TRCN0000244921	CAAGGATGGGACTGTTATTAG	CTGTTA	0.88	96
38003	D01	Treated	CDK2	TRCN0000000587	GCCCTCTGAACTTGCCTTAAA	TTGCCT	0.68	96
38003	D02	Treated	XBP1	TRCN0000019806	GAACAGCAAGTGGTAGATTTA	GGTAGA	0.91	96
38003	D03	Treated	CHMP2A	TRCN0000143825	GCTATGTGCGCAAGTTTGTAT	AAGTTT	0.93	96
38003	D04	Treated	YAP1	TRCN0000107268	GACCAATAGCTCAGATCCTTT	CAGATC	0.8	96
38003	D05	Treated	HDAC1	TRCN0000004815	CGGTGGTTACACCATTCGTAA	CCATTC	0.68	96
38003	D06	Treated	ATG5	TRCN0000150645	GATTCATGGAATTGAGCCAAT	TTGAGC	0.8	96
38003	D07	Treated	RAC1	TRCN0000004872	CGTGAAGAAGAGGAAGAGAAA	GGAAGA	0.88	96
38003	D08	Treated	SLIRP	TRCN0000155281	GCGTAGAAGTATCAATCAGCC	TCAATC	0.82	96
38003	D09	Treated	EGFR	TRCN0000121070	CCACCAAATTAGCCTGGACAA	GCCTGG	0.84	96
38003	D10	CTRL	lacZ	TRCN0000072237	CGCGCCTTTCGGCGGTGAAAT	GCGGTG	0.9	96
38003	D11	Treated	HDAC4	TRCN0000314737	CGGAGTGTCGACCTCCTATAA	CCTCCT	1.16	96
38003	D12	Treated	HSP90AA1	TRCN0000315007	TATGGCATGACAACTACTTTA	AACTAC	0.96	96
38003	D13	Treated	HDAC1	TRCN0000349638	CGGTTAGGTTGCTTCAATCTA	CTTCAA	0.89	96
38003	D14	Treated	ATG5	TRCN0000151963	CCTGAACAGAATCATCCTTAA	TCATCC	0.72	96
38003	D15	Treated	CDK2	TRCN0000039960	CCTGTTCGTACTTACACCCAT	TTACAC	0.63	96
38003	D16	Treated	E2F1	TRCN0000039662	CCTGAGGAGTTCATCAGCCTT	CATCAG	0.68	96
38003	D17	CTRL	GFP	TRCN0000072186	TGCCCGACAACCACTACCTGA	CACTAC	0.84	96
38003	D18	Treated	RB1	TRCN0000040165	CGGCTAAATACACTTTGTGAA	ACTTTG	0.94	96
38003	D19	Treated	CHMP2A	TRCN0000140662	CCTCAAGATCCAGACACTCAA	AGACAC	0.82	96
38003	D20	CTRL	EMPTY	TRCN0000208001	0	0	0.89	96
38003	D21	Treated	HDAC3	TRCN0000004824	GTACCTATTAGGGATGGAGAT	GGATGG	0.88	96
38003	D22	CTRL	GFP	TRCN0000072188	CCCGACCACATGAAGCAGCAC	GAAGCA	0.91	96
38003	D23	Treated	CDC42	TRCN0000303774	TGCTTGTTGGGACTCAAATTG	ACTCAA	0.69	96
38003	D24	Treated	RB1	TRCN0000295891	TCGCTTGTATTACCGAGTAAT	ACCGAG	0.82	96
38003	E01	Treated	MELK	TRCN0000280028	CAGAAACAACAGGCAAACAAT	GGCAAA	0.82	96
38003	E02	Treated	GRB10	TRCN0000370678	ATGCTCCTTTACCAGAATTAC	CCAGAA	0.56	96
38003	E03	Treated	NDUFAF4	TRCN0000139881	GAAACCTGGACTGCTGAGAAA	TGCTGA	0.52	96
38003	E04	Treated	RPS6KB1	TRCN0000003160	GCGACATCTTTCTCAACCTTA	CTCAAC	0.64	96
38003	E05	Treated	PTK2	TRCN0000121209	CCTCATATTGTGAAGCTGATT	GAAGCT	0.55	96
38003	E06	Treated	LRPPRC	TRCN0000295840	CACCTTATGGACCGTGATTTA	CCGTGA	0.83	96
38003	E07	Treated	LMNB2	TRCN0000255441	AGTTTGGCGAGGAGGATCTTT	GAGGAT	0.81	96
38003	E08	Treated	RPS6KB1	TRCN0000003158	CCCATGATCTCCAAACGGCCA	CAAACG	0.75	96
38003	E09	Treated	KIF11	TRCN0000256365	GGATCCCTTGGCTGGTATAAT	CTGGTA	0.7	96
38003	E10	Treated	HDAC2	TRCN0000004823	GCAAATACTATGCTGTCAATT	GCTGTC	0.82	96
38003	E11	Treated	LMNB2	TRCN0000265637	TGATGCGTGAGAATGAGAATG	AATGAG	0.74	96
38003	E12	Treated	HDAC2	TRCN0000004820	CCAGCGTTTGATGGACTCTTT	TGGACT	0.04	96
38003	E13	Treated	MELK	TRCN0000001645	CAGAAACAACAGGCAAACAAT	GGCAAA	0.88	96
38003	E14	Treated	EIF2AK3	TRCN0000001403	CCTTGTGAGTACGTGATGGTT	CGTGAT	0.74	96
38003	E15	Treated	CDCA7L	TRCN0000364646	GCCATAACTGTTCGAGATAAA	TCGAGA	0.92	96
38003	E16	Treated	GNE	TRCN0000006172	GCTGCATTCAACCAAACTGAT	CCAAAC	0.78	96
38003	E17	Treated	CDCA7L	TRCN0000017936	CCCTAAAGAAGTGGCTGACAT	TGGCTG	0.83	96
38003	E18	Treated	RPS6KB1	TRCN0000350402	TTTGCCATGAAGGTGCTTAAA	GGTGCT	0.79	96
38003	E19	Treated	LMNB2	TRCN0000255440	TAGCGTCAGCATCGAGGAGAT	TCGAGG	0.87	96
38003	E20	Treated	GNE	TRCN0000350523	ACCTATGAAGAGAGGATTAAT	GAGGAT	0.87	96
38003	E21	CTRL	EMPTY	TRCN0000208001	0	0	0.84	96
38003	E22	CTRL	EMPTY	TRCN0000208001	0	0	0.87	96
38003	E23	Treated	CDCA7L	TRCN0000017937	CCAGTTATTGGCGGAATTGAA	CGGAAT	0.84	96
38003	E24	Untreated	0	TRCN0000000000	0	0	0.02	96
38003	F01	Treated	HDAC3	TRCN0000004828	GCACCTAGTGTCCAGATTCAT	CCAGAT	0.94	96
38003	F02	Treated	WWTR1	TRCN0000019472	GCCCTTTCTAACCTGGCTGTA	CCTGGC	0.5	96
38003	F03	Treated	EGFR	TRCN0000121202	CCCTGTAACCTGACTGGTTAA	GACTGG	0.87	96
38003	F04	Treated	ATG5	TRCN0000330392	CCTTTCATTCAGAAGCTGTTT	GAAGCT	0.67	96
38003	F05	Treated	CHMP2A	TRCN0000138966	CTAGAGACCCAGGAGAAGAAA	GGAGAA	0.76	96
38003	F06	Treated	SLIRP	TRCN0000154866	GACTTCGGAATGCACTACAAC	GCACTA	0.78	96
38003	F07	Treated	CHMP2A	TRCN0000122479	CATGGATATGAAGGAGGAGAT	AGGAGG	0.58	96
38003	F08	Treated	RB1	TRCN0000295842	CAGAGATCGTGTATTGAGATT	TATTGA	0.73	96
38003	F09	Treated	BECN1	TRCN0000033551	GCCAGGATGATGTCCACAGAA	GTCCAC	0.28	96
38003	F10	Treated	MTOR	TRCN0000199323	CCCGGATCATTCACCCTATTG	CACCCT	0.74	96
38003	F11	Treated	BECN1	TRCN0000033553	GCTTGGGTGTCCTCACAATTT	CTCACA	0.71	96
38003	F12	CTRL	lacZ	TRCN0000072237	CGCGCCTTTCGGCGGTGAAAT	GCGGTG	0.65	96
38003	F13	Treated	HDAC1	TRCN0000195103	CCTAATGAGCTTCCATACAAT	TCCATA	0.66	96
38003	F14	Treated	MTOR	TRCN0000038677	GCCAGAATCTATTCATTCTTT	TTCATT	0.62	96
38003	F15	Treated	HDAC4	TRCN0000314667	GAATCTGAACCACTGCATTTC	ACTGCA	0.89	96
38003	F16	Treated	MTOR	TRCN0000221544	GCTGTGCTACACTACAAACAT	CTACAA	0.65	96
38003	F17	Treated	EGFR	TRCN0000295969	GCCACAAAGCAGTGAATTTAT	GTGAAT	0.08	96
38003	F18	Untreated	0	TRCN0000000000	0	0	0.03	96
38003	F19	Treated	RAC1	TRCN0000004870	GCTAAGGAGATTGGTGCTGTA	TGGTGC	0.94	96
38003	F20	Treated	MTOR	TRCN0000038678	GCATGGAAGAATACACCTGTA	TACACC	0.6	96
38003	F21	CTRL	EMPTY	TRCN0000208001	0	0	0.89	96
38003	F22	CTRL	EMPTY	TRCN0000208001	0	0	0.87	96
38003	F23	CTRL	lacZ	TRCN0000072237	CGCGCCTTTCGGCGGTGAAAT	GCGGTG	0.68	96
38003	F24	Treated	E2F1	TRCN0000000250	GACCTCTTCGACTGTGACTTT	CTGTGA	0.77	96
38003	G01	Treated	MELK	TRCN0000199147	CGGGTTGTCTTCCGTCAGATA	CCGTCA	0.53	96
38003	G02	CTRL	GFP	TRCN0000072182	TCTCGGCATGGACGAGCTGTA	ACGAGC	0.76	96
38003	G03	Treated	NDUFAF4	TRCN0000343059	CATGTCAAGAGCCGAAGGAAT	CCGAAG	0.71	96
38003	G04	Treated	HDAC2	TRCN0000195198	CAGACTGATATGGCTGTTAAT	GGCTGT	0.63	96
38003	G05	Treated	TSC2	TRCN0000040179	GCTCATCAACAGGCAGTTCTA	GGCAGT	0.78	96
38003	G06	Treated	EIF2AK3	TRCN0000196610	GAAACAGCTATTCTCATAAAG	TCTCAT	0.72	96
38003	G07	Treated	PTK2	TRCN0000001620	CCGGTCGAATGATAAGGTGTA	ATAAGG	0.85	96
38003	G08	Treated	HDAC2	TRCN0000004821	GCCTATTATCTCAAAGGTGAT	CAAAGG	0.03	96
38003	G09	Treated	NDUFAF4	TRCN0000140034	GAAGTCGAAATCTTCCCTCCT	CTTCCC	0.82	96
38003	G10	Treated	HDAC7	TRCN0000199374	CCACTATTCCTGGCTCTGCAA	GGCTCT	0.2	96
38003	G11	Treated	PGK1	TRCN0000195079	CAAATGGAACACGGAGGATAA	CGGAGG	0.98	96
38003	G12	Treated	RPS6KB1	TRCN0000315001	AGCACAGCAAATCCTCAGACA	TCCTCA	0.76	96
38003	G13	Treated	LMNB2	TRCN0000072421	GCAGCAGGAGTACGACTTCAA	ACGACT	0.82	96
38003	G14	Treated	RPS6KB1	TRCN0000196342	GCATGTATGATACTCCATAAA	ACTCCA	0.87	96
38003	G15	Treated	PTK2	TRCN0000196310	GATGTTGGTTTAAAGCGATTT	AAAGCG	0.75	96
38003	G16	Treated	HDAC2	TRCN0000197086	GCTGTGAAGTTAAACCGACAA	AAACCG	0.98	96
38003	G17	Treated	LMNB2	TRCN0000255445	AGTGCCGCTGAAGATCGCATT	AGATCG	0.98	96
38003	G18	Treated	GNE	TRCN0000356583	CCGATCATGTTTGGCATTAAA	TGGCAT	0.92	96
38003	G19	Treated	PGK1	TRCN0000195247	CTGACAAGTTTGATGAGAATG	GATGAG	0.8	96
38003	G20	Treated	EIF2AK3	TRCN0000001400	GCACACAGATTACAGTCAGAT	ACAGTC	0.78	96
38003	G21	Treated	CDCA7L	TRCN0000364569	CACTGTCTCAGCCGCTAAATT	CCGCTA	1.15	96
38003	G22	Treated	EIF2AK3	TRCN0000195610	CAGGACCTTAACTGATGTAAG	CTGATG	0.93	96
38003	G23	Treated	PTK2	TRCN0000121320	GTCTAGAAATACGGCGATCAT	CGGCGA	0.92	96
38003	G24	Treated	EIF2AK3	TRCN0000262376	CTCAAATTTCCACCATTATTT	ACCATT	0.74	96
38003	H01	Treated	BECN1	TRCN0000033549	CCCGTGGAATGGAATGAGATT	GAATGA	0.6	96
38003	H02	Untreated	0	TRCN0000000000	0	0	0.02	96
38003	H03	Treated	CDK2	TRCN0000039958	GCCTTCCTACACGTTAGATTT	CGTTAG	0.96	96
38003	H04	Treated	MTOR	TRCN0000221545	GCCTTGTTTGTGGCTCTGAAT	GGCTCT	0.77	96
38003	H05	Treated	HDAC1	TRCN0000195672	CCACAGCGATGACTACATTAA	ACTACA	0.58	96
38003	H06	Treated	RB1	TRCN0000010418	GACTTCTACTCGAACACGAAT	GAACAC	0.86	96
38003	H07	Treated	BECN1	TRCN0000299864	CCCGTGGAATGGAATGAGATT	GAATGA	0.57	96
38003	H08	Treated	E2F1	TRCN0000039658	CAGGATGGATATGAGATGGGA	TGAGAT	0.8	96
38003	H09	Treated	CDC42	TRCN0000047632	CAGATGTATTTCTAGTCTGTT	CTAGTC	0.79	96
38003	H10	Treated	WWTR1	TRCN0000370006	TAAGCTTTATGGGTGTTAATT	GGTGTT	0.93	96
38003	H11	Treated	EGFR	TRCN0000121329	CAGCATGTCAAGATCACAGAT	GATCAC	0.73	96
38003	H12	Treated	E2F1	TRCN0000039659	CGCTATGAGACCTCACTGAAT	CTCACT	0.77	96
38003	H13	Treated	EGFR	TRCN0000039635	CCCGTCGCTATCAAGGAATTA	CAAGGA	0.99	96
38003	H14	Treated	E2F1	TRCN0000010328	CTACTCAGCCTGGAGCAAGAA	GGAGCA	0.84	96
38003	H15	Treated	BECN1	TRCN0000033550	CCGACTTGTTCCTTACGGAAA	CTTACG	0.86	96
38003	H16	Treated	ATF4	TRCN0000013577	GTTGGTCAGTCCCTCCAACAA	CCTCCA	0.53	96
38003	H17	Treated	HDAC4	TRCN0000004829	CGACTCATCTTGTAGCTTATT	GTAGCT	0.8	96
38003	H18	Treated	YAP1	TRCN0000107265	CCCAGTTAAATGTTCACCAAT	GTTCAC	0.76	96
38003	H19	Treated	HDAC1	TRCN0000004817	CCGCAAGAACTCTTCCAACTT	CTTCCA	0.83	96
38003	H20	Treated	MTOR	TRCN0000221542	GCTGCTGTTGAAGAATATATT	AGAATA	0.66	96
38003	H21	Treated	HDAC1	TRCN0000197198	GCAACCATAAGACAAACTCCT	ACAAAC	0.62	96
38003	H22	Treated	ATG5	TRCN0000330395	AGATTGAAGGATCAACTATTT	TCAACT	0.76	96
38003	H23	Treated	HDAC1	TRCN0000004816	GCCGGTCATGTCCAAAGTAAT	CCAAAG	0.77	96
38003	H24	Treated	E2F1	TRCN0000000252	TAAGAGCAAACAAGGCCCGAT	AAGGCC	1.04	96
38003	I01	Treated	KIF11	TRCN0000256368	TGACTTTGGGAAGGGTCATTA	AGGGTC	0.67	96
38003	I02	Treated	HDAC7	TRCN0000199823	GCTGCGCTATAAGCCCAAGAA	AGCCCA	0.05	96
38003	I03	Treated	LMNB2	TRCN0000255446	TGGGTAATTGGAGGTTCATTG	AGGTTC	0.55	96
38003	I04	Treated	GNE	TRCN0000006170	GCCAGTCACTATATCCACATT	TATCCA	0.95	96
38003	I05	Treated	PGK1	TRCN0000196810	GCAAGGATGTTCTGTTCTTGA	CTGTTC	1.13	96
38003	I06	Treated	GNE	TRCN0000195218	CTGGTTATTGTTCAGACATTC	TCAGAC	0.81	96
38003	I07	Treated	LMNB2	TRCN0000255444	TCGGCAATAGCTCACCGTTTA	TCACCG	0.67	96
38003	I08	Treated	GRB10	TRCN0000063685	GCCCTGGTGAACGATATGAAT	CGATAT	0.93	96
38003	I09	Treated	MELK	TRCN0000280098	GCCTGAAAGAAACTCCAATTA	ACTCCA	0.76	96
38003	I10	Treated	RPS6KB1	TRCN0000195109	CCGGAGAATATCATGCTTAAT	CATGCT	0.91	96
38003	I11	Treated	MELK	TRCN0000280031	CCTATCTAGCTGCAAGGTATA	GCAAGG	0.82	96
38003	I12	Treated	GRB10	TRCN0000370751	GTTGGACTTAAACGACGATTT	ACGACG	0.94	96
38003	I13	CTRL	RFP	TRCN0000072208	GCTTCAAGTGGGAGCGCGTGA	GAGCGC	0.95	96
38003	I14	Treated	BCL2L1	TRCN0000299585	GCTCACTCTTCAGTCGGAAAT	AGTCGG	1	96
38003	I15	Treated	KIF11	TRCN0000116501	GCCAATGTTGTGAGGCTTCAA	GAGGCT	0.92	96
38003	I16	Treated	HDAC7	TRCN0000197081	GCTAAAGAATGGTTTCGCTGT	GTTTCG	1.1	96
38003	I17	Treated	MELK	TRCN0000196408	GAGAGCTGTTTGACTATATAA	GACTAT	0.76	96
38003	I18	Treated	HDAC2	TRCN0000004822	GCAGACTCATTATCTGGTGAT	ATCTGG	0.86	96
38003	I19	Treated	TSC2	TRCN0000040181	CCAACGAAGACCTTCACGAAA	CTTCAC	1.03	96
38003	I20	Treated	HDAC5	TRCN0000004836	GCTCAAGAATGGATTTGCCAT	GATTTG	0.79	96
38003	I21	CTRL	EMPTY	TRCN0000208001	0	0	0.88	96
38003	I22	Treated	LRPPRC	TRCN0000040202	CCTCAAAGGAATGCAAGAATT	TGCAAG	0.61	96
38003	I23	Treated	NDUFAF4	TRCN0000122226	GAAGCATTGACACTTCTCAAT	ACTTCT	0.96	96
38003	I24	CTRL	RFP	TRCN0000072209	CTCAGTTCCAGTACGGCTCCA	TACGGC	0.69	96
38003	J01	Treated	CDK2	TRCN0000000591	CTCCTGGGCTGCAAATATTAT	CAAATA	0.87	96
38003	J02	CTRL	LUCIFERASE	TRCN0000072249	GCGGTTGCCAAGAGGTTCCAT	GAGGTT	0.66	96
38003	J03	Treated	RAC1	TRCN0000004871	CGCAAACAGATGTGTTCTTAA	GTGTTC	1.08	96
38003	J04	Treated	RB1	TRCN0000040163	CCACATTATTTCTAGTCCAAA	CTAGTC	0.84	96
38003	J05	Treated	HDAC4	TRCN0000004830	CGTGGGTTTCAACGTCAACAT	ACGTCA	0.84	96
38003	J06	CTRL	lacZ	TRCN0000072232	CGTCGTATTACAACGTCGTGA	AACGTC	0.86	96
38003	J07	Treated	HDAC6	TRCN0000004841	GCACAGTCTTATGGATGGCTA	TGGATG	0.6	96
38003	J08	Treated	YAP1	TRCN0000107269	CGACCAATAGCTCAGATCCTT	TCAGAT	0.57	96
38003	J09	Treated	CHMP2A	TRCN0000139572	CATTGATGATGCCATGGGTGA	CCATGG	0.77	96
38003	J10	Treated	WWTR1	TRCN0000370007	GCGTTCTTGTGACAGATTATA	ACAGAT	0.66	96
38003	J11	Treated	HDAC3	TRCN0000199964	CTTTGAGTTCTGCTCGCGTTA	GCTCGC	0.84	96
38003	J12	Treated	SLIRP	TRCN0000155261	GAAGGACTTCGGAATGCACTA	GAATGC	0.6	96
38003	J13	Treated	EGFR	TRCN0000310112	GCCAAGCCAAATGGCATCTTT	TGGCAT	1.39	96
38003	J14	CTRL	RFP	TRCN0000072209	CTCAGTTCCAGTACGGCTCCA	TACGGC	1.03	96
38003	J15	Treated	CDC42	TRCN0000310772	GACTCTGTAACAGACTAATTG	AGACTA	0.87	96
38003	J16	Treated	ATF4	TRCN0000013573	GCCTAGGTCTCTTAGATGATT	TTAGAT	0.85	96
38003	J17	Treated	CDK2	TRCN0000195003	CCTCAGAATCTGCTTATTAAC	GCTTAT	0.88	96
38003	J18	Treated	RB1	TRCN0000295892	GTGCGCTCTTGAGGTTGTAAT	AGGTTG	0.72	96
38003	J19	Treated	CDC42	TRCN0000047628	CCCTCTACTATTGAGAAACTT	TGAGAA	0.8	96
38003	J20	Treated	XBP1	TRCN0000019805	GCGGTATTGACTCTTCAGATT	TCTTCA	0.72	96
38003	J21	Treated	CHMP2A	TRCN0000140813	GCAGGCAGAGATCATGGATAT	TCATGG	0.74	96
38003	J22	CTRL	GFP	TRCN0000072188	CCCGACCACATGAAGCAGCAC	GAAGCA	0.72	96
38003	J23	CTRL	LUCIFERASE	TRCN0000072249	GCGGTTGCCAAGAGGTTCCAT	GAGGTT	0.81	96
38003	J24	Treated	E2F1	TRCN0000039660	CGTGGACTCTTCGGAGAACTT	CGGAGA	0.73	96
38003	K01	CTRL	GFP	TRCN0000072188	CCCGACCACATGAAGCAGCAC	GAAGCA	0.81	96
38003	K02	Treated	HDAC5	TRCN0000004838	GCCGGGTTTGATGCTGTTGAA	TGCTGT	0.77	96
38003	K03	Treated	KIF11	TRCN0000256366	GCGAGCCCAGATCAACCTTTA	TCAACC	0.88	96
38003	K04	Treated	HDAC7	TRCN0000255687	GATCCGGGTGCACAGTAAATA	ACAGTA	0.67	96
38003	K05	Treated	NDUFAF4	TRCN0000144211	CCAGAAGTTAAAGGAGAGATT	AGGAGA	0.85	96
38003	K06	Treated	HDAC2	TRCN0000004819	CAGTCTCACCAATTTCAGAAA	ATTTCA	0.83	96
38003	K07	Treated	PGK1	TRCN0000006181	CGGAGCTAAAGTTGCAGACAA	TTGCAG	0.89	96
38003	K08	Treated	BCL2L1	TRCN0000033500	GTGGAACTCTATGGGAACAAT	TGGGAA	0.82	96
38003	K09	Treated	LMNB2	TRCN0000072418	CGGCAGTTCTTTGTTAAAGAT	TGTTAA	0.88	96
38003	K10	Treated	HDAC5	TRCN0000004835	GCTAGAGAAAGTCATCGAGAT	TCATCG	0.98	96
38003	K11	Treated	PGK1	TRCN0000006179	CCCAAGCATCAAATTCTGCTT	AATTCT	1.12	96
38003	K12	Treated	RPS6KB1	TRCN0000003159	AGCACAGCAAATCCTCAGACA	TCCTCA	0.61	96
38003	K13	Treated	CDCA7L	TRCN0000017935	GCCACAGGAATCCTCATTCAT	CCTCAT	0.91	96
38003	K14	Treated	GRB10	TRCN0000271640	CATGGCCAGTGAGAGTAAATT	AGAGTA	0.84	96
38003	K15	Treated	CDCA7L	TRCN0000017933	GCAGGATTTACGCAGAGTGAT	GCAGAG	0.84	96
38003	K16	Treated	LRPPRC	TRCN0000010373	GACCATAACTCTGTGCACTTG	TGTGCA	0.69	96
38003	K17	Treated	PGK1	TRCN0000342769	GCCAAGATTGTCAAAGACCTA	CAAAGA	0.89	96
38003	K18	Treated	BCL2L1	TRCN0000033502	AGAGCTTTGAACAGGATACTT	CAGGAT	0.96	96
38003	K19	Treated	NDUFAF4	TRCN0000144305	CAGATTAGTCTCTATCCAGAA	CTATCC	0.68	96
38003	K20	Treated	EIF2AK3	TRCN0000262379	TAGCAGCAATCCCTAATATAT	CCTAAT	0.87	96
38003	K21	Treated	PTK2	TRCN0000121317	GCAATGTTATTTCTCTTGGAA	TCTCTT	0.76	96
38003	K22	Treated	EIF2AK3	TRCN0000195162	CGGCAGGTCATTAGTAATTAT	TAGTAA	0.77	96
38003	K23	Treated	KIF11	TRCN0000256362	GGAGGAGATAGAACGTTTAAA	AACGTT	0.69	96
38003	K24	Treated	GRB10	TRCN0000063684	CCCATGAATTTCTTCCCAGAA	CTTCCC	0.8	96
38003	L01	Treated	CDC42	TRCN0000381509	GAGTAATCTGGGACATCTTAG	GACATC	0.89	96
38003	L02	Treated	YAP1	TRCN0000300282	CCCAGTTAAATGTTCACCAAT	GTTCAC	0.59	96
38003	L03	Treated	CDK2	TRCN0000000590	CTATGCCTGATTACAAGCCAA	TACAAG	0.88	96
38003	L04	Treated	RB1	TRCN0000295841	GACTTCTACTCGAACACGAAT	GAACAC	0.76	96
38003	L05	Treated	CDK2	TRCN0000196690	GAGCTTAACCATCCTAATATT	TCCTAA	0.62	96
38003	L06	Treated	MTOR	TRCN0000197118	GTTTAGAGCAAGGGCTCAGAA	GGGCTC	0.71	96
38003	L07	Treated	EGFR	TRCN0000295968	GCTGCTCTGAAATCTCCTTTA	ATCTCC	0.84	96
38003	L08	Treated	E2F1	TRCN0000000249	TAACTGCACTTTCGGCCCTTT	TCGGCC	0.74	96
38003	L09	Treated	CDC42	TRCN0000303773	CTTACACAGAAAGGCCTAAAG	AGGCCT	0.82	96
38003	L10	Treated	SLIRP	TRCN0000154516	GCTTTCACAGAGGTTTGGGTT	GGTTTG	0.71	96
38003	L11	Treated	EGFR	TRCN0000121068	GCCACAAAGCAGTGAATTTAT	GTGAAT	0.75	96
38003	L12	Treated	HSP90AA1	TRCN0000001025	GTTATCCTACACCTGAAAGAA	CCTGAA	0.87	96
38003	L13	Treated	HDAC6	TRCN0000004840	GCCTACGAGTTTAACCCAGAA	TAACCC	0.67	96
38003	L14	Treated	ATG5	TRCN0000150940	GCAGAACCATACTATTTGCTT	CTATTT	0.9	96
38003	L15	Treated	CHMP2A	TRCN0000142935	CCAGATCCAGAAGATCATGAT	AGATCA	0.7	96
38003	L16	Treated	SLIRP	TRCN0000152814	GAGTCAGCTGAAAGAACACTT	AAGAAC	0.89	96
38003	L17	Treated	HDAC6	TRCN0000314910	GTCACTTCGAAGCGAAATATT	GCGAAA	0.88	96
38003	L18	Treated	RB1	TRCN0000010419	CAGAGATCGTGTATTGAGATT	TATTGA	0.87	96
38003	L19	Treated	HDAC1	TRCN0000196998	GAAGATCAAACAGCGACTGTT	AGCGAC	0.86	96
38003	L20	Treated	SLIRP	TRCN0000154330	CGGAATGCACTACAACAGGAA	ACAACA	0.55	96
38003	L21	Treated	HDAC1	TRCN0000195467	CGGTTAGGTTGCTTCAATCTA	CTTCAA	0.95	96
38003	L22	Treated	E2F1	TRCN0000039661	ACCTGATGAATATCTGTACTA	ATCTGT	0.97	96
38003	L23	Treated	HDAC6	TRCN0000004842	CGGTAATGGAACTCAGCACAT	CTCAGC	0.66	96
38003	L24	Treated	HSP90AA1	TRCN0000001028	GAAGGATGGTGACAAGAAGAA	ACAAGA	0.41	96
38003	M01	Untreated	0	TRCN0000000000	0	0	0.02	96
38003	M02	Treated	RPS6KB1	TRCN0000315003	ATCCGATCACCTCGAAGATTT	TCGAAG	0.95	96
38003	M03	Treated	CDCA7L	TRCN0000364645	CAGACGACGTCACCGTATATC	ACCGTA	0.76	96
38003	M04	Treated	GRB10	TRCN0000063683	CCCTGGAATAATCTTGACAAT	TCTTGA	0.8	96
38003	M05	Treated	TSC2	TRCN0000295897	CAGCATTAATCTCTTACCATA	TCTTAC	0.97	96
38003	M06	Treated	RPS6KB1	TRCN0000003162	GCATCGGCACCACTTCCAATA	ACTTCC	0.63	96
38003	M07	Treated	PGK1	TRCN0000006178	GCCTACTTTATGGCAGACATT	GGCAGA	0.93	96
38003	M08	Treated	HDAC7	TRCN0000004847	GCTGATCTATGACTCGGTCAT	ACTCGG	0.71	96
38003	M09	Treated	KIF11	TRCN0000256361	GTATACTGAAGAACCTCTAAG	AACCTC	0.58	96
38003	M10	Treated	HDAC5	TRCN0000004834	GACTGTTATTAGCACCTTTAA	GCACCT	0.65	96
38003	M11	Treated	PGK1	TRCN0000006182	CCTATGAAGAACAACCAGATA	CAACCA	0.82	96
38003	M12	Treated	GNE	TRCN0000196714	GTACCCTTGTTCAAAGATATA	CAAAGA	0.74	96
38003	M13	Untreated	0	TRCN0000000000	0	0	0.03	96
38003	M14	CTRL	LUCIFERASE	TRCN0000072248	AGTCAAGTAACAACCGCGAAA	AACCGC	0.7	96
38003	M15	Treated	KIF11	TRCN0000256369	GAAGTACATAAGACCTTATTT	GACCTT	0.68	96
38003	M16	Treated	GRB10	TRCN0000063686	CCAGAGTAATCCAAAGGCATT	CAAAGG	0.84	96
38003	M17	CTRL	lacZ	TRCN0000072237	CGCGCCTTTCGGCGGTGAAAT	GCGGTG	0.84	96
38003	M18	Treated	HDAC5	TRCN0000004837	CCAACTTGAAAGTGCGTTCAA	GTGCGT	0.73	96
38003	M19	CTRL	LUCIFERASE	TRCN0000072246	CAAATCACAGAATCGTCGTAT	ATCGTC	0.84	96
38003	M20	Treated	GNE	TRCN0000006169	GCAGTTAAACACGTCCCATTT	CGTCCC	0.72	96
38003	M21	Treated	KIF11	TRCN0000256367	CACGTACCCTTCATCAAATTT	CATCAA	0.81	96
38003	M22	Treated	GRB10	TRCN0000336620	GATGACGGGAACACCAAATTC	CACCAA	0.8	96
38003	M23	Treated	KIF11	TRCN0000116498	GCGCCCATTCAATAGTAGAAT	ATAGTA	1.01	96
38003	M24	Treated	BCL2L1	TRCN0000033499	GCTCACTCTTCAGTCGGAAAT	AGTCGG	0.51	96
38003	N01	Treated	CHMP2A	TRCN0000122300	CCAGAAGATCATGATGGAGTT	TGATGG	0.71	96
38003	N02	Treated	MTOR	TRCN0000038676	CCTCCTATTGTTAAGTTGTTT	TAAGTT	0.87	96
38003	N03	Treated	HDAC3	TRCN0000194993	CAAGAGTCTTAATGCCTTCAA	ATGCCT	0.61	96
38003	N04	Treated	ATG5	TRCN0000330394	CCTGAACAGAATCATCCTTAA	TCATCC	0.56	96
38003	N05	Treated	EGFR	TRCN0000121071	CCGTGGCTTGCATTGATAGAA	ATTGAT	0.82	96
38003	N06	Treated	MTOR	TRCN0000195453	CAGGCCTATGGTCGAGATTTA	TCGAGA	0.85	96
38003	N07	Treated	CDK2	TRCN0000010470	TACTTCTATGCCTGATTACAA	CTGATT	0.7	96
38003	N08	Treated	SLIRP	TRCN0000155235	GTATCAATCAGCCGGTTGCTT	CCGGTT	0.84	96
38003	N09	Treated	CHMP2A	TRCN0000122604	GCCAAGCAAGGCCAGATGGAT	CCAGAT	0.77	96
38003	N10	Treated	XBP1	TRCN0000278051	GCCTGTCTGTACTTCATTCAA	CTTCAT	0.8	96
38003	N11	Treated	RAC1	TRCN0000004873	CCCTACTGTCTTTGACAATTA	TTGACA	0.73	96
38003	N12	Treated	SLIRP	TRCN0000154753	GCCATGTCAGAAGGTGCATTT	AGGTGC	0.88	96
38003	N13	CTRL	lacZ	TRCN0000072237	CGCGCCTTTCGGCGGTGAAAT	GCGGTG	0.77	96
38003	N14	Treated	HSP90AA1	TRCN0000315009	TACTTGGAGGAACGAAGAATA	ACGAAG	0.57	96
38003	N15	Treated	HDAC3	TRCN0000004826	GCACCCAATGAGTTCTATGAT	GTTCTA	0.7	96
38003	N16	Treated	ATF4	TRCN0000013574	CCACTCCAGATCATTCCTTTA	CATTCC	0.72	96
38003	N17	Treated	CDC42	TRCN0000047629	CGGAATATGTACCGACTGTTT	CCGACT	0.93	96
38003	N18	CTRL	EMPTY	TRCN0000208001	0	0	0.77	96
38003	N19	Treated	RAC1	TRCN0000004869	CCTTCTTAACATCACTGTCTT	TCACTG	0.75	96
38003	N20	Treated	RB1	TRCN0000040167	CGAAATTGGATCACAGCGATA	CACAGC	0.66	96
38003	N21	Treated	HDAC6	TRCN0000314909	TATCCTAGAGGGTGGCTATAA	GTGGCT	0.8	96
38003	N22	Treated	SLIRP	TRCN0000155487	GCGCTGCGTAGAAGTATCAAT	AAGTAT	0.7	96
38003	N23	Treated	HDAC6	TRCN0000004839	CATCCCATCCTGAATATCCTT	GAATAT	0.18	96
38003	N24	Untreated	0	TRCN0000000000	0	0	0.01	96
38003	O01	CTRL	lacZ	TRCN0000072232	CGTCGTATTACAACGTCGTGA	AACGTC	0.67	96
38003	O02	Treated	HDAC2	TRCN0000342605	CAGTCTCACCAATTTCAGAAA	ATTTCA	0.79	96
38003	O03	Treated	MELK	TRCN0000297346	CTGAGTTAATACAAGGCAAAT	CAAGGC	0.85	96
38003	O04	CTRL	lacZ	TRCN0000072237	CGCGCCTTTCGGCGGTGAAAT	GCGGTG	0.88	96
38003	O05	Treated	MELK	TRCN0000196273	GCGGGATTAATAGACTATGAT	AGACTA	0.62	96
38003	O06	Treated	HDAC7	TRCN0000195442	CAAGTAGTTGGAACCAGAGAA	AACCAG	0.82	96
38003	O07	Treated	PGK1	TRCN0000197075	GATTGTGTGGAATGGTCCTGT	ATGGTC	0.75	96
38003	O08	Treated	HDAC2	TRCN0000196590	GACGGTATCATTCCATAAATA	TCCATA	0.91	96
38003	O09	Treated	PGK1	TRCN0000006180	GCCAAGATTGTCAAAGACCTA	CAAAGA	0.79	96
38003	O10	Treated	GNE	TRCN0000195274	CTACCAAGTTTCATACCAAAT	CATACC	0.66	96
38003	O11	Treated	LMNB2	TRCN0000255443	CAAGAGGCTGCTACGTGATGT	TACGTG	0.94	96
38003	O12	Treated	EIF2AK3	TRCN0000001401	CCTCAAGCCATCCAACATATT	CCAACA	0.96	96
38003	O13	Treated	CDCA7L	TRCN0000017934	GCACGCTTACAGAATGAGAAA	GAATGA	0.87	96
38003	O14	Treated	BCL2L1	TRCN0000033501	GTTTAGTGATGTGGAAGAGAA	TGGAAG	0.82	96
38003	O15	Treated	CDK2	TRCN0000197236	GACAGGGATTGTGCTTCATTC	TGCTTC	0.52	96
38003	O16	Treated	BCL2L1	TRCN0000033503	CGACGAGTTTGAACTGCGGTA	AACTGC	0.67	96
38003	O17	Treated	KIF11	TRCN0000265789	TTTGATCTGGCAACCATATTT	AACCAT	1.04	96
38003	O18	Treated	LRPPRC	TRCN0000040199	GCCTCATCATAACGCAAGTTA	ACGCAA	0.76	96
38003	O19	Treated	PTK2	TRCN0000194984	CAACAGGTGAAGAGCGATTAT	GAGCGA	0.96	96
38003	O20	Untreated	0	TRCN0000000000	0	0	0.03	96
38003	O21	Treated	MELK	TRCN0000001646	GAACCAGCATAAGAGAGAAAT	AGAGAG	0.88	96
38003	O22	Treated	GNE	TRCN0000196749	GATGACCGTTTCTTAACAATC	CTTAAC	0.77	96
38003	O23	Treated	LMNB2	TRCN0000265640	GAGCTCTGACCAGAACGACAA	AGAACG	0.65	96
38003	O24	Treated	HDAC2	TRCN0000196321	GACGGTGATATTGGAAATTAT	TGGAAA	0.79	96
38003	P01	Treated	CDK2	TRCN0000010469	GCCATCAAGCTAGCAGACTTT	AGCAGA	0.55	96
38003	P02	Treated	ATF4	TRCN0000013575	GCCAAGCACTTCAAACCTCAT	CAAACC	0.6	96
38003	P03	CTRL	GFP	TRCN0000072188	CCCGACCACATGAAGCAGCAC	GAAGCA	0.47	96
38003	P04	Treated	ATF4	TRCN0000329696	TGGATGCCCTGTTGGGTATAG	TTGGGT	0.73	96
38003	P05	Treated	CDC42	TRCN0000299932	CAGATGTATTTCTAGTCTGTT	CTAGTC	0.64	96
38003	P06	Treated	XBP1	TRCN0000019807	GACCCAGTCATGTTCTTCAAA	GTTCTT	0.9	96
38003	P07	Treated	BECN1	TRCN0000033552	CTCAAGTTCATGCTGACGAAT	GCTGAC	0.59	96
38003	P08	Treated	XBP1	TRCN0000019804	GCCTGTCTGTACTTCATTCAA	CTTCAT	0.72	96
38003	P09	Treated	HDAC4	TRCN0000004832	GCCAAAGATGACTTCCCTCTT	CTTCCC	0.09	96
38003	P10	Treated	HSP90AA1	TRCN0000001027	TCATCAATACTTTCTACTCGA	TTCTAC	0.73	96
38003	P11	Treated	HDAC1	TRCN0000004814	CGTTCTTAACTTTGAACCATA	TTGAAC	0.54	96
38003	P12	Untreated	0	TRCN0000000000	0	0	0.03	96
38003	P13	Treated	EGFR	TRCN0000039634	GCTGGATGATAGACGCAGATA	GACGCA	0.63	96
38003	P14	Treated	MTOR	TRCN0000221543	GCAACCCTTCTTTGACAACAT	TTGACA	0.86	96
38003	P15	Treated	EGFR	TRCN0000195303	CGCAAAGTGTGTAACGGAATA	TAACGG	0.79	96
38003	P16	Treated	E2F1	TRCN0000010327	GACATCACCAACGTCCTTGAG	CGTCCT	0.58	96
38003	P17	Treated	CHMP2A	TRCN0000143644	CATGAACAGACAGCTGAAGTT	AGCTGA	0.35	96
38003	P18	Treated	XBP1	TRCN0000019808	AGATCGAAAGAAGGCTCGAAT	AGGCTC	0.76	96
38003	P19	CTRL	EMPTY	TRCN0000208001	0	0	0.74	96
38003	P20	Treated	RB1	TRCN0000040164	CGCGTGTAAATTCTACTGCAA	TCTACT	0.96	96
38003	P21	Treated	HDAC4	TRCN0000314735	CAAGAATTTGTCCTCAATAAA	CCTCAA	0.86	96
38003	P22	Treated	WWTR1	TRCN0000019471	CAGCCAAATCTCGTGATGAAT	CGTGAT	0.91	96
38003	P23	CTRL	RFP	TRCN0000072210	CGTAATGCAGAAGAAGACCAT	AGAAGA	0.53	96
38003	P24	Treated	WWTR1	TRCN0000019469	GCGATGAATCAGCCTCTGAAT	GCCTCT	1.37	96
38004	A01	Untreated	0	TRCN0000000000	0	0	0.01	96
38004	A02	Untreated	0	TRCN0000000000	0	0	0.01	96
38004	A03	Treated	BAD	TRCN0000033456	CCAGTCCTGGTGGGATCGGAA	GGGATC	0.86	96
38004	A04	Treated	CFLAR	TRCN0000007229	CCTCACCTTGTTTCGGACTAT	TTCGGA	0.76	96
38004	A05	Treated	PTK2	TRCN0000001617	GAGAGCATGAAGCAAAGAATT	GCAAAG	0.55	96
38004	A06	Treated	RPS6KB1	TRCN0000194766	CCTATAATACTTGCAACTAAG	TGCAAC	0.77	96
38004	A07	Treated	KIF11	TRCN0000256364	TGCAATGTAAATACGTATTTC	TACGTA	0.82	96
38004	A08	CTRL	EMPTY	TRCN0000208001	0	0	0.6	96
38004	A09	Treated	MELK	TRCN0000196420	GACTAAAGCTTCACTATAATG	CACTAT	0.66	96
38004	A10	Treated	HDAC7	TRCN0000197001	GCTTCTCGTGAGCTAAAGAAT	GCTAAA	1.02	96
38004	A11	Treated	CDCA7L	TRCN0000364647	TAGACCACACACATCGTTTAA	CATCGT	0.86	96
38004	A12	Treated	GNE	TRCN0000006168	GCCTTCTTAGAACTCTGCTTA	ACTCTG	0.75	96
38004	A13	Treated	PGK1	TRCN0000196454	GCTGTAGAACTCAAATCTCTG	CAAATC	0.97	96
38004	A14	Treated	HDAC7	TRCN0000004845	GCCAGCAAGATCCTCATTGTA	CCTCAT	0.04	96
38004	A15	Treated	NDUFAF4	TRCN0000139262	CTGTGTCTTCCTTGCAGGTAA	TTGCAG	0.92	96
38004	A16	CTRL	lacZ	TRCN0000072236	CCAACGTGACCTATCCCATTA	TATCCC	0.69	96
38004	A17	Treated	PTK2	TRCN0000001618	CGGAGAATATGGCTGACCTAA	GCTGAC	0.7	96
38004	A18	Treated	GRB10	TRCN0000370697	AGACCACGGGCTCTGCATAAA	TCTGCA	0.79	96
38004	A19	Treated	MELK	TRCN0000001642	CTCTTAACTATGTCTCTTTGT	GTCTCT	0.7	96
38004	A20	Treated	HDAC7	TRCN0000004844	TCCACACAGAAATGTGAACTT	ATGTGA	0.7	96
38004	A21	Treated	TSC2	TRCN0000040182	GAGGGTAAACAGACGGAGTTT	GACGGA	0.77	96
38004	A22	Treated	HDAC7	TRCN0000255689	CCACTTTGCCCAGTCCTTAAT	AGTCCT	0.77	96
38004	A23	Treated	NDUFAF4	TRCN0000122686	GCGAGAGCAGATTAGTCTCTA	TTAGTC	0.98	96
38004	A24	Treated	EIF2AK3	TRCN0000197197	GTTGTGCTAGCAACCCTAATA	AACCCT	0.48	96
38004	B01	Untreated	0	TRCN0000000000	0	0	0.01	96
38004	B02	Untreated	0	TRCN0000000000	0	0	0.02	96
38004	B03	Treated	PARP2	TRCN0000007937	GATGAGTAACTGGGTGGGAAT	GGGTGG	0.74	96
38004	B04	Treated	PTPN12	TRCN0000002832	GCTTTGCAGGTTATCAGAGAT	TATCAG	0.7	96
38004	B05	Treated	CHMP2A	TRCN0000145250	GAAGATCATGATGGAGTTTGA	TGGAGT	0.56	96
38004	B06	Treated	ATF4	TRCN0000013576	CCTCAGTGCATAAAGGAGGAA	AAAGGA	0.84	96
38004	B07	Untreated	0	TRCN0000000000	0	0	0.03	96
38004	B08	Treated	YAP1	TRCN0000107266	GCCACCAAGCTAGATAAAGAA	AGATAA	0.79	96
38004	B09	Treated	CDC42	TRCN0000047630	CCTGATATCCTACACAACAAA	ACACAA	0.86	96
38004	B10	Treated	MTOR	TRCN0000038675	CCTGGCAACAATAGGAGAATT	TAGGAG	0.82	96
38004	B11	Treated	RAC1	TRCN0000318430	GCTAAGGAGATTGGTGCTGTA	TGGTGC	0.91	96
38004	B12	Treated	SLIRP	TRCN0000154329	CTTCAGAAGAAGGACTTCGGA	GGACTT	1.1	96
38004	B13	Treated	CDC42	TRCN0000047631	CCAAGAACAAACAGAAGCCTA	CAGAAG	0.72	96
38004	B14	Treated	RB1	TRCN0000040166	CCTCCCATGTTGCTCAAAGAA	GCTCAA	0.91	96
38004	B15	Untreated	0	TRCN0000000000	0	0	0.03	96
38004	B16	Treated	WWTR1	TRCN0000019470	CCAGGAACAAACGTTGACTTA	CGTTGA	1	96
38004	B17	Treated	HDAC3	TRCN0000196267	GATAGCTATCTGGGACATTAT	GGGACA	0.66	96
38004	B18	Treated	SLIRP	TRCN0000150755	GAAAGAACACTTTGCACAGTT	TTGCAC	0.93	96
38004	B19	Treated	CDC42	TRCN0000299931	CCTGATATCCTACACAACAAA	ACACAA	0.79	96
38004	B20	Treated	E2F1	TRCN0000000251	CATCCAGCTCATTGCCAAGAA	TTGCCA	0.93	96
38004	B21	Treated	CDK2	TRCN0000039962	GATCTCAAGAAATTCATGGAT	ATTCAT	0.89	96
38004	B22	Treated	HSP90AA1	TRCN0000314938	AGCTGCATATTAACCTTATAC	AACCTT	0.91	96
38004	B23	Treated	HDAC1	TRCN0000004818	GCTGCTCAACTATGGTCTCTA	ATGGTC	0.67	96
38004	B24	Treated	YAP1	TRCN0000107267	CAGGTGATACTATCAACCAAA	ATCAAC	0.95	96
38004	C01	Treated	TSC2	TRCN0000295896	CAATGAGTCACAGTCCTTTGA	AGTCCT	0.68	96
38004	C02	Treated	HDAC7	TRCN0000255686	TCACTGACCTCGCCTTCAAAG	GCCTTC	0.73	96
38004	C03	Treated	CDCA7L	TRCN0000369292	CTGTAGACAGGTGATACAAAG	TGATAC	0.77	96
38004	C04	Treated	LRPPRC	TRCN0000040201	CGCAGCTTTAAGAGGTGAAAT	GAGGTG	0.46	96
38004	C05	Treated	NDUFAF4	TRCN0000144078	CCTGAAGACAAGAAAGCAATA	GAAAGC	0.61	96
38004	C06	Treated	EIF2AK3	TRCN0000262373	TGCATCTGCCTGGTTACTTAA	GGTTAC	0.8	96
38004	C07	CTRL	GFP	TRCN0000072181	ACAACAGCCACAACGTCTATA	AACGTC	0.86	96
38004	C08	Treated	GRB10	TRCN0000271642	GCAGTCAAATGGCAGTCAAAC	GCAGTC	0.73	96
38004	C09	Treated	TSC2	TRCN0000040178	CGACGAGTCAAACAAGCCAAT	ACAAGC	0.86	96
38004	C10	Treated	RPS6KB1	TRCN0000003161	TATTTGCCATGAAGGTGCTTA	AAGGTG	0.99	96
38004	C11	Treated	PTK2	TRCN0000121318	CCGATTGGAAACCAACATATA	CCAACA	0.92	96
38004	C12	Treated	GNE	TRCN0000356582	ACGAACCTCCGAGTTGCAATA	AGTTGC	0.83	96
38004	C13	Treated	PTK2	TRCN0000195611	CGATGTCATTGACCAAGCAAG	ACCAAG	0.44	96
38004	C14	Treated	EIF2AK3	TRCN0000262375	TCAATCTTGCAGTATCCATAT	GTATCC	1.07	96
38004	C15	Treated	PTK2	TRCN0000121319	GCCCAGAAGAAGGAATCAGTT	GGAATC	0.74	96
38004	C16	Treated	HDAC2	TRCN0000197100	GTTGCTCGATGTTGGACATAT	TTGGAC	1.03	96
38004	C17	Treated	CDCA7L	TRCN0000369366	AGCTCCTGCACTTGATCTATC	TTGATC	0.73	96
38004	C18	CTRL	GFP	TRCN0000072188	CCCGACCACATGAAGCAGCAC	GAAGCA	0.74	96
38004	C19	Treated	LMNB2	TRCN0000072419	GCTCAAGAACAACTCGGACAA	ACTCGG	0.9	96
38004	C20	Treated	LRPPRC	TRCN0000010372	GATGTGAGTCACTATAATGCT	CTATAA	0.91	96
38004	C21	Treated	NDUFAF4	TRCN0000343058	CCAAAGATCCTGTGTCTTCCT	GTGTCT	0.9	96
38004	C22	Treated	GRB10	TRCN0000063687	GCCGCAAAGCAGGATGTTAAA	GGATGT	0.71	96
38004	C23	Treated	NDUFAF4	TRCN0000143460	GATTCCAAAGATCCTGTGTCT	TCCTGT	1	96
38004	C24	Treated	HDAC5	TRCN0000244921	CAAGGATGGGACTGTTATTAG	CTGTTA	0.88	96
38004	D01	Treated	CDK2	TRCN0000000587	GCCCTCTGAACTTGCCTTAAA	TTGCCT	0.68	96
38004	D02	Treated	XBP1	TRCN0000019806	GAACAGCAAGTGGTAGATTTA	GGTAGA	0.91	96
38004	D03	Treated	CHMP2A	TRCN0000143825	GCTATGTGCGCAAGTTTGTAT	AAGTTT	0.93	96
38004	D04	Treated	YAP1	TRCN0000107268	GACCAATAGCTCAGATCCTTT	CAGATC	0.8	96
38004	D05	Treated	HDAC1	TRCN0000004815	CGGTGGTTACACCATTCGTAA	CCATTC	0.68	96
38004	D06	Treated	ATG5	TRCN0000150645	GATTCATGGAATTGAGCCAAT	TTGAGC	0.8	96
38004	D07	Treated	RAC1	TRCN0000004872	CGTGAAGAAGAGGAAGAGAAA	GGAAGA	0.88	96
38004	D08	Treated	SLIRP	TRCN0000155281	GCGTAGAAGTATCAATCAGCC	TCAATC	0.82	96
38004	D09	Treated	EGFR	TRCN0000121070	CCACCAAATTAGCCTGGACAA	GCCTGG	0.84	96
38004	D10	CTRL	lacZ	TRCN0000072237	CGCGCCTTTCGGCGGTGAAAT	GCGGTG	0.9	96
38004	D11	Treated	HDAC4	TRCN0000314737	CGGAGTGTCGACCTCCTATAA	CCTCCT	1.16	96
38004	D12	Treated	HSP90AA1	TRCN0000315007	TATGGCATGACAACTACTTTA	AACTAC	0.96	96
38004	D13	Treated	HDAC1	TRCN0000349638	CGGTTAGGTTGCTTCAATCTA	CTTCAA	0.89	96
38004	D14	Treated	ATG5	TRCN0000151963	CCTGAACAGAATCATCCTTAA	TCATCC	0.72	96
38004	D15	Treated	CDK2	TRCN0000039960	CCTGTTCGTACTTACACCCAT	TTACAC	0.63	96
38004	D16	Treated	E2F1	TRCN0000039662	CCTGAGGAGTTCATCAGCCTT	CATCAG	0.68	96
38004	D17	CTRL	GFP	TRCN0000072186	TGCCCGACAACCACTACCTGA	CACTAC	0.84	96
38004	D18	Treated	RB1	TRCN0000040165	CGGCTAAATACACTTTGTGAA	ACTTTG	0.94	96
38004	D19	Treated	CHMP2A	TRCN0000140662	CCTCAAGATCCAGACACTCAA	AGACAC	0.82	96
38004	D20	CTRL	EMPTY	TRCN0000208001	0	0	0.89	96
38004	D21	Treated	HDAC3	TRCN0000004824	GTACCTATTAGGGATGGAGAT	GGATGG	0.88	96
38004	D22	CTRL	GFP	TRCN0000072188	CCCGACCACATGAAGCAGCAC	GAAGCA	0.91	96
38004	D23	Treated	CDC42	TRCN0000303774	TGCTTGTTGGGACTCAAATTG	ACTCAA	0.69	96
38004	D24	Treated	RB1	TRCN0000295891	TCGCTTGTATTACCGAGTAAT	ACCGAG	0.82	96
38004	E01	Treated	MELK	TRCN0000280028	CAGAAACAACAGGCAAACAAT	GGCAAA	0.82	96
38004	E02	Treated	GRB10	TRCN0000370678	ATGCTCCTTTACCAGAATTAC	CCAGAA	0.56	96
38004	E03	Treated	NDUFAF4	TRCN0000139881	GAAACCTGGACTGCTGAGAAA	TGCTGA	0.52	96
38004	E04	Treated	RPS6KB1	TRCN0000003160	GCGACATCTTTCTCAACCTTA	CTCAAC	0.64	96
38004	E05	Treated	PTK2	TRCN0000121209	CCTCATATTGTGAAGCTGATT	GAAGCT	0.55	96
38004	E06	Treated	LRPPRC	TRCN0000295840	CACCTTATGGACCGTGATTTA	CCGTGA	0.83	96
38004	E07	Treated	LMNB2	TRCN0000255441	AGTTTGGCGAGGAGGATCTTT	GAGGAT	0.81	96
38004	E08	Treated	RPS6KB1	TRCN0000003158	CCCATGATCTCCAAACGGCCA	CAAACG	0.75	96
38004	E09	Treated	KIF11	TRCN0000256365	GGATCCCTTGGCTGGTATAAT	CTGGTA	0.7	96
38004	E10	Treated	HDAC2	TRCN0000004823	GCAAATACTATGCTGTCAATT	GCTGTC	0.82	96
38004	E11	Treated	LMNB2	TRCN0000265637	TGATGCGTGAGAATGAGAATG	AATGAG	0.74	96
38004	E12	Treated	HDAC2	TRCN0000004820	CCAGCGTTTGATGGACTCTTT	TGGACT	0.04	96
38004	E13	Treated	MELK	TRCN0000001645	CAGAAACAACAGGCAAACAAT	GGCAAA	0.88	96
38004	E14	Treated	EIF2AK3	TRCN0000001403	CCTTGTGAGTACGTGATGGTT	CGTGAT	0.74	96
38004	E15	Treated	CDCA7L	TRCN0000364646	GCCATAACTGTTCGAGATAAA	TCGAGA	0.92	96
38004	E16	Treated	GNE	TRCN0000006172	GCTGCATTCAACCAAACTGAT	CCAAAC	0.78	96
38004	E17	Treated	CDCA7L	TRCN0000017936	CCCTAAAGAAGTGGCTGACAT	TGGCTG	0.83	96
38004	E18	Treated	RPS6KB1	TRCN0000350402	TTTGCCATGAAGGTGCTTAAA	GGTGCT	0.79	96
38004	E19	Treated	LMNB2	TRCN0000255440	TAGCGTCAGCATCGAGGAGAT	TCGAGG	0.87	96
38004	E20	Treated	GNE	TRCN0000350523	ACCTATGAAGAGAGGATTAAT	GAGGAT	0.87	96
38004	E21	CTRL	EMPTY	TRCN0000208001	0	0	0.84	96
38004	E22	CTRL	EMPTY	TRCN0000208001	0	0	0.87	96
38004	E23	Treated	CDCA7L	TRCN0000017937	CCAGTTATTGGCGGAATTGAA	CGGAAT	0.84	96
38004	E24	Untreated	0	TRCN0000000000	0	0	0.02	96
38004	F01	Treated	HDAC3	TRCN0000004828	GCACCTAGTGTCCAGATTCAT	CCAGAT	0.94	96
38004	F02	Treated	WWTR1	TRCN0000019472	GCCCTTTCTAACCTGGCTGTA	CCTGGC	0.5	96
38004	F03	Treated	EGFR	TRCN0000121202	CCCTGTAACCTGACTGGTTAA	GACTGG	0.87	96
38004	F04	Treated	ATG5	TRCN0000330392	CCTTTCATTCAGAAGCTGTTT	GAAGCT	0.67	96
38004	F05	Treated	CHMP2A	TRCN0000138966	CTAGAGACCCAGGAGAAGAAA	GGAGAA	0.76	96
38004	F06	Treated	SLIRP	TRCN0000154866	GACTTCGGAATGCACTACAAC	GCACTA	0.78	96
38004	F07	Treated	CHMP2A	TRCN0000122479	CATGGATATGAAGGAGGAGAT	AGGAGG	0.58	96
38004	F08	Treated	RB1	TRCN0000295842	CAGAGATCGTGTATTGAGATT	TATTGA	0.73	96
38004	F09	Treated	BECN1	TRCN0000033551	GCCAGGATGATGTCCACAGAA	GTCCAC	0.28	96
38004	F10	Treated	MTOR	TRCN0000199323	CCCGGATCATTCACCCTATTG	CACCCT	0.74	96
38004	F11	Treated	BECN1	TRCN0000033553	GCTTGGGTGTCCTCACAATTT	CTCACA	0.71	96
38004	F12	CTRL	lacZ	TRCN0000072237	CGCGCCTTTCGGCGGTGAAAT	GCGGTG	0.65	96
38004	F13	Treated	HDAC1	TRCN0000195103	CCTAATGAGCTTCCATACAAT	TCCATA	0.66	96
38004	F14	Treated	MTOR	TRCN0000038677	GCCAGAATCTATTCATTCTTT	TTCATT	0.62	96
38004	F15	Treated	HDAC4	TRCN0000314667	GAATCTGAACCACTGCATTTC	ACTGCA	0.89	96
38004	F16	Treated	MTOR	TRCN0000221544	GCTGTGCTACACTACAAACAT	CTACAA	0.65	96
38004	F17	Treated	EGFR	TRCN0000295969	GCCACAAAGCAGTGAATTTAT	GTGAAT	0.08	96
38004	F18	Untreated	0	TRCN0000000000	0	0	0.03	96
38004	F19	Treated	RAC1	TRCN0000004870	GCTAAGGAGATTGGTGCTGTA	TGGTGC	0.94	96
38004	F20	Treated	MTOR	TRCN0000038678	GCATGGAAGAATACACCTGTA	TACACC	0.6	96
38004	F21	CTRL	EMPTY	TRCN0000208001	0	0	0.89	96
38004	F22	CTRL	EMPTY	TRCN0000208001	0	0	0.87	96
38004	F23	CTRL	lacZ	TRCN0000072237	CGCGCCTTTCGGCGGTGAAAT	GCGGTG	0.68	96
38004	F24	Treated	E2F1	TRCN0000000250	GACCTCTTCGACTGTGACTTT	CTGTGA	0.77	96
38004	G01	Treated	MELK	TRCN0000199147	CGGGTTGTCTTCCGTCAGATA	CCGTCA	0.53	96
38004	G02	CTRL	GFP	TRCN0000072182	TCTCGGCATGGACGAGCTGTA	ACGAGC	0.76	96
38004	G03	Treated	NDUFAF4	TRCN0000343059	CATGTCAAGAGCCGAAGGAAT	CCGAAG	0.71	96
38004	G04	Treated	HDAC2	TRCN0000195198	CAGACTGATATGGCTGTTAAT	GGCTGT	0.63	96
38004	G05	Treated	TSC2	TRCN0000040179	GCTCATCAACAGGCAGTTCTA	GGCAGT	0.78	96
38004	G06	Treated	EIF2AK3	TRCN0000196610	GAAACAGCTATTCTCATAAAG	TCTCAT	0.72	96
38004	G07	Treated	PTK2	TRCN0000001620	CCGGTCGAATGATAAGGTGTA	ATAAGG	0.85	96
38004	G08	Treated	HDAC2	TRCN0000004821	GCCTATTATCTCAAAGGTGAT	CAAAGG	0.03	96
38004	G09	Treated	NDUFAF4	TRCN0000140034	GAAGTCGAAATCTTCCCTCCT	CTTCCC	0.82	96
38004	G10	Treated	HDAC7	TRCN0000199374	CCACTATTCCTGGCTCTGCAA	GGCTCT	0.2	96
38004	G11	Treated	PGK1	TRCN0000195079	CAAATGGAACACGGAGGATAA	CGGAGG	0.98	96
38004	G12	Treated	RPS6KB1	TRCN0000315001	AGCACAGCAAATCCTCAGACA	TCCTCA	0.76	96
38004	G13	Treated	LMNB2	TRCN0000072421	GCAGCAGGAGTACGACTTCAA	ACGACT	0.82	96
38004	G14	Treated	RPS6KB1	TRCN0000196342	GCATGTATGATACTCCATAAA	ACTCCA	0.87	96
38004	G15	Treated	PTK2	TRCN0000196310	GATGTTGGTTTAAAGCGATTT	AAAGCG	0.75	96
38004	G16	Treated	HDAC2	TRCN0000197086	GCTGTGAAGTTAAACCGACAA	AAACCG	0.98	96
38004	G17	Treated	LMNB2	TRCN0000255445	AGTGCCGCTGAAGATCGCATT	AGATCG	0.98	96
38004	G18	Treated	GNE	TRCN0000356583	CCGATCATGTTTGGCATTAAA	TGGCAT	0.92	96
38004	G19	Treated	PGK1	TRCN0000195247	CTGACAAGTTTGATGAGAATG	GATGAG	0.8	96
38004	G20	Treated	EIF2AK3	TRCN0000001400	GCACACAGATTACAGTCAGAT	ACAGTC	0.78	96
38004	G21	Treated	CDCA7L	TRCN0000364569	CACTGTCTCAGCCGCTAAATT	CCGCTA	1.15	96
38004	G22	Treated	EIF2AK3	TRCN0000195610	CAGGACCTTAACTGATGTAAG	CTGATG	0.93	96
38004	G23	Treated	PTK2	TRCN0000121320	GTCTAGAAATACGGCGATCAT	CGGCGA	0.92	96
38004	G24	Treated	EIF2AK3	TRCN0000262376	CTCAAATTTCCACCATTATTT	ACCATT	0.74	96
38004	H01	Treated	BECN1	TRCN0000033549	CCCGTGGAATGGAATGAGATT	GAATGA	0.6	96
38004	H02	Untreated	0	TRCN0000000000	0	0	0.02	96
38004	H03	Treated	CDK2	TRCN0000039958	GCCTTCCTACACGTTAGATTT	CGTTAG	0.96	96
38004	H04	Treated	MTOR	TRCN0000221545	GCCTTGTTTGTGGCTCTGAAT	GGCTCT	0.77	96
38004	H05	Treated	HDAC1	TRCN0000195672	CCACAGCGATGACTACATTAA	ACTACA	0.58	96
38004	H06	Treated	RB1	TRCN0000010418	GACTTCTACTCGAACACGAAT	GAACAC	0.86	96
38004	H07	Treated	BECN1	TRCN0000299864	CCCGTGGAATGGAATGAGATT	GAATGA	0.57	96
38004	H08	Treated	E2F1	TRCN0000039658	CAGGATGGATATGAGATGGGA	TGAGAT	0.8	96
38004	H09	Treated	CDC42	TRCN0000047632	CAGATGTATTTCTAGTCTGTT	CTAGTC	0.79	96
38004	H10	Treated	WWTR1	TRCN0000370006	TAAGCTTTATGGGTGTTAATT	GGTGTT	0.93	96
38004	H11	Treated	EGFR	TRCN0000121329	CAGCATGTCAAGATCACAGAT	GATCAC	0.73	96
38004	H12	Treated	E2F1	TRCN0000039659	CGCTATGAGACCTCACTGAAT	CTCACT	0.77	96
38004	H13	Treated	EGFR	TRCN0000039635	CCCGTCGCTATCAAGGAATTA	CAAGGA	0.99	96
38004	H14	Treated	E2F1	TRCN0000010328	CTACTCAGCCTGGAGCAAGAA	GGAGCA	0.84	96
38004	H15	Treated	BECN1	TRCN0000033550	CCGACTTGTTCCTTACGGAAA	CTTACG	0.86	96
38004	H16	Treated	ATF4	TRCN0000013577	GTTGGTCAGTCCCTCCAACAA	CCTCCA	0.53	96
38004	H17	Treated	HDAC4	TRCN0000004829	CGACTCATCTTGTAGCTTATT	GTAGCT	0.8	96
38004	H18	Treated	YAP1	TRCN0000107265	CCCAGTTAAATGTTCACCAAT	GTTCAC	0.76	96
38004	H19	Treated	HDAC1	TRCN0000004817	CCGCAAGAACTCTTCCAACTT	CTTCCA	0.83	96
38004	H20	Treated	MTOR	TRCN0000221542	GCTGCTGTTGAAGAATATATT	AGAATA	0.66	96
38004	H21	Treated	HDAC1	TRCN0000197198	GCAACCATAAGACAAACTCCT	ACAAAC	0.62	96
38004	H22	Treated	ATG5	TRCN0000330395	AGATTGAAGGATCAACTATTT	TCAACT	0.76	96
38004	H23	Treated	HDAC1	TRCN0000004816	GCCGGTCATGTCCAAAGTAAT	CCAAAG	0.77	96
38004	H24	Treated	E2F1	TRCN0000000252	TAAGAGCAAACAAGGCCCGAT	AAGGCC	1.04	96
38004	I01	Treated	KIF11	TRCN0000256368	TGACTTTGGGAAGGGTCATTA	AGGGTC	0.67	96
38004	I02	Treated	HDAC7	TRCN0000199823	GCTGCGCTATAAGCCCAAGAA	AGCCCA	0.05	96
38004	I03	Treated	LMNB2	TRCN0000255446	TGGGTAATTGGAGGTTCATTG	AGGTTC	0.55	96
38004	I04	Treated	GNE	TRCN0000006170	GCCAGTCACTATATCCACATT	TATCCA	0.95	96
38004	I05	Treated	PGK1	TRCN0000196810	GCAAGGATGTTCTGTTCTTGA	CTGTTC	1.13	96
38004	I06	Treated	GNE	TRCN0000195218	CTGGTTATTGTTCAGACATTC	TCAGAC	0.81	96
38004	I07	Treated	LMNB2	TRCN0000255444	TCGGCAATAGCTCACCGTTTA	TCACCG	0.67	96
38004	I08	Treated	GRB10	TRCN0000063685	GCCCTGGTGAACGATATGAAT	CGATAT	0.93	96
38004	I09	Treated	MELK	TRCN0000280098	GCCTGAAAGAAACTCCAATTA	ACTCCA	0.76	96
38004	I10	Treated	RPS6KB1	TRCN0000195109	CCGGAGAATATCATGCTTAAT	CATGCT	0.91	96
38004	I11	Treated	MELK	TRCN0000280031	CCTATCTAGCTGCAAGGTATA	GCAAGG	0.82	96
38004	I12	Treated	GRB10	TRCN0000370751	GTTGGACTTAAACGACGATTT	ACGACG	0.94	96
38004	I13	CTRL	RFP	TRCN0000072208	GCTTCAAGTGGGAGCGCGTGA	GAGCGC	0.95	96
38004	I14	Treated	BCL2L1	TRCN0000299585	GCTCACTCTTCAGTCGGAAAT	AGTCGG	1	96
38004	I15	Treated	KIF11	TRCN0000116501	GCCAATGTTGTGAGGCTTCAA	GAGGCT	0.92	96
38004	I16	Treated	HDAC7	TRCN0000197081	GCTAAAGAATGGTTTCGCTGT	GTTTCG	1.1	96
38004	I17	Treated	MELK	TRCN0000196408	GAGAGCTGTTTGACTATATAA	GACTAT	0.76	96
38004	I18	Treated	HDAC2	TRCN0000004822	GCAGACTCATTATCTGGTGAT	ATCTGG	0.86	96
38004	I19	Treated	TSC2	TRCN0000040181	CCAACGAAGACCTTCACGAAA	CTTCAC	1.03	96
38004	I20	Treated	HDAC5	TRCN0000004836	GCTCAAGAATGGATTTGCCAT	GATTTG	0.79	96
38004	I21	CTRL	EMPTY	TRCN0000208001	0	0	0.88	96
38004	I22	Treated	LRPPRC	TRCN0000040202	CCTCAAAGGAATGCAAGAATT	TGCAAG	0.61	96
38004	I23	Treated	NDUFAF4	TRCN0000122226	GAAGCATTGACACTTCTCAAT	ACTTCT	0.96	96
38004	I24	CTRL	RFP	TRCN0000072209	CTCAGTTCCAGTACGGCTCCA	TACGGC	0.69	96
38004	J01	Treated	CDK2	TRCN0000000591	CTCCTGGGCTGCAAATATTAT	CAAATA	0.87	96
38004	J02	CTRL	LUCIFERASE	TRCN0000072249	GCGGTTGCCAAGAGGTTCCAT	GAGGTT	0.66	96
38004	J03	Treated	RAC1	TRCN0000004871	CGCAAACAGATGTGTTCTTAA	GTGTTC	1.08	96
38004	J04	Treated	RB1	TRCN0000040163	CCACATTATTTCTAGTCCAAA	CTAGTC	0.84	96
38004	J05	Treated	HDAC4	TRCN0000004830	CGTGGGTTTCAACGTCAACAT	ACGTCA	0.84	96
38004	J06	CTRL	lacZ	TRCN0000072232	CGTCGTATTACAACGTCGTGA	AACGTC	0.86	96
38004	J07	Treated	HDAC6	TRCN0000004841	GCACAGTCTTATGGATGGCTA	TGGATG	0.6	96
38004	J08	Treated	YAP1	TRCN0000107269	CGACCAATAGCTCAGATCCTT	TCAGAT	0.57	96
38004	J09	Treated	CHMP2A	TRCN0000139572	CATTGATGATGCCATGGGTGA	CCATGG	0.77	96
38004	J10	Treated	WWTR1	TRCN0000370007	GCGTTCTTGTGACAGATTATA	ACAGAT	0.66	96
38004	J11	Treated	HDAC3	TRCN0000199964	CTTTGAGTTCTGCTCGCGTTA	GCTCGC	0.84	96
38004	J12	Treated	SLIRP	TRCN0000155261	GAAGGACTTCGGAATGCACTA	GAATGC	0.6	96
38004	J13	Treated	EGFR	TRCN0000310112	GCCAAGCCAAATGGCATCTTT	TGGCAT	1.39	96
38004	J14	CTRL	RFP	TRCN0000072209	CTCAGTTCCAGTACGGCTCCA	TACGGC	1.03	96
38004	J15	Treated	CDC42	TRCN0000310772	GACTCTGTAACAGACTAATTG	AGACTA	0.87	96
38004	J16	Treated	ATF4	TRCN0000013573	GCCTAGGTCTCTTAGATGATT	TTAGAT	0.85	96
38004	J17	Treated	CDK2	TRCN0000195003	CCTCAGAATCTGCTTATTAAC	GCTTAT	0.88	96
38004	J18	Treated	RB1	TRCN0000295892	GTGCGCTCTTGAGGTTGTAAT	AGGTTG	0.72	96
38004	J19	Treated	CDC42	TRCN0000047628	CCCTCTACTATTGAGAAACTT	TGAGAA	0.8	96
38004	J20	Treated	XBP1	TRCN0000019805	GCGGTATTGACTCTTCAGATT	TCTTCA	0.72	96
38004	J21	Treated	CHMP2A	TRCN0000140813	GCAGGCAGAGATCATGGATAT	TCATGG	0.74	96
38004	J22	CTRL	GFP	TRCN0000072188	CCCGACCACATGAAGCAGCAC	GAAGCA	0.72	96
38004	J23	CTRL	LUCIFERASE	TRCN0000072249	GCGGTTGCCAAGAGGTTCCAT	GAGGTT	0.81	96
38004	J24	Treated	E2F1	TRCN0000039660	CGTGGACTCTTCGGAGAACTT	CGGAGA	0.73	96
38004	K01	CTRL	GFP	TRCN0000072188	CCCGACCACATGAAGCAGCAC	GAAGCA	0.81	96
38004	K02	Treated	HDAC5	TRCN0000004838	GCCGGGTTTGATGCTGTTGAA	TGCTGT	0.77	96
38004	K03	Treated	KIF11	TRCN0000256366	GCGAGCCCAGATCAACCTTTA	TCAACC	0.88	96
38004	K04	Treated	HDAC7	TRCN0000255687	GATCCGGGTGCACAGTAAATA	ACAGTA	0.67	96
38004	K05	Treated	NDUFAF4	TRCN0000144211	CCAGAAGTTAAAGGAGAGATT	AGGAGA	0.85	96
38004	K06	Treated	HDAC2	TRCN0000004819	CAGTCTCACCAATTTCAGAAA	ATTTCA	0.83	96
38004	K07	Treated	PGK1	TRCN0000006181	CGGAGCTAAAGTTGCAGACAA	TTGCAG	0.89	96
38004	K08	Treated	BCL2L1	TRCN0000033500	GTGGAACTCTATGGGAACAAT	TGGGAA	0.82	96
38004	K09	Treated	LMNB2	TRCN0000072418	CGGCAGTTCTTTGTTAAAGAT	TGTTAA	0.88	96
38004	K10	Treated	HDAC5	TRCN0000004835	GCTAGAGAAAGTCATCGAGAT	TCATCG	0.98	96
38004	K11	Treated	PGK1	TRCN0000006179	CCCAAGCATCAAATTCTGCTT	AATTCT	1.12	96
38004	K12	Treated	RPS6KB1	TRCN0000003159	AGCACAGCAAATCCTCAGACA	TCCTCA	0.61	96
38004	K13	Treated	CDCA7L	TRCN0000017935	GCCACAGGAATCCTCATTCAT	CCTCAT	0.91	96
38004	K14	Treated	GRB10	TRCN0000271640	CATGGCCAGTGAGAGTAAATT	AGAGTA	0.84	96
38004	K15	Treated	CDCA7L	TRCN0000017933	GCAGGATTTACGCAGAGTGAT	GCAGAG	0.84	96
38004	K16	Treated	LRPPRC	TRCN0000010373	GACCATAACTCTGTGCACTTG	TGTGCA	0.69	96
38004	K17	Treated	PGK1	TRCN0000342769	GCCAAGATTGTCAAAGACCTA	CAAAGA	0.89	96
38004	K18	Treated	BCL2L1	TRCN0000033502	AGAGCTTTGAACAGGATACTT	CAGGAT	0.96	96
38004	K19	Treated	NDUFAF4	TRCN0000144305	CAGATTAGTCTCTATCCAGAA	CTATCC	0.68	96
38004	K20	Treated	EIF2AK3	TRCN0000262379	TAGCAGCAATCCCTAATATAT	CCTAAT	0.87	96
38004	K21	Treated	PTK2	TRCN0000121317	GCAATGTTATTTCTCTTGGAA	TCTCTT	0.76	96
38004	K22	Treated	EIF2AK3	TRCN0000195162	CGGCAGGTCATTAGTAATTAT	TAGTAA	0.77	96
38004	K23	Treated	KIF11	TRCN0000256362	GGAGGAGATAGAACGTTTAAA	AACGTT	0.69	96
38004	K24	Treated	GRB10	TRCN0000063684	CCCATGAATTTCTTCCCAGAA	CTTCCC	0.8	96
38004	L01	Treated	CDC42	TRCN0000381509	GAGTAATCTGGGACATCTTAG	GACATC	0.89	96
38004	L02	Treated	YAP1	TRCN0000300282	CCCAGTTAAATGTTCACCAAT	GTTCAC	0.59	96
38004	L03	Treated	CDK2	TRCN0000000590	CTATGCCTGATTACAAGCCAA	TACAAG	0.88	96
38004	L04	Treated	RB1	TRCN0000295841	GACTTCTACTCGAACACGAAT	GAACAC	0.76	96
38004	L05	Treated	CDK2	TRCN0000196690	GAGCTTAACCATCCTAATATT	TCCTAA	0.62	96
38004	L06	Treated	MTOR	TRCN0000197118	GTTTAGAGCAAGGGCTCAGAA	GGGCTC	0.71	96
38004	L07	Treated	EGFR	TRCN0000295968	GCTGCTCTGAAATCTCCTTTA	ATCTCC	0.84	96
38004	L08	Treated	E2F1	TRCN0000000249	TAACTGCACTTTCGGCCCTTT	TCGGCC	0.74	96
38004	L09	Treated	CDC42	TRCN0000303773	CTTACACAGAAAGGCCTAAAG	AGGCCT	0.82	96
38004	L10	Treated	SLIRP	TRCN0000154516	GCTTTCACAGAGGTTTGGGTT	GGTTTG	0.71	96
38004	L11	Treated	EGFR	TRCN0000121068	GCCACAAAGCAGTGAATTTAT	GTGAAT	0.75	96
38004	L12	Treated	HSP90AA1	TRCN0000001025	GTTATCCTACACCTGAAAGAA	CCTGAA	0.87	96
38004	L13	Treated	HDAC6	TRCN0000004840	GCCTACGAGTTTAACCCAGAA	TAACCC	0.67	96
38004	L14	Treated	ATG5	TRCN0000150940	GCAGAACCATACTATTTGCTT	CTATTT	0.9	96
38004	L15	Treated	CHMP2A	TRCN0000142935	CCAGATCCAGAAGATCATGAT	AGATCA	0.7	96
38004	L16	Treated	SLIRP	TRCN0000152814	GAGTCAGCTGAAAGAACACTT	AAGAAC	0.89	96
38004	L17	Treated	HDAC6	TRCN0000314910	GTCACTTCGAAGCGAAATATT	GCGAAA	0.88	96
38004	L18	Treated	RB1	TRCN0000010419	CAGAGATCGTGTATTGAGATT	TATTGA	0.87	96
38004	L19	Treated	HDAC1	TRCN0000196998	GAAGATCAAACAGCGACTGTT	AGCGAC	0.86	96
38004	L20	Treated	SLIRP	TRCN0000154330	CGGAATGCACTACAACAGGAA	ACAACA	0.55	96
38004	L21	Treated	HDAC1	TRCN0000195467	CGGTTAGGTTGCTTCAATCTA	CTTCAA	0.95	96
38004	L22	Treated	E2F1	TRCN0000039661	ACCTGATGAATATCTGTACTA	ATCTGT	0.97	96
38004	L23	Treated	HDAC6	TRCN0000004842	CGGTAATGGAACTCAGCACAT	CTCAGC	0.66	96
38004	L24	Treated	HSP90AA1	TRCN0000001028	GAAGGATGGTGACAAGAAGAA	ACAAGA	0.41	96
38004	M01	Untreated	0	TRCN0000000000	0	0	0.02	96
38004	M02	Treated	RPS6KB1	TRCN0000315003	ATCCGATCACCTCGAAGATTT	TCGAAG	0.95	96
38004	M03	Treated	CDCA7L	TRCN0000364645	CAGACGACGTCACCGTATATC	ACCGTA	0.76	96
38004	M04	Treated	GRB10	TRCN0000063683	CCCTGGAATAATCTTGACAAT	TCTTGA	0.8	96
38004	M05	Treated	TSC2	TRCN0000295897	CAGCATTAATCTCTTACCATA	TCTTAC	0.97	96
38004	M06	Treated	RPS6KB1	TRCN0000003162	GCATCGGCACCACTTCCAATA	ACTTCC	0.63	96
38004	M07	Treated	PGK1	TRCN0000006178	GCCTACTTTATGGCAGACATT	GGCAGA	0.93	96
38004	M08	Treated	HDAC7	TRCN0000004847	GCTGATCTATGACTCGGTCAT	ACTCGG	0.71	96
38004	M09	Treated	KIF11	TRCN0000256361	GTATACTGAAGAACCTCTAAG	AACCTC	0.58	96
38004	M10	Treated	HDAC5	TRCN0000004834	GACTGTTATTAGCACCTTTAA	GCACCT	0.65	96
38004	M11	Treated	PGK1	TRCN0000006182	CCTATGAAGAACAACCAGATA	CAACCA	0.82	96
38004	M12	Treated	GNE	TRCN0000196714	GTACCCTTGTTCAAAGATATA	CAAAGA	0.74	96
38004	M13	Untreated	0	TRCN0000000000	0	0	0.03	96
38004	M14	CTRL	LUCIFERASE	TRCN0000072248	AGTCAAGTAACAACCGCGAAA	AACCGC	0.7	96
38004	M15	Treated	KIF11	TRCN0000256369	GAAGTACATAAGACCTTATTT	GACCTT	0.68	96
38004	M16	Treated	GRB10	TRCN0000063686	CCAGAGTAATCCAAAGGCATT	CAAAGG	0.84	96
38004	M17	CTRL	lacZ	TRCN0000072237	CGCGCCTTTCGGCGGTGAAAT	GCGGTG	0.84	96
38004	M18	Treated	HDAC5	TRCN0000004837	CCAACTTGAAAGTGCGTTCAA	GTGCGT	0.73	96
38004	M19	CTRL	LUCIFERASE	TRCN0000072246	CAAATCACAGAATCGTCGTAT	ATCGTC	0.84	96
38004	M20	Treated	GNE	TRCN0000006169	GCAGTTAAACACGTCCCATTT	CGTCCC	0.72	96
38004	M21	Treated	KIF11	TRCN0000256367	CACGTACCCTTCATCAAATTT	CATCAA	0.81	96
38004	M22	Treated	GRB10	TRCN0000336620	GATGACGGGAACACCAAATTC	CACCAA	0.8	96
38004	M23	Treated	KIF11	TRCN0000116498	GCGCCCATTCAATAGTAGAAT	ATAGTA	1.01	96
38004	M24	Treated	BCL2L1	TRCN0000033499	GCTCACTCTTCAGTCGGAAAT	AGTCGG	0.51	96
38004	N01	Treated	CHMP2A	TRCN0000122300	CCAGAAGATCATGATGGAGTT	TGATGG	0.71	96
38004	N02	Treated	MTOR	TRCN0000038676	CCTCCTATTGTTAAGTTGTTT	TAAGTT	0.87	96
38004	N03	Treated	HDAC3	TRCN0000194993	CAAGAGTCTTAATGCCTTCAA	ATGCCT	0.61	96
38004	N04	Treated	ATG5	TRCN0000330394	CCTGAACAGAATCATCCTTAA	TCATCC	0.56	96
38004	N05	Treated	EGFR	TRCN0000121071	CCGTGGCTTGCATTGATAGAA	ATTGAT	0.82	96
38004	N06	Treated	MTOR	TRCN0000195453	CAGGCCTATGGTCGAGATTTA	TCGAGA	0.85	96
38004	N07	Treated	CDK2	TRCN0000010470	TACTTCTATGCCTGATTACAA	CTGATT	0.7	96
38004	N08	Treated	SLIRP	TRCN0000155235	GTATCAATCAGCCGGTTGCTT	CCGGTT	0.84	96
38004	N09	Treated	CHMP2A	TRCN0000122604	GCCAAGCAAGGCCAGATGGAT	CCAGAT	0.77	96
38004	N10	Treated	XBP1	TRCN0000278051	GCCTGTCTGTACTTCATTCAA	CTTCAT	0.8	96
38004	N11	Treated	RAC1	TRCN0000004873	CCCTACTGTCTTTGACAATTA	TTGACA	0.73	96
38004	N12	Treated	SLIRP	TRCN0000154753	GCCATGTCAGAAGGTGCATTT	AGGTGC	0.88	96
38004	N13	CTRL	lacZ	TRCN0000072237	CGCGCCTTTCGGCGGTGAAAT	GCGGTG	0.77	96
38004	N14	Treated	HSP90AA1	TRCN0000315009	TACTTGGAGGAACGAAGAATA	ACGAAG	0.57	96
38004	N15	Treated	HDAC3	TRCN0000004826	GCACCCAATGAGTTCTATGAT	GTTCTA	0.7	96
38004	N16	Treated	ATF4	TRCN0000013574	CCACTCCAGATCATTCCTTTA	CATTCC	0.72	96
38004	N17	Treated	CDC42	TRCN0000047629	CGGAATATGTACCGACTGTTT	CCGACT	0.93	96
38004	N18	CTRL	EMPTY	TRCN0000208001	0	0	0.77	96
38004	N19	Treated	RAC1	TRCN0000004869	CCTTCTTAACATCACTGTCTT	TCACTG	0.75	96
38004	N20	Treated	RB1	TRCN0000040167	CGAAATTGGATCACAGCGATA	CACAGC	0.66	96
38004	N21	Treated	HDAC6	TRCN0000314909	TATCCTAGAGGGTGGCTATAA	GTGGCT	0.8	96
38004	N22	Treated	SLIRP	TRCN0000155487	GCGCTGCGTAGAAGTATCAAT	AAGTAT	0.7	96
38004	N23	Treated	HDAC6	TRCN0000004839	CATCCCATCCTGAATATCCTT	GAATAT	0.18	96
38004	N24	Untreated	0	TRCN0000000000	0	0	0.01	96
38004	O01	CTRL	lacZ	TRCN0000072232	CGTCGTATTACAACGTCGTGA	AACGTC	0.67	96
38004	O02	Treated	HDAC2	TRCN0000342605	CAGTCTCACCAATTTCAGAAA	ATTTCA	0.79	96
38004	O03	Treated	MELK	TRCN0000297346	CTGAGTTAATACAAGGCAAAT	CAAGGC	0.85	96
38004	O04	CTRL	lacZ	TRCN0000072237	CGCGCCTTTCGGCGGTGAAAT	GCGGTG	0.88	96
38004	O05	Treated	MELK	TRCN0000196273	GCGGGATTAATAGACTATGAT	AGACTA	0.62	96
38004	O06	Treated	HDAC7	TRCN0000195442	CAAGTAGTTGGAACCAGAGAA	AACCAG	0.82	96
38004	O07	Treated	PGK1	TRCN0000197075	GATTGTGTGGAATGGTCCTGT	ATGGTC	0.75	96
38004	O08	Treated	HDAC2	TRCN0000196590	GACGGTATCATTCCATAAATA	TCCATA	0.91	96
38004	O09	Treated	PGK1	TRCN0000006180	GCCAAGATTGTCAAAGACCTA	CAAAGA	0.79	96
38004	O10	Treated	GNE	TRCN0000195274	CTACCAAGTTTCATACCAAAT	CATACC	0.66	96
38004	O11	Treated	LMNB2	TRCN0000255443	CAAGAGGCTGCTACGTGATGT	TACGTG	0.94	96
38004	O12	Treated	EIF2AK3	TRCN0000001401	CCTCAAGCCATCCAACATATT	CCAACA	0.96	96
38004	O13	Treated	CDCA7L	TRCN0000017934	GCACGCTTACAGAATGAGAAA	GAATGA	0.87	96
38004	O14	Treated	BCL2L1	TRCN0000033501	GTTTAGTGATGTGGAAGAGAA	TGGAAG	0.82	96
38004	O15	Treated	CDK2	TRCN0000197236	GACAGGGATTGTGCTTCATTC	TGCTTC	0.52	96
38004	O16	Treated	BCL2L1	TRCN0000033503	CGACGAGTTTGAACTGCGGTA	AACTGC	0.67	96
38004	O17	Treated	KIF11	TRCN0000265789	TTTGATCTGGCAACCATATTT	AACCAT	1.04	96
38004	O18	Treated	LRPPRC	TRCN0000040199	GCCTCATCATAACGCAAGTTA	ACGCAA	0.76	96
38004	O19	Treated	PTK2	TRCN0000194984	CAACAGGTGAAGAGCGATTAT	GAGCGA	0.96	96
38004	O20	Untreated	0	TRCN0000000000	0	0	0.03	96
38004	O21	Treated	MELK	TRCN0000001646	GAACCAGCATAAGAGAGAAAT	AGAGAG	0.88	96
38004	O22	Treated	GNE	TRCN0000196749	GATGACCGTTTCTTAACAATC	CTTAAC	0.77	96
38004	O23	Treated	LMNB2	TRCN0000265640	GAGCTCTGACCAGAACGACAA	AGAACG	0.65	96
38004	O24	Treated	HDAC2	TRCN0000196321	GACGGTGATATTGGAAATTAT	TGGAAA	0.79	96
38004	P01	Treated	CDK2	TRCN0000010469	GCCATCAAGCTAGCAGACTTT	AGCAGA	0.55	96
38004	P02	Treated	ATF4	TRCN0000013575	GCCAAGCACTTCAAACCTCAT	CAAACC	0.6	96
38004	P03	CTRL	GFP	TRCN0000072188	CCCGACCACATGAAGCAGCAC	GAAGCA	0.47	96
38004	P04	Treated	ATF4	TRCN0000329696	TGGATGCCCTGTTGGGTATAG	TTGGGT	0.73	96
38004	P05	Treated	CDC42	TRCN0000299932	CAGATGTATTTCTAGTCTGTT	CTAGTC	0.64	96
38004	P06	Treated	XBP1	TRCN0000019807	GACCCAGTCATGTTCTTCAAA	GTTCTT	0.9	96
38004	P07	Treated	BECN1	TRCN0000033552	CTCAAGTTCATGCTGACGAAT	GCTGAC	0.59	96
38004	P08	Treated	XBP1	TRCN0000019804	GCCTGTCTGTACTTCATTCAA	CTTCAT	0.72	96
38004	P09	Treated	HDAC4	TRCN0000004832	GCCAAAGATGACTTCCCTCTT	CTTCCC	0.09	96
38004	P10	Treated	HSP90AA1	TRCN0000001027	TCATCAATACTTTCTACTCGA	TTCTAC	0.73	96
38004	P11	Treated	HDAC1	TRCN0000004814	CGTTCTTAACTTTGAACCATA	TTGAAC	0.54	96
38004	P12	Untreated	0	TRCN0000000000	0	0	0.03	96
38004	P13	Treated	EGFR	TRCN0000039634	GCTGGATGATAGACGCAGATA	GACGCA	0.63	96
38004	P14	Treated	MTOR	TRCN0000221543	GCAACCCTTCTTTGACAACAT	TTGACA	0.86	96
38004	P15	Treated	EGFR	TRCN0000195303	CGCAAAGTGTGTAACGGAATA	TAACGG	0.79	96
38004	P16	Treated	E2F1	TRCN0000010327	GACATCACCAACGTCCTTGAG	CGTCCT	0.58	96
38004	P17	Treated	CHMP2A	TRCN0000143644	CATGAACAGACAGCTGAAGTT	AGCTGA	0.35	96
38004	P18	Treated	XBP1	TRCN0000019808	AGATCGAAAGAAGGCTCGAAT	AGGCTC	0.76	96
38004	P19	CTRL	EMPTY	TRCN0000208001	0	0	0.74	96
38004	P20	Treated	RB1	TRCN0000040164	CGCGTGTAAATTCTACTGCAA	TCTACT	0.96	96
38004	P21	Treated	HDAC4	TRCN0000314735	CAAGAATTTGTCCTCAATAAA	CCTCAA	0.86	96
38004	P22	Treated	WWTR1	TRCN0000019471	CAGCCAAATCTCGTGATGAAT	CGTGAT	0.91	96
38004	P23	CTRL	RFP	TRCN0000072210	CGTAATGCAGAAGAAGACCAT	AGAAGA	0.53	96
38004	P24	Treated	WWTR1	TRCN0000019469	GCGATGAATCAGCCTCTGAAT	GCCTCT	1.37	96
38005	A01	Untreated	0	TRCN0000000000	0	0	0.01	96
38005	A02	Untreated	0	TRCN0000000000	0	0	0.01	96
38005	A03	Treated	BAD	TRCN0000033456	CCAGTCCTGGTGGGATCGGAA	GGGATC	0.94	96
38005	A04	Treated	CFLAR	TRCN0000007229	CCTCACCTTGTTTCGGACTAT	TTCGGA	1.13	96
38005	A05	Treated	EGFR	TRCN0000039634	GCTGGATGATAGACGCAGATA	GACGCA	0.67	96
38005	A06	Treated	CDCA7L	TRCN0000364569	CACTGTCTCAGCCGCTAAATT	CCGCTA	0.77	96
38005	A07	Treated	SLIRP	TRCN0000155281	GCGTAGAAGTATCAATCAGCC	TCAATC	0.87	96
38005	A08	Treated	EIF2AK3	TRCN0000001403	CCTTGTGAGTACGTGATGGTT	CGTGAT	0.88	96
38005	A09	Treated	CDC42	TRCN0000047629	CGGAATATGTACCGACTGTTT	CCGACT	0.87	96
38005	A10	CTRL	GFP	TRCN0000072182	TCTCGGCATGGACGAGCTGTA	ACGAGC	0.62	96
38005	A11	Treated	LMNB2	TRCN0000255443	CAAGAGGCTGCTACGTGATGT	TACGTG	0.93	96
38005	A12	Treated	PTK2	TRCN0000121320	GTCTAGAAATACGGCGATCAT	CGGCGA	0.81	96
38005	A13	Treated	HDAC7	TRCN0000255687	GATCCGGGTGCACAGTAAATA	ACAGTA	0.86	96
38005	A14	Treated	EIF2AK3	TRCN0000001400	GCACACAGATTACAGTCAGAT	ACAGTC	0.74	96
38005	A15	Treated	EGFR	TRCN0000195303	CGCAAAGTGTGTAACGGAATA	TAACGG	1.22	96
38005	A16	Treated	HDAC2	TRCN0000004821	GCCTATTATCTCAAAGGTGAT	CAAAGG	0.91	96
38005	A17	CTRL	GFP	TRCN0000072181	ACAACAGCCACAACGTCTATA	AACGTC	0.79	96
38005	A18	Treated	HDAC2	TRCN0000004823	GCAAATACTATGCTGTCAATT	GCTGTC	0.81	96
38005	A19	Treated	LMNB2	TRCN0000255445	AGTGCCGCTGAAGATCGCATT	AGATCG	0.69	96
38005	A20	Treated	HSP90AA1	TRCN0000315009	TACTTGGAGGAACGAAGAATA	ACGAAG	1	96
38005	A21	Treated	LMNB2	TRCN0000072421	GCAGCAGGAGTACGACTTCAA	ACGACT	0.76	96
38005	A22	Treated	RB1	TRCN0000295892	GTGCGCTCTTGAGGTTGTAAT	AGGTTG	0.84	96
38005	A23	Untreated	0	TRCN0000000000	0	0	0.09	96
38005	A24	Treated	E2F1	TRCN0000039659	CGCTATGAGACCTCACTGAAT	CTCACT	0.65	96
38005	B01	Untreated	0	TRCN0000000000	0	0	0.01	96
38005	B02	Untreated	0	TRCN0000000000	0	0	0.02	96
38005	B03	Treated	PARP2	TRCN0000007937	GATGAGTAACTGGGTGGGAAT	GGGTGG	0.94	96
38005	B04	Treated	PTPN12	TRCN0000002832	GCTTTGCAGGTTATCAGAGAT	TATCAG	1.09	96
38005	B05	Treated	MTOR	TRCN0000221542	GCTGCTGTTGAAGAATATATT	AGAATA	0.72	96
38005	B06	Treated	HDAC6	TRCN0000314909	TATCCTAGAGGGTGGCTATAA	GTGGCT	0.98	96
38005	B07	Treated	NDUFAF4	TRCN0000144305	CAGATTAGTCTCTATCCAGAA	CTATCC	0.92	96
38005	B08	Treated	BECN1	TRCN0000299864	CCCGTGGAATGGAATGAGATT	GAATGA	1.27	96
38005	B09	Treated	GRB10	TRCN0000271640	CATGGCCAGTGAGAGTAAATT	AGAGTA	0.98	96
38005	B10	Treated	BECN1	TRCN0000033551	GCCAGGATGATGTCCACAGAA	GTCCAC	0.06	96
38005	B11	Treated	RPS6KB1	TRCN0000003160	GCGACATCTTTCTCAACCTTA	CTCAAC	0.88	96
38005	B12	Treated	LRPPRC	TRCN0000040199	GCCTCATCATAACGCAAGTTA	ACGCAA	1.22	96
38005	B13	Treated	GRB10	TRCN0000370678	ATGCTCCTTTACCAGAATTAC	CCAGAA	1.12	96
38005	B14	Treated	RAC1	TRCN0000004869	CCTTCTTAACATCACTGTCTT	TCACTG	1	96
38005	B15	Treated	MELK	TRCN0000196273	GCGGGATTAATAGACTATGAT	AGACTA	0.56	96
38005	B16	Treated	HDAC3	TRCN0000004828	GCACCTAGTGTCCAGATTCAT	CCAGAT	0.03	96
38005	B17	Treated	MTOR	TRCN0000038675	CCTGGCAACAATAGGAGAATT	TAGGAG	0.88	96
38005	B18	Treated	YAP1	TRCN0000107265	CCCAGTTAAATGTTCACCAAT	GTTCAC	1.12	96
38005	B19	Treated	NDUFAF4	TRCN0000343058	CCAAAGATCCTGTGTCTTCCT	GTGTCT	1.1	96
38005	B20	Treated	XBP1	TRCN0000019808	AGATCGAAAGAAGGCTCGAAT	AGGCTC	0.99	96
38005	B21	Treated	GNE	TRCN0000196714	GTACCCTTGTTCAAAGATATA	CAAAGA	0.98	96
38005	B22	Treated	BECN1	TRCN0000033553	GCTTGGGTGTCCTCACAATTT	CTCACA	0.76	96
38005	B23	Treated	MTOR	TRCN0000038677	GCCAGAATCTATTCATTCTTT	TTCATT	0.81	96
38005	B24	Treated	YAP1	TRCN0000107268	GACCAATAGCTCAGATCCTTT	CAGATC	0.58	96
38005	C01	Treated	CDC42	TRCN0000047628	CCCTCTACTATTGAGAAACTT	TGAGAA	0.7	96
38005	C02	Treated	RB1	TRCN0000040166	CCTCCCATGTTGCTCAAAGAA	GCTCAA	0.72	96
38005	C03	Treated	EGFR	TRCN0000121329	CAGCATGTCAAGATCACAGAT	GATCAC	0.78	96
38005	C04	Treated	CDCA7L	TRCN0000364646	GCCATAACTGTTCGAGATAAA	TCGAGA	0.9	96
38005	C05	Treated	PGK1	TRCN0000006182	CCTATGAAGAACAACCAGATA	CAACCA	1.09	96
38005	C06	Treated	HDAC2	TRCN0000197100	GTTGCTCGATGTTGGACATAT	TTGGAC	0.84	96
38005	C07	Treated	CDC42	TRCN0000299931	CCTGATATCCTACACAACAAA	ACACAA	0.96	96
38005	C08	Treated	CDK2	TRCN0000000591	CTCCTGGGCTGCAAATATTAT	CAAATA	0.84	96
38005	C09	Treated	HDAC7	TRCN0000197081	GCTAAAGAATGGTTTCGCTGT	GTTTCG	1.12	96
38005	C10	CTRL	RFP	TRCN0000072209	CTCAGTTCCAGTACGGCTCCA	TACGGC	0.96	96
38005	C11	Treated	ATG5	TRCN0000150645	GATTCATGGAATTGAGCCAAT	TTGAGC	1.1	96
38005	C12	Treated	E2F1	TRCN0000039661	ACCTGATGAATATCTGTACTA	ATCTGT	0.83	96
38005	C13	Treated	PGK1	TRCN0000006178	GCCTACTTTATGGCAGACATT	GGCAGA	1.02	96
38005	C14	Treated	HDAC2	TRCN0000342605	CAGTCTCACCAATTTCAGAAA	ATTTCA	1.15	96
38005	C15	Treated	LMNB2	TRCN0000072418	CGGCAGTTCTTTGTTAAAGAT	TGTTAA	1.24	96
38005	C16	Treated	EIF2AK3	TRCN0000001401	CCTCAAGCCATCCAACATATT	CCAACA	1.23	96
38005	C17	Treated	CDC42	TRCN0000381509	GAGTAATCTGGGACATCTTAG	GACATC	1.08	96
38005	C18	Treated	HDAC2	TRCN0000196590	GACGGTATCATTCCATAAATA	TCCATA	1.14	96
38005	C19	Treated	HDAC7	TRCN0000004844	TCCACACAGAAATGTGAACTT	ATGTGA	0.99	96
38005	C20	Treated	CDK2	TRCN0000010469	GCCATCAAGCTAGCAGACTTT	AGCAGA	0.92	96
38005	C21	Treated	KIF11	TRCN0000256366	GCGAGCCCAGATCAACCTTTA	TCAACC	1.05	96
38005	C22	CTRL	lacZ	TRCN0000072236	CCAACGTGACCTATCCCATTA	TATCCC	1.11	96
38005	C23	CTRL	RFP	TRCN0000072208	GCTTCAAGTGGGAGCGCGTGA	GAGCGC	0.84	96
38005	C24	Untreated	0	TRCN0000000000	0	0	0.02	96
38005	D01	Treated	RPS6KB1	TRCN0000003162	GCATCGGCACCACTTCCAATA	ACTTCC	0.91	96
38005	D02	CTRL	lacZ	TRCN0000072237	CGCGCCTTTCGGCGGTGAAAT	GCGGTG	1.07	96
38005	D03	Treated	CHMP2A	TRCN0000122604	GCCAAGCAAGGCCAGATGGAT	CCAGAT	0.87	96
38005	D04	Treated	HDAC3	TRCN0000194993	CAAGAGTCTTAATGCCTTCAA	ATGCCT	1.14	96
38005	D05	CTRL	EMPTY	TRCN0000208001	0	0	0.93	96
38005	D06	Treated	LRPPRC	TRCN0000010372	GATGTGAGTCACTATAATGCT	CTATAA	0.8	96
38005	D07	Treated	CHMP2A	TRCN0000143825	GCTATGTGCGCAAGTTTGTAT	AAGTTT	1.11	96
38005	D08	CTRL	GFP	TRCN0000072188	CCCGACCACATGAAGCAGCAC	GAAGCA	0.84	96
38005	D09	Treated	WWTR1	TRCN0000019471	CAGCCAAATCTCGTGATGAAT	CGTGAT	1.01	96
38005	D10	Treated	HDAC6	TRCN0000004840	GCCTACGAGTTTAACCCAGAA	TAACCC	1.23	96
38005	D11	Treated	CHMP2A	TRCN0000122479	CATGGATATGAAGGAGGAGAT	AGGAGG	0.94	96
38005	D12	Treated	HDAC1	TRCN0000195467	CGGTTAGGTTGCTTCAATCTA	CTTCAA	0.9	96
38005	D13	Treated	RPS6KB1	TRCN0000315003	ATCCGATCACCTCGAAGATTT	TCGAAG	0.99	96
38005	D14	Treated	TSC2	TRCN0000040178	CGACGAGTCAAACAAGCCAAT	ACAAGC	0.95	96
38005	D15	Treated	NDUFAF4	TRCN0000122686	GCGAGAGCAGATTAGTCTCTA	TTAGTC	1.12	96
38005	D16	Treated	BCL2L1	TRCN0000033503	CGACGAGTTTGAACTGCGGTA	AACTGC	0.75	96
38005	D17	Treated	RPS6KB1	TRCN0000350402	TTTGCCATGAAGGTGCTTAAA	GGTGCT	1.12	96
38005	D18	CTRL	RFP	TRCN0000072209	CTCAGTTCCAGTACGGCTCCA	TACGGC	1.14	96
38005	D19	Treated	MELK	TRCN0000001642	CTCTTAACTATGTCTCTTTGT	GTCTCT	1.05	96
38005	D20	Treated	ATF4	TRCN0000013573	GCCTAGGTCTCTTAGATGATT	TTAGAT	0.83	96
38005	D21	Treated	CHMP2A	TRCN0000145250	GAAGATCATGATGGAGTTTGA	TGGAGT	0.9	96
38005	D22	Treated	BCL2L1	TRCN0000033499	GCTCACTCTTCAGTCGGAAAT	AGTCGG	1.15	96
38005	D23	Treated	CHMP2A	TRCN0000140662	CCTCAAGATCCAGACACTCAA	AGACAC	0.49	96
38005	D24	Treated	YAP1	TRCN0000300282	CCCAGTTAAATGTTCACCAAT	GTTCAC	0.73	96
38005	E01	Treated	EGFR	TRCN0000310112	GCCAAGCCAAATGGCATCTTT	TGGCAT	0.71	96
38005	E02	Treated	RB1	TRCN0000295842	CAGAGATCGTGTATTGAGATT	TATTGA	0.65	96
38005	E03	Treated	SLIRP	TRCN0000154516	GCTTTCACAGAGGTTTGGGTT	GGTTTG	0.8	96
38005	E04	Treated	E2F1	TRCN0000000251	CATCCAGCTCATTGCCAAGAA	TTGCCA	0.89	96
38005	E05	Treated	PGK1	TRCN0000342769	GCCAAGATTGTCAAAGACCTA	CAAAGA	0.96	96
38005	E06	Treated	PTK2	TRCN0000196310	GATGTTGGTTTAAAGCGATTT	AAAGCG	0.98	96
38005	E07	Treated	KIF11	TRCN0000256368	TGACTTTGGGAAGGGTCATTA	AGGGTC	1.27	96
38005	E08	Treated	CDK2	TRCN0000000587	GCCCTCTGAACTTGCCTTAAA	TTGCCT	0.78	96
38005	E09	Treated	PGK1	TRCN0000197075	GATTGTGTGGAATGGTCCTGT	ATGGTC	1.16	96
38005	E10	Treated	HSP90AA1	TRCN0000001027	TCATCAATACTTTCTACTCGA	TTCTAC	0.75	96
38005	E11	Treated	HDAC7	TRCN0000199823	GCTGCGCTATAAGCCCAAGAA	AGCCCA	1.11	96
38005	E12	Treated	E2F1	TRCN0000010327	GACATCACCAACGTCCTTGAG	CGTCCT	1.06	96
38005	E13	Treated	ATG5	TRCN0000150940	GCAGAACCATACTATTTGCTT	CTATTT	0.84	96
38005	E14	Treated	EIF2AK3	TRCN0000262373	TGCATCTGCCTGGTTACTTAA	GGTTAC	1.04	96
38005	E15	Treated	EGFR	TRCN0000121202	CCCTGTAACCTGACTGGTTAA	GACTGG	1.12	96
38005	E16	Treated	PTK2	TRCN0000121209	CCTCATATTGTGAAGCTGATT	GAAGCT	0.91	96
38005	E17	Treated	HDAC7	TRCN0000004847	GCTGATCTATGACTCGGTCAT	ACTCGG	0.95	96
38005	E18	Treated	CDCA7L	TRCN0000017937	CCAGTTATTGGCGGAATTGAA	CGGAAT	0.98	96
38005	E19	Untreated	0	TRCN0000000000	0	0	0.03	96
38005	E20	Treated	E2F1	TRCN0000039658	CAGGATGGATATGAGATGGGA	TGAGAT	1.16	96
38005	E21	CTRL	EMPTY	TRCN0000208001	0	0	0.99	96
38005	E22	CTRL	EMPTY	TRCN0000208001	0	0	0.99	96
38005	E23	Treated	HDAC7	TRCN0000199374	CCACTATTCCTGGCTCTGCAA	GGCTCT	0.53	96
38005	E24	Treated	HDAC2	TRCN0000004820	CCAGCGTTTGATGGACTCTTT	TGGACT	0.02	96
38005	F01	Treated	RPS6KB1	TRCN0000315001	AGCACAGCAAATCCTCAGACA	TCCTCA	0.69	96
38005	F02	Treated	LRPPRC	TRCN0000010373	GACCATAACTCTGTGCACTTG	TGTGCA	0.71	96
38005	F03	Treated	GRB10	TRCN0000063683	CCCTGGAATAATCTTGACAAT	TCTTGA	0.82	96
38005	F04	Treated	RAC1	TRCN0000004872	CGTGAAGAAGAGGAAGAGAAA	GGAAGA	0.02	96
38005	F05	Treated	RPS6KB1	TRCN0000003161	TATTTGCCATGAAGGTGCTTA	AAGGTG	0.8	96
38005	F06	Treated	HDAC6	TRCN0000004841	GCACAGTCTTATGGATGGCTA	TGGATG	0.82	96
38005	F07	Treated	GRB10	TRCN0000271642	GCAGTCAAATGGCAGTCAAAC	GCAGTC	0.95	96
38005	F08	Treated	ATF4	TRCN0000013575	GCCAAGCACTTCAAACCTCAT	CAAACC	0.7	96
38005	F09	Treated	RPS6KB1	TRCN0000003158	CCCATGATCTCCAAACGGCCA	CAAACG	0.8	96
38005	F10	Treated	HDAC1	TRCN0000197198	GCAACCATAAGACAAACTCCT	ACAAAC	0.73	96
38005	F11	Treated	MTOR	TRCN0000221544	GCTGTGCTACACTACAAACAT	CTACAA	0.92	96
38005	F12	Treated	HDAC4	TRCN0000004829	CGACTCATCTTGTAGCTTATT	GTAGCT	1.02	96
38005	F13	Treated	NDUFAF4	TRCN0000140034	GAAGTCGAAATCTTCCCTCCT	CTTCCC	0.91	96
38005	F14	Treated	HDAC1	TRCN0000004815	CGGTGGTTACACCATTCGTAA	CCATTC	1.03	96
38005	F15	Treated	WWTR1	TRCN0000370007	GCGTTCTTGTGACAGATTATA	ACAGAT	0.87	96
38005	F16	Treated	HDAC4	TRCN0000314737	CGGAGTGTCGACCTCCTATAA	CCTCCT	1.17	96
38005	F17	Treated	GNE	TRCN0000006168	GCCTTCTTAGAACTCTGCTTA	ACTCTG	1.03	96
38005	F18	Treated	LRPPRC	TRCN0000295840	CACCTTATGGACCGTGATTTA	CCGTGA	1.39	96
38005	F19	Treated	MELK	TRCN0000280028	CAGAAACAACAGGCAAACAAT	GGCAAA	0.89	96
38005	F20	Treated	HDAC4	TRCN0000314735	CAAGAATTTGTCCTCAATAAA	CCTCAA	0.96	96
38005	F21	CTRL	EMPTY	TRCN0000208001	0	0	0.93	96
38005	F22	CTRL	EMPTY	TRCN0000208001	0	0	1.1	96
38005	F23	Treated	GNE	TRCN0000006172	GCTGCATTCAACCAAACTGAT	CCAAAC	0.84	96
38005	F24	Treated	HDAC1	TRCN0000349638	CGGTTAGGTTGCTTCAATCTA	CTTCAA	1.12	96
38005	G01	Treated	LMNB2	TRCN0000255440	TAGCGTCAGCATCGAGGAGAT	TCGAGG	0.76	96
38005	G02	Treated	E2F1	TRCN0000039662	CCTGAGGAGTTCATCAGCCTT	CATCAG	0.76	96
38005	G03	Treated	CDC42	TRCN0000310772	GACTCTGTAACAGACTAATTG	AGACTA	1.22	96
38005	G04	Treated	RB1	TRCN0000295841	GACTTCTACTCGAACACGAAT	GAACAC	0.82	96
38005	G05	Treated	CDC42	TRCN0000047630	CCTGATATCCTACACAACAAA	ACACAA	0.89	96
38005	G06	Treated	E2F1	TRCN0000039660	CGTGGACTCTTCGGAGAACTT	CGGAGA	0.83	96
38005	G07	Treated	CDC42	TRCN0000303773	CTTACACAGAAAGGCCTAAAG	AGGCCT	0.48	96
38005	G08	Treated	CDK2	TRCN0000039958	GCCTTCCTACACGTTAGATTT	CGTTAG	0.84	96
38005	G09	Treated	SLIRP	TRCN0000150755	GAAAGAACACTTTGCACAGTT	TTGCAC	0.79	96
38005	G10	Treated	CDCA7L	TRCN0000369292	CTGTAGACAGGTGATACAAAG	TGATAC	0.86	96
38005	G11	Treated	KIF11	TRCN0000116498	GCGCCCATTCAATAGTAGAAT	ATAGTA	1.24	96
38005	G12	Treated	CDCA7L	TRCN0000017935	GCCACAGGAATCCTCATTCAT	CCTCAT	1.26	96
38005	G13	Treated	PGK1	TRCN0000006180	GCCAAGATTGTCAAAGACCTA	CAAAGA	0.89	96
38005	G14	Treated	CDK2	TRCN0000195003	CCTCAGAATCTGCTTATTAAC	GCTTAT	0.87	96
38005	G15	Treated	HDAC7	TRCN0000004845	GCCAGCAAGATCCTCATTGTA	CCTCAT	1.13	96
38005	G16	Treated	EIF2AK3	TRCN0000262376	CTCAAATTTCCACCATTATTT	ACCATT	1.27	96
38005	G17	Treated	LMNB2	TRCN0000255441	AGTTTGGCGAGGAGGATCTTT	GAGGAT	1.04	96
38005	G18	Treated	EIF2AK3	TRCN0000197197	GTTGTGCTAGCAACCCTAATA	AACCCT	0.82	96
38005	G19	Treated	SLIRP	TRCN0000155235	GTATCAATCAGCCGGTTGCTT	CCGGTT	1.17	96
38005	G20	Treated	CDK2	TRCN0000010470	TACTTCTATGCCTGATTACAA	CTGATT	0.74	96
38005	G21	CTRL	lacZ	TRCN0000072232	CGTCGTATTACAACGTCGTGA	AACGTC	0.87	96
38005	G22	Treated	CDK2	TRCN0000039962	GATCTCAAGAAATTCATGGAT	ATTCAT	0.93	96
38005	G23	CTRL	LUCIFERASE	TRCN0000072246	CAAATCACAGAATCGTCGTAT	ATCGTC	0.95	96
38005	G24	Treated	E2F1	TRCN0000000252	TAAGAGCAAACAAGGCCCGAT	AAGGCC	0.69	96
38005	H01	Treated	MELK	TRCN0000297346	CTGAGTTAATACAAGGCAAAT	CAAGGC	0.56	96
38005	H02	Treated	HDAC1	TRCN0000195103	CCTAATGAGCTTCCATACAAT	TCCATA	0.96	96
38005	H03	Treated	CHMP2A	TRCN0000138966	CTAGAGACCCAGGAGAAGAAA	GGAGAA	0.54	96
38005	H04	Treated	YAP1	TRCN0000107266	GCCACCAAGCTAGATAAAGAA	AGATAA	0.62	96
38005	H05	Treated	MELK	TRCN0000001645	CAGAAACAACAGGCAAACAAT	GGCAAA	0.74	96
38005	H06	Treated	RAC1	TRCN0000004871	CGCAAACAGATGTGTTCTTAA	GTGTTC	0.77	96
38005	H07	Treated	MELK	TRCN0000196408	GAGAGCTGTTTGACTATATAA	GACTAT	0.51	96
38005	H08	Treated	HDAC6	TRCN0000004839	CATCCCATCCTGAATATCCTT	GAATAT	0.62	96
38005	H09	Treated	RPS6KB1	TRCN0000194766	CCTATAATACTTGCAACTAAG	TGCAAC	0.85	96
38005	H10	Treated	HDAC4	TRCN0000004832	GCCAAAGATGACTTCCCTCTT	CTTCCC	0.22	96
38005	H11	CTRL	GFP	TRCN0000072188	CCCGACCACATGAAGCAGCAC	GAAGCA	0.69	96
38005	H12	Treated	TSC2	TRCN0000040179	GCTCATCAACAGGCAGTTCTA	GGCAGT	0.96	96
38005	H13	Treated	WWTR1	TRCN0000370006	TAAGCTTTATGGGTGTTAATT	GGTGTT	1.16	96
38005	H14	Treated	HDAC3	TRCN0000004826	GCACCCAATGAGTTCTATGAT	GTTCTA	0.96	96
38005	H15	Treated	CHMP2A	TRCN0000122300	CCAGAAGATCATGATGGAGTT	TGATGG	0.91	96
38005	H16	CTRL	GFP	TRCN0000072188	CCCGACCACATGAAGCAGCAC	GAAGCA	0.92	96
38005	H17	Treated	MTOR	TRCN0000038678	GCATGGAAGAATACACCTGTA	TACACC	0.98	96
38005	H18	Treated	RAC1	TRCN0000318430	GCTAAGGAGATTGGTGCTGTA	TGGTGC	0.73	96
38005	H19	Treated	MTOR	TRCN0000197118	GTTTAGAGCAAGGGCTCAGAA	GGGCTC	0.87	96
38005	H20	Treated	HDAC3	TRCN0000199964	CTTTGAGTTCTGCTCGCGTTA	GCTCGC	0.87	96
38005	H21	Treated	GRB10	TRCN0000336620	GATGACGGGAACACCAAATTC	CACCAA	0.89	96
38005	H22	Treated	XBP1	TRCN0000019807	GACCCAGTCATGTTCTTCAAA	GTTCTT	1.06	96
38005	H23	CTRL	lacZ	TRCN0000072237	CGCGCCTTTCGGCGGTGAAAT	GCGGTG	0.98	96
38005	H24	Treated	YAP1	TRCN0000107269	CGACCAATAGCTCAGATCCTT	TCAGAT	0.75	96
38005	I01	Treated	HDAC7	TRCN0000197001	GCTTCTCGTGAGCTAAAGAAT	GCTAAA	0.76	96
38005	I02	Treated	HDAC2	TRCN0000004822	GCAGACTCATTATCTGGTGAT	ATCTGG	0.86	96
38005	I03	Treated	PGK1	TRCN0000195247	CTGACAAGTTTGATGAGAATG	GATGAG	0.88	96
38005	I04	Treated	HDAC2	TRCN0000004819	CAGTCTCACCAATTTCAGAAA	ATTTCA	0.85	96
38005	I05	Treated	KIF11	TRCN0000256367	CACGTACCCTTCATCAAATTT	CATCAA	0.79	96
38005	I06	Treated	RB1	TRCN0000010419	CAGAGATCGTGTATTGAGATT	TATTGA	0.99	96
38005	I07	CTRL	lacZ	TRCN0000072237	CGCGCCTTTCGGCGGTGAAAT	GCGGTG	0.77	96
38005	I08	Treated	CDCA7L	TRCN0000364647	TAGACCACACACATCGTTTAA	CATCGT	0.91	96
38005	I09	Treated	HDAC7	TRCN0000255689	CCACTTTGCCCAGTCCTTAAT	AGTCCT	0.98	96
38005	I10	Treated	E2F1	TRCN0000000249	TAACTGCACTTTCGGCCCTTT	TCGGCC	0.72	96
38005	I11	Treated	EGFR	TRCN0000295968	GCTGCTCTGAAATCTCCTTTA	ATCTCC	0.65	96
38005	I12	Treated	E2F1	TRCN0000000250	GACCTCTTCGACTGTGACTTT	CTGTGA	1.18	96
38005	I13	Treated	PGK1	TRCN0000195079	CAAATGGAACACGGAGGATAA	CGGAGG	1.05	96
38005	I14	Treated	RB1	TRCN0000010418	GACTTCTACTCGAACACGAAT	GAACAC	0.74	96
38005	I15	Treated	EGFR	TRCN0000121070	CCACCAAATTAGCCTGGACAA	GCCTGG	0.95	96
38005	I16	Treated	RB1	TRCN0000040163	CCACATTATTTCTAGTCCAAA	CTAGTC	0.69	96
38005	I17	Treated	HDAC7	TRCN0000195442	CAAGTAGTTGGAACCAGAGAA	AACCAG	0.98	96
38005	I18	Treated	CDCA7L	TRCN0000017936	CCCTAAAGAAGTGGCTGACAT	TGGCTG	0.82	96
38005	I19	Treated	KIF11	TRCN0000256369	GAAGTACATAAGACCTTATTT	GACCTT	0.94	96
38005	I20	Treated	CDK2	TRCN0000039960	CCTGTTCGTACTTACACCCAT	TTACAC	0.79	96
38005	I21	Treated	CDC42	TRCN0000303774	TGCTTGTTGGGACTCAAATTG	ACTCAA	1.06	96
38005	I22	Treated	EIF2AK3	TRCN0000262379	TAGCAGCAATCCCTAATATAT	CCTAAT	0.94	96
38005	I23	Treated	CDC42	TRCN0000047631	CCAAGAACAAACAGAAGCCTA	CAGAAG	0.7	96
38005	I24	Treated	PTK2	TRCN0000121319	GCCCAGAAGAAGGAATCAGTT	GGAATC	0.74	96
38005	J01	Treated	MTOR	TRCN0000199323	CCCGGATCATTCACCCTATTG	CACCCT	0.73	96
38005	J02	Treated	TSC2	TRCN0000295896	CAATGAGTCACAGTCCTTTGA	AGTCCT	0.72	96
38005	J03	Treated	GNE	TRCN0000350523	ACCTATGAAGAGAGGATTAAT	GAGGAT	0.76	96
38005	J04	Treated	HDAC5	TRCN0000004838	GCCGGGTTTGATGCTGTTGAA	TGCTGT	0.8	96
38005	J05	Treated	MTOR	TRCN0000221545	GCCTTGTTTGTGGCTCTGAAT	GGCTCT	0.66	96
38005	J06	CTRL	lacZ	TRCN0000072232	CGTCGTATTACAACGTCGTGA	AACGTC	0.69	96
38005	J07	Treated	MTOR	TRCN0000038676	CCTCCTATTGTTAAGTTGTTT	TAAGTT	0.7	96
38005	J08	Treated	TSC2	TRCN0000040182	GAGGGTAAACAGACGGAGTTT	GACGGA	0.79	96
38005	J09	Treated	CHMP2A	TRCN0000142935	CCAGATCCAGAAGATCATGAT	AGATCA	0.95	96
38005	J10	Treated	XBP1	TRCN0000019806	GAACAGCAAGTGGTAGATTTA	GGTAGA	0.77	96
38005	J11	Treated	MTOR	TRCN0000221543	GCAACCCTTCTTTGACAACAT	TTGACA	0.78	96
38005	J12	Treated	HDAC1	TRCN0000195672	CCACAGCGATGACTACATTAA	ACTACA	0.87	96
38005	J13	Treated	NDUFAF4	TRCN0000144078	CCTGAAGACAAGAAAGCAATA	GAAAGC	0.72	96
38005	J14	Untreated	0	TRCN0000000000	0	0	0.04	96
38005	J15	Treated	WWTR1	TRCN0000019470	CCAGGAACAAACGTTGACTTA	CGTTGA	0.92	96
38005	J16	Treated	TSC2	TRCN0000295897	CAGCATTAATCTCTTACCATA	TCTTAC	1	96
38005	J17	Treated	MTOR	TRCN0000195453	CAGGCCTATGGTCGAGATTTA	TCGAGA	0.75	96
38005	J18	Treated	HDAC6	TRCN0000314910	GTCACTTCGAAGCGAAATATT	GCGAAA	1.05	96
38005	J19	Treated	GRB10	TRCN0000063684	CCCATGAATTTCTTCCCAGAA	CTTCCC	0.94	96
38005	J20	Treated	BCL2L1	TRCN0000033502	AGAGCTTTGAACAGGATACTT	CAGGAT	0.84	96
38005	J21	Treated	NDUFAF4	TRCN0000139881	GAAACCTGGACTGCTGAGAAA	TGCTGA	0.9	96
38005	J22	Treated	HDAC5	TRCN0000004834	GACTGTTATTAGCACCTTTAA	GCACCT	0.67	96
38005	J23	Treated	CHMP2A	TRCN0000140813	GCAGGCAGAGATCATGGATAT	TCATGG	0.87	96
38005	J24	Treated	XBP1	TRCN0000019805	GCGGTATTGACTCTTCAGATT	TCTTCA	0.74	96
38005	K01	Treated	EGFR	TRCN0000039635	CCCGTCGCTATCAAGGAATTA	CAAGGA	0.73	96
38005	K02	Treated	CDCA7L	TRCN0000017934	GCACGCTTACAGAATGAGAAA	GAATGA	0.79	96
38005	K03	Untreated	0	TRCN0000000000	0	0	0.02	96
38005	K04	Treated	PTK2	TRCN0000195611	CGATGTCATTGACCAAGCAAG	ACCAAG	0.57	96
38005	K05	Treated	EGFR	TRCN0000121068	GCCACAAAGCAGTGAATTTAT	GTGAAT	0.7	96
38005	K06	CTRL	LUCIFERASE	TRCN0000072248	AGTCAAGTAACAACCGCGAAA	AACCGC	0.69	96
38005	K07	CTRL	GFP	TRCN0000072188	CCCGACCACATGAAGCAGCAC	GAAGCA	0.67	96
38005	K08	Treated	PTK2	TRCN0000001617	GAGAGCATGAAGCAAAGAATT	GCAAAG	0.91	96
38005	K09	Treated	LMNB2	TRCN0000255446	TGGGTAATTGGAGGTTCATTG	AGGTTC	0.82	96
38005	K10	Treated	HDAC2	TRCN0000195198	CAGACTGATATGGCTGTTAAT	GGCTGT	0.81	96
38005	K11	Treated	ATG5	TRCN0000330395	AGATTGAAGGATCAACTATTT	TCAACT	1.01	96
38005	K12	Treated	RB1	TRCN0000040164	CGCGTGTAAATTCTACTGCAA	TCTACT	0.74	96
38005	K13	Treated	LMNB2	TRCN0000072419	GCTCAAGAACAACTCGGACAA	ACTCGG	0.94	96
38005	K14	Treated	PTK2	TRCN0000194984	CAACAGGTGAAGAGCGATTAT	GAGCGA	0.8	96
38005	K15	Treated	PGK1	TRCN0000006181	CGGAGCTAAAGTTGCAGACAA	TTGCAG	1.12	96
38005	K16	Treated	EIF2AK3	TRCN0000196610	GAAACAGCTATTCTCATAAAG	TCTCAT	0.77	96
38005	K17	Treated	HDAC7	TRCN0000255686	TCACTGACCTCGCCTTCAAAG	GCCTTC	0.57	96
38005	K18	CTRL	lacZ	TRCN0000072237	CGCGCCTTTCGGCGGTGAAAT	GCGGTG	0.86	96
38005	K19	Treated	KIF11	TRCN0000256362	GGAGGAGATAGAACGTTTAAA	AACGTT	0.63	96
38005	K20	Treated	CDK2	TRCN0000196690	GAGCTTAACCATCCTAATATT	TCCTAA	0.77	96
38005	K21	Treated	SLIRP	TRCN0000154753	GCCATGTCAGAAGGTGCATTT	AGGTGC	0.84	96
38005	K22	Treated	EIF2AK3	TRCN0000195610	CAGGACCTTAACTGATGTAAG	CTGATG	1.02	96
38005	K23	Treated	KIF11	TRCN0000265789	TTTGATCTGGCAACCATATTT	AACCAT	0.89	96
38005	K24	Treated	HSP90AA1	TRCN0000001028	GAAGGATGGTGACAAGAAGAA	ACAAGA	0.44	96
38005	L01	Treated	GNE	TRCN0000006169	GCAGTTAAACACGTCCCATTT	CGTCCC	0.7	96
38005	L02	Treated	BECN1	TRCN0000033552	CTCAAGTTCATGCTGACGAAT	GCTGAC	0.7	96
38005	L03	Treated	GRB10	TRCN0000063687	GCCGCAAAGCAGGATGTTAAA	GGATGT	0.91	96
38005	L04	Treated	HDAC4	TRCN0000004830	CGTGGGTTTCAACGTCAACAT	ACGTCA	0.03	96
38005	L05	Treated	NDUFAF4	TRCN0000343059	CATGTCAAGAGCCGAAGGAAT	CCGAAG	0.66	96
38005	L06	Treated	HDAC1	TRCN0000004814	CGTTCTTAACTTTGAACCATA	TTGAAC	0.61	96
38005	L07	Treated	GRB10	TRCN0000063685	GCCCTGGTGAACGATATGAAT	CGATAT	0.74	96
38005	L08	Treated	RAC1	TRCN0000004873	CCCTACTGTCTTTGACAATTA	TTGACA	0.82	96
38005	L09	Treated	NDUFAF4	TRCN0000122226	GAAGCATTGACACTTCTCAAT	ACTTCT	0.74	96
38005	L10	CTRL	EMPTY	TRCN0000208001	0	0	0.95	96
38005	L11	Treated	CHMP2A	TRCN0000139572	CATTGATGATGCCATGGGTGA	CCATGG	0.82	96
38005	L12	Treated	HDAC5	TRCN0000244921	CAAGGATGGGACTGTTATTAG	CTGTTA	1.12	96
38005	L13	Treated	MELK	TRCN0000001646	GAACCAGCATAAGAGAGAAAT	AGAGAG	1.21	96
38005	L14	Treated	TSC2	TRCN0000040181	CCAACGAAGACCTTCACGAAA	CTTCAC	0.88	96
38005	L15	Treated	WWTR1	TRCN0000019469	GCGATGAATCAGCCTCTGAAT	GCCTCT	0.71	96
38005	L16	Treated	BCL2L1	TRCN0000033501	GTTTAGTGATGTGGAAGAGAA	TGGAAG	0.63	96
38005	L17	Treated	MELK	TRCN0000280098	GCCTGAAAGAAACTCCAATTA	ACTCCA	0.6	96
38005	L18	Treated	HDAC4	TRCN0000314667	GAATCTGAACCACTGCATTTC	ACTGCA	0.65	96
38005	L19	CTRL	LUCIFERASE	TRCN0000072249	GCGGTTGCCAAGAGGTTCCAT	GAGGTT	0.84	96
38005	L20	Treated	XBP1	TRCN0000278051	GCCTGTCTGTACTTCATTCAA	CTTCAT	0.9	96
38005	L21	Treated	GNE	TRCN0000356583	CCGATCATGTTTGGCATTAAA	TGGCAT	0.95	96
38005	L22	Treated	HDAC5	TRCN0000004837	CCAACTTGAAAGTGCGTTCAA	GTGCGT	0.87	96
38005	L23	Treated	GNE	TRCN0000195274	CTACCAAGTTTCATACCAAAT	CATACC	0.9	96
38005	L24	Untreated	0	TRCN0000000000	0	0	0.02	96
38005	M01	Treated	LMNB2	TRCN0000265640	GAGCTCTGACCAGAACGACAA	AGAACG	0.45	96
38005	M02	Treated	PTK2	TRCN0000001620	CCGGTCGAATGATAAGGTGTA	ATAAGG	0.96	96
38005	M03	Treated	EGFR	TRCN0000121071	CCGTGGCTTGCATTGATAGAA	ATTGAT	0.89	96
38005	M04	Treated	HDAC2	TRCN0000196321	GACGGTGATATTGGAAATTAT	TGGAAA	0.95	96
38005	M05	Treated	KIF11	TRCN0000256364	TGCAATGTAAATACGTATTTC	TACGTA	0.88	96
38005	M06	CTRL	GFP	TRCN0000072188	CCCGACCACATGAAGCAGCAC	GAAGCA	0.71	96
38005	M07	Treated	SLIRP	TRCN0000154330	CGGAATGCACTACAACAGGAA	ACAACA	0.57	96
38005	M08	Treated	CDCA7L	TRCN0000369366	AGCTCCTGCACTTGATCTATC	TTGATC	0.82	96
38005	M09	Treated	CDC42	TRCN0000047632	CAGATGTATTTCTAGTCTGTT	CTAGTC	0.6	96
38005	M10	Treated	RB1	TRCN0000295891	TCGCTTGTATTACCGAGTAAT	ACCGAG	0.86	96
38005	M11	Treated	SLIRP	TRCN0000152814	GAGTCAGCTGAAAGAACACTT	AAGAAC	0.83	96
38005	M12	Treated	HSP90AA1	TRCN0000315007	TATGGCATGACAACTACTTTA	AACTAC	0.82	96
38005	M13	Treated	LMNB2	TRCN0000255444	TCGGCAATAGCTCACCGTTTA	TCACCG	0.68	96
38005	M14	Treated	EIF2AK3	TRCN0000195162	CGGCAGGTCATTAGTAATTAT	TAGTAA	0.85	96
38005	M15	Treated	CDC42	TRCN0000299932	CAGATGTATTTCTAGTCTGTT	CTAGTC	0.85	96
38005	M16	Treated	E2F1	TRCN0000010328	CTACTCAGCCTGGAGCAAGAA	GGAGCA	0.64	96
38005	M17	Treated	KIF11	TRCN0000256365	GGATCCCTTGGCTGGTATAAT	CTGGTA	0.74	96
38005	M18	CTRL	EMPTY	TRCN0000208001	0	0	0.87	96
38005	M19	Treated	KIF11	TRCN0000116501	GCCAATGTTGTGAGGCTTCAA	GAGGCT	0.39	96
38005	M20	Treated	PTK2	TRCN0000121317	GCAATGTTATTTCTCTTGGAA	TCTCTT	0.8	96
38005	M21	Treated	SLIRP	TRCN0000155487	GCGCTGCGTAGAAGTATCAAT	AAGTAT	0.62	96
38005	M22	Treated	RB1	TRCN0000040167	CGAAATTGGATCACAGCGATA	CACAGC	0.83	96
38005	M23	Treated	SLIRP	TRCN0000155261	GAAGGACTTCGGAATGCACTA	GAATGC	0.8	96
38005	M24	Treated	HDAC2	TRCN0000197086	GCTGTGAAGTTAAACCGACAA	AAACCG	0.77	96
38005	N01	Treated	GRB10	TRCN0000063686	CCAGAGTAATCCAAAGGCATT	CAAAGG	0.97	96
38005	N02	Treated	HDAC5	TRCN0000004836	GCTCAAGAATGGATTTGCCAT	GATTTG	0.59	96
38005	N03	Treated	RPS6KB1	TRCN0000195109	CCGGAGAATATCATGCTTAAT	CATGCT	0.75	96
38005	N04	Treated	YAP1	TRCN0000107267	CAGGTGATACTATCAACCAAA	ATCAAC	0.81	96
38005	N05	Treated	GNE	TRCN0000196749	GATGACCGTTTCTTAACAATC	CTTAAC	0.58	96
38005	N06	Treated	HDAC3	TRCN0000004824	GTACCTATTAGGGATGGAGAT	GGATGG	0.71	96
38005	N07	Treated	WWTR1	TRCN0000019472	GCCCTTTCTAACCTGGCTGTA	CCTGGC	0.73	96
38005	N08	Treated	HDAC5	TRCN0000004835	GCTAGAGAAAGTCATCGAGAT	TCATCG	0.03	96
38005	N09	CTRL	lacZ	TRCN0000072237	CGCGCCTTTCGGCGGTGAAAT	GCGGTG	0.95	96
38005	N10	Treated	HDAC1	TRCN0000196998	GAAGATCAAACAGCGACTGTT	AGCGAC	0.8	96
38005	N11	Treated	GNE	TRCN0000006170	GCCAGTCACTATATCCACATT	TATCCA	1.05	96
38005	N12	Treated	HDAC3	TRCN0000196267	GATAGCTATCTGGGACATTAT	GGGACA	0.71	96
38005	N13	Treated	NDUFAF4	TRCN0000144211	CCAGAAGTTAAAGGAGAGATT	AGGAGA	1	96
38005	N14	Treated	XBP1	TRCN0000019804	GCCTGTCTGTACTTCATTCAA	CTTCAT	0.74	96
38005	N15	Untreated	0	TRCN0000000000	0	0	0.04	96
38005	N16	Treated	BECN1	TRCN0000033550	CCGACTTGTTCCTTACGGAAA	CTTACG	0.87	96
38005	N17	Treated	MELK	TRCN0000280031	CCTATCTAGCTGCAAGGTATA	GCAAGG	0.99	96
38005	N18	Treated	BCL2L1	TRCN0000299585	GCTCACTCTTCAGTCGGAAAT	AGTCGG	0.64	96
38005	N19	Treated	RPS6KB1	TRCN0000196342	GCATGTATGATACTCCATAAA	ACTCCA	0.62	96
38005	N20	Treated	HDAC1	TRCN0000004816	GCCGGTCATGTCCAAAGTAAT	CCAAAG	0.75	96
38005	N21	Treated	RPS6KB1	TRCN0000003159	AGCACAGCAAATCCTCAGACA	TCCTCA	0.68	96
38005	N22	Treated	ATF4	TRCN0000013576	CCTCAGTGCATAAAGGAGGAA	AAAGGA	0.93	96
38005	N23	Treated	GNE	TRCN0000356582	ACGAACCTCCGAGTTGCAATA	AGTTGC	0.87	96
38005	N24	Treated	HDAC1	TRCN0000004818	GCTGCTCAACTATGGTCTCTA	ATGGTC	0.98	96
38005	O01	Treated	PGK1	TRCN0000006179	CCCAAGCATCAAATTCTGCTT	AATTCT	0.74	96
38005	O02	Treated	CDK2	TRCN0000197236	GACAGGGATTGTGCTTCATTC	TGCTTC	0.81	96
38005	O03	Treated	SLIRP	TRCN0000154329	CTTCAGAAGAAGGACTTCGGA	GGACTT	0.81	96
38005	O04	Treated	HSP90AA1	TRCN0000001025	GTTATCCTACACCTGAAAGAA	CCTGAA	0.73	96
38005	O05	Treated	ATG5	TRCN0000330392	CCTTTCATTCAGAAGCTGTTT	GAAGCT	0.91	96
38005	O06	Treated	PTK2	TRCN0000001618	CGGAGAATATGGCTGACCTAA	GCTGAC	0.55	96
38005	O07	Treated	PGK1	TRCN0000196810	GCAAGGATGTTCTGTTCTTGA	CTGTTC	0.72	96
38005	O08	Treated	RB1	TRCN0000040165	CGGCTAAATACACTTTGTGAA	ACTTTG	0.86	96
38005	O09	Treated	SLIRP	TRCN0000154866	GACTTCGGAATGCACTACAAC	GCACTA	0.9	96
38005	O10	Treated	CDK2	TRCN0000000590	CTATGCCTGATTACAAGCCAA	TACAAG	0.77	96
38005	O11	Treated	ATG5	TRCN0000330394	CCTGAACAGAATCATCCTTAA	TCATCC	0.52	96
38005	O12	Treated	EIF2AK3	TRCN0000262375	TCAATCTTGCAGTATCCATAT	GTATCC	0.79	96
38005	O13	Treated	LMNB2	TRCN0000265637	TGATGCGTGAGAATGAGAATG	AATGAG	0.91	96
38005	O14	Treated	PTK2	TRCN0000121318	CCGATTGGAAACCAACATATA	CCAACA	0.94	96
38005	O15	CTRL	EMPTY	TRCN0000208001	0	0	0.77	96
38005	O16	Treated	CDCA7L	TRCN0000364645	CAGACGACGTCACCGTATATC	ACCGTA	0.89	96
38005	O17	Treated	KIF11	TRCN0000256361	GTATACTGAAGAACCTCTAAG	AACCTC	0.76	96
38005	O18	Treated	CDCA7L	TRCN0000017933	GCAGGATTTACGCAGAGTGAT	GCAGAG	0.75	96
38005	O19	Treated	PGK1	TRCN0000196454	GCTGTAGAACTCAAATCTCTG	CAAATC	0.83	96
38005	O20	Untreated	0	TRCN0000000000	0	0	0.02	96
38005	O21	Treated	EGFR	TRCN0000295969	GCCACAAAGCAGTGAATTTAT	GTGAAT	0.02	96
38005	O22	Untreated	0	TRCN0000000000	0	0	0.02	96
38005	O23	Treated	ATG5	TRCN0000151963	CCTGAACAGAATCATCCTTAA	TCATCC	0.74	96
38005	O24	Treated	HSP90AA1	TRCN0000314938	AGCTGCATATTAACCTTATAC	AACCTT	0.78	96
38005	P01	Treated	GRB10	TRCN0000370697	AGACCACGGGCTCTGCATAAA	TCTGCA	0.68	96
38005	P02	Treated	LRPPRC	TRCN0000040201	CGCAGCTTTAAGAGGTGAAAT	GAGGTG	0.64	96
38005	P03	Treated	NDUFAF4	TRCN0000143460	GATTCCAAAGATCCTGTGTCT	TCCTGT	0.57	96
38005	P04	Treated	BECN1	TRCN0000033549	CCCGTGGAATGGAATGAGATT	GAATGA	0.68	96
38005	P05	Untreated	0	TRCN0000000000	0	0	0.02	96
38005	P06	Treated	RAC1	TRCN0000004870	GCTAAGGAGATTGGTGCTGTA	TGGTGC	0.7	96
38005	P07	Treated	GRB10	TRCN0000370751	GTTGGACTTAAACGACGATTT	ACGACG	0.62	96
38005	P08	Treated	ATF4	TRCN0000013577	GTTGGTCAGTCCCTCCAACAA	CCTCCA	0.73	96
38005	P09	Treated	MELK	TRCN0000199147	CGGGTTGTCTTCCGTCAGATA	CCGTCA	0.65	96
38005	P10	Treated	LRPPRC	TRCN0000040202	CCTCAAAGGAATGCAAGAATT	TGCAAG	0.89	96
38005	P11	Treated	GNE	TRCN0000195218	CTGGTTATTGTTCAGACATTC	TCAGAC	0.41	96
38005	P12	Treated	BCL2L1	TRCN0000033500	GTGGAACTCTATGGGAACAAT	TGGGAA	0.37	96
38005	P13	CTRL	RFP	TRCN0000072210	CGTAATGCAGAAGAAGACCAT	AGAAGA	0.67	96
38005	P14	CTRL	LUCIFERASE	TRCN0000072249	GCGGTTGCCAAGAGGTTCCAT	GAGGTT	0.97	96
38005	P15	Treated	NDUFAF4	TRCN0000139262	CTGTGTCTTCCTTGCAGGTAA	TTGCAG	0.73	96
38005	P16	CTRL	EMPTY	TRCN0000208001	0	0	0.8	96
38005	P17	Treated	CHMP2A	TRCN0000143644	CATGAACAGACAGCTGAAGTT	AGCTGA	0.6	96
38005	P18	Treated	HDAC1	TRCN0000004817	CCGCAAGAACTCTTCCAACTT	CTTCCA	0.72	96
38005	P19	CTRL	GFP	TRCN0000072186	TGCCCGACAACCACTACCTGA	CACTAC	0.79	96
38005	P20	Treated	ATF4	TRCN0000329696	TGGATGCCCTGTTGGGTATAG	TTGGGT	0.86	96
38005	P21	Treated	MELK	TRCN0000196420	GACTAAAGCTTCACTATAATG	CACTAT	0.68	96
38005	P22	Treated	HDAC6	TRCN0000004842	CGGTAATGGAACTCAGCACAT	CTCAGC	0.63	96
38005	P23	CTRL	lacZ	TRCN0000072237	CGCGCCTTTCGGCGGTGAAAT	GCGGTG	0.79	96
38005	P24	Treated	ATF4	TRCN0000013574	CCACTCCAGATCATTCCTTTA	CATTCC	0.79	96
38006	A01	Untreated	0	TRCN0000000000	0	0	0.01	96
38006	A02	Untreated	0	TRCN0000000000	0	0	0.01	96
38006	A03	Treated	BAD	TRCN0000033456	CCAGTCCTGGTGGGATCGGAA	GGGATC	0.94	96
38006	A04	Treated	CFLAR	TRCN0000007229	CCTCACCTTGTTTCGGACTAT	TTCGGA	1.13	96
38006	A05	Treated	EGFR	TRCN0000039634	GCTGGATGATAGACGCAGATA	GACGCA	0.67	96
38006	A06	Treated	CDCA7L	TRCN0000364569	CACTGTCTCAGCCGCTAAATT	CCGCTA	0.77	96
38006	A07	Treated	SLIRP	TRCN0000155281	GCGTAGAAGTATCAATCAGCC	TCAATC	0.87	96
38006	A08	Treated	EIF2AK3	TRCN0000001403	CCTTGTGAGTACGTGATGGTT	CGTGAT	0.88	96
38006	A09	Treated	CDC42	TRCN0000047629	CGGAATATGTACCGACTGTTT	CCGACT	0.87	96
38006	A10	CTRL	GFP	TRCN0000072182	TCTCGGCATGGACGAGCTGTA	ACGAGC	0.62	96
38006	A11	Treated	LMNB2	TRCN0000255443	CAAGAGGCTGCTACGTGATGT	TACGTG	0.93	96
38006	A12	Treated	PTK2	TRCN0000121320	GTCTAGAAATACGGCGATCAT	CGGCGA	0.81	96
38006	A13	Treated	HDAC7	TRCN0000255687	GATCCGGGTGCACAGTAAATA	ACAGTA	0.86	96
38006	A14	Treated	EIF2AK3	TRCN0000001400	GCACACAGATTACAGTCAGAT	ACAGTC	0.74	96
38006	A15	Treated	EGFR	TRCN0000195303	CGCAAAGTGTGTAACGGAATA	TAACGG	1.22	96
38006	A16	Treated	HDAC2	TRCN0000004821	GCCTATTATCTCAAAGGTGAT	CAAAGG	0.91	96
38006	A17	CTRL	GFP	TRCN0000072181	ACAACAGCCACAACGTCTATA	AACGTC	0.79	96
38006	A18	Treated	HDAC2	TRCN0000004823	GCAAATACTATGCTGTCAATT	GCTGTC	0.81	96
38006	A19	Treated	LMNB2	TRCN0000255445	AGTGCCGCTGAAGATCGCATT	AGATCG	0.69	96
38006	A20	Treated	HSP90AA1	TRCN0000315009	TACTTGGAGGAACGAAGAATA	ACGAAG	1	96
38006	A21	Treated	LMNB2	TRCN0000072421	GCAGCAGGAGTACGACTTCAA	ACGACT	0.76	96
38006	A22	Treated	RB1	TRCN0000295892	GTGCGCTCTTGAGGTTGTAAT	AGGTTG	0.84	96
38006	A23	Untreated	0	TRCN0000000000	0	0	0.09	96
38006	A24	Treated	E2F1	TRCN0000039659	CGCTATGAGACCTCACTGAAT	CTCACT	0.65	96
38006	B01	Untreated	0	TRCN0000000000	0	0	0.01	96
38006	B02	Untreated	0	TRCN0000000000	0	0	0.02	96
38006	B03	Treated	PARP2	TRCN0000007937	GATGAGTAACTGGGTGGGAAT	GGGTGG	0.94	96
38006	B04	Treated	PTPN12	TRCN0000002832	GCTTTGCAGGTTATCAGAGAT	TATCAG	1.09	96
38006	B05	Treated	MTOR	TRCN0000221542	GCTGCTGTTGAAGAATATATT	AGAATA	0.72	96
38006	B06	Treated	HDAC6	TRCN0000314909	TATCCTAGAGGGTGGCTATAA	GTGGCT	0.98	96
38006	B07	Treated	NDUFAF4	TRCN0000144305	CAGATTAGTCTCTATCCAGAA	CTATCC	0.92	96
38006	B08	Treated	BECN1	TRCN0000299864	CCCGTGGAATGGAATGAGATT	GAATGA	1.27	96
38006	B09	Treated	GRB10	TRCN0000271640	CATGGCCAGTGAGAGTAAATT	AGAGTA	0.98	96
38006	B10	Treated	BECN1	TRCN0000033551	GCCAGGATGATGTCCACAGAA	GTCCAC	0.06	96
38006	B11	Treated	RPS6KB1	TRCN0000003160	GCGACATCTTTCTCAACCTTA	CTCAAC	0.88	96
38006	B12	Treated	LRPPRC	TRCN0000040199	GCCTCATCATAACGCAAGTTA	ACGCAA	1.22	96
38006	B13	Treated	GRB10	TRCN0000370678	ATGCTCCTTTACCAGAATTAC	CCAGAA	1.12	96
38006	B14	Treated	RAC1	TRCN0000004869	CCTTCTTAACATCACTGTCTT	TCACTG	1	96
38006	B15	Treated	MELK	TRCN0000196273	GCGGGATTAATAGACTATGAT	AGACTA	0.56	96
38006	B16	Treated	HDAC3	TRCN0000004828	GCACCTAGTGTCCAGATTCAT	CCAGAT	0.03	96
38006	B17	Treated	MTOR	TRCN0000038675	CCTGGCAACAATAGGAGAATT	TAGGAG	0.88	96
38006	B18	Treated	YAP1	TRCN0000107265	CCCAGTTAAATGTTCACCAAT	GTTCAC	1.12	96
38006	B19	Treated	NDUFAF4	TRCN0000343058	CCAAAGATCCTGTGTCTTCCT	GTGTCT	1.1	96
38006	B20	Treated	XBP1	TRCN0000019808	AGATCGAAAGAAGGCTCGAAT	AGGCTC	0.99	96
38006	B21	Treated	GNE	TRCN0000196714	GTACCCTTGTTCAAAGATATA	CAAAGA	0.98	96
38006	B22	Treated	BECN1	TRCN0000033553	GCTTGGGTGTCCTCACAATTT	CTCACA	0.76	96
38006	B23	Treated	MTOR	TRCN0000038677	GCCAGAATCTATTCATTCTTT	TTCATT	0.81	96
38006	B24	Treated	YAP1	TRCN0000107268	GACCAATAGCTCAGATCCTTT	CAGATC	0.58	96
38006	C01	Treated	CDC42	TRCN0000047628	CCCTCTACTATTGAGAAACTT	TGAGAA	0.7	96
38006	C02	Treated	RB1	TRCN0000040166	CCTCCCATGTTGCTCAAAGAA	GCTCAA	0.72	96
38006	C03	Treated	EGFR	TRCN0000121329	CAGCATGTCAAGATCACAGAT	GATCAC	0.78	96
38006	C04	Treated	CDCA7L	TRCN0000364646	GCCATAACTGTTCGAGATAAA	TCGAGA	0.9	96
38006	C05	Treated	PGK1	TRCN0000006182	CCTATGAAGAACAACCAGATA	CAACCA	1.09	96
38006	C06	Treated	HDAC2	TRCN0000197100	GTTGCTCGATGTTGGACATAT	TTGGAC	0.84	96
38006	C07	Treated	CDC42	TRCN0000299931	CCTGATATCCTACACAACAAA	ACACAA	0.96	96
38006	C08	Treated	CDK2	TRCN0000000591	CTCCTGGGCTGCAAATATTAT	CAAATA	0.84	96
38006	C09	Treated	HDAC7	TRCN0000197081	GCTAAAGAATGGTTTCGCTGT	GTTTCG	1.12	96
38006	C10	CTRL	RFP	TRCN0000072209	CTCAGTTCCAGTACGGCTCCA	TACGGC	0.96	96
38006	C11	Treated	ATG5	TRCN0000150645	GATTCATGGAATTGAGCCAAT	TTGAGC	1.1	96
38006	C12	Treated	E2F1	TRCN0000039661	ACCTGATGAATATCTGTACTA	ATCTGT	0.83	96
38006	C13	Treated	PGK1	TRCN0000006178	GCCTACTTTATGGCAGACATT	GGCAGA	1.02	96
38006	C14	Treated	HDAC2	TRCN0000342605	CAGTCTCACCAATTTCAGAAA	ATTTCA	1.15	96
38006	C15	Treated	LMNB2	TRCN0000072418	CGGCAGTTCTTTGTTAAAGAT	TGTTAA	1.24	96
38006	C16	Treated	EIF2AK3	TRCN0000001401	CCTCAAGCCATCCAACATATT	CCAACA	1.23	96
38006	C17	Treated	CDC42	TRCN0000381509	GAGTAATCTGGGACATCTTAG	GACATC	1.08	96
38006	C18	Treated	HDAC2	TRCN0000196590	GACGGTATCATTCCATAAATA	TCCATA	1.14	96
38006	C19	Treated	HDAC7	TRCN0000004844	TCCACACAGAAATGTGAACTT	ATGTGA	0.99	96
38006	C20	Treated	CDK2	TRCN0000010469	GCCATCAAGCTAGCAGACTTT	AGCAGA	0.92	96
38006	C21	Treated	KIF11	TRCN0000256366	GCGAGCCCAGATCAACCTTTA	TCAACC	1.05	96
38006	C22	CTRL	lacZ	TRCN0000072236	CCAACGTGACCTATCCCATTA	TATCCC	1.11	96
38006	C23	CTRL	RFP	TRCN0000072208	GCTTCAAGTGGGAGCGCGTGA	GAGCGC	0.84	96
38006	C24	Untreated	0	TRCN0000000000	0	0	0.02	96
38006	D01	Treated	RPS6KB1	TRCN0000003162	GCATCGGCACCACTTCCAATA	ACTTCC	0.91	96
38006	D02	CTRL	lacZ	TRCN0000072237	CGCGCCTTTCGGCGGTGAAAT	GCGGTG	1.07	96
38006	D03	Treated	CHMP2A	TRCN0000122604	GCCAAGCAAGGCCAGATGGAT	CCAGAT	0.87	96
38006	D04	Treated	HDAC3	TRCN0000194993	CAAGAGTCTTAATGCCTTCAA	ATGCCT	1.14	96
38006	D05	CTRL	EMPTY	TRCN0000208001	0	0	0.93	96
38006	D06	Treated	LRPPRC	TRCN0000010372	GATGTGAGTCACTATAATGCT	CTATAA	0.8	96
38006	D07	Treated	CHMP2A	TRCN0000143825	GCTATGTGCGCAAGTTTGTAT	AAGTTT	1.11	96
[truncated: 1,073 more rows]
