# Supplementary material for: Morphological Profiles of RNAi-Induced Gene Knockdown Are Highly Reproducible but Dominated by Seed Effects
Source: PLoS One. 2015 Jul 21;10(7):e0131370. doi: 10.1371/journal.pone.0131370 (PMC4511418; doi:10.1371/journal.pone.0131370)
Supplement: S8 Dataset — Note that this information is based on single-biological replicate HT qPCR measurements in various cell lines, but not U2OS cells. Nevertheless, this should provide a good indication of relative shRNA on-target efficacy among the shRNAs for each gene. (ZIP) [file pone.0131370.s008.zip]

Archive with 8 entries (5 files):
- DatasetS9/
- DatasetS9/clone_search_hairpins.csv
- __MACOSX/
- __MACOSX/DatasetS9/
- __MACOSX/DatasetS9/._clone_search_hairpins.csv
- DatasetS9/README.txt
- __MACOSX/DatasetS9/._README.txt
- __MACOSX/._DatasetS9
