# Supplementary material for: Morphological Profiles of RNAi-Induced Gene Knockdown Are Highly Reproducible but Dominated by Seed Effects
Source: PLoS One. 2015 Jul 21;10(7):e0131370. doi: 10.1371/journal.pone.0131370 (PMC4511418; doi:10.1371/journal.pone.0131370)
Supplement: S8 Dataset — Note that this information is based on single-biological replicate HT qPCR measurements in various cell lines, but not U2OS cells. Nevertheless, this should provide a good indication of relative shRNA on-target efficacy among the shRNAs for each gene. (ZIP) [file pone.0131370.s008.zip › DatasetS9/clone_search_hairpins.csv]

Input	Clone ID	Legacy Clone Name	Construct Type	Vector	Target Gene	Gene Symbol	Taxon	Target Region	Target Seq	Intrinsic Score	Adjusted Score	# KD Tests: high qual (total)	KD Fraction Remaining	KD Cell Line(s)	Notes
TRCN0000010372	TRCN0000010372	NM_133259.x-163s1c1	shRNA	pLKO.1	10128	LRPPRC	human	CDS	GATGTGAGTCACTATAATGCT	3	2.1	1 (2)	0.01	A549
TRCN0000010373	TRCN0000010373	NM_133259.x-4007s1c1	shRNA	pLKO.1	10128	LRPPRC	human	3UTR	GACCATAACTCTGTGCACTTG	4.05	2.835	1 (2)	0.47	A549
TRCN0000040199	TRCN0000040199	NM_133259.2-3384s1c1	shRNA	pLKO.1	10128	LRPPRC	human	CDS	GCCTCATCATAACGCAAGTTA	5.625	7.875	0 (1)	0.55	A549
TRCN0000040201	TRCN0000040201	NM_133259.2-2443s1c1	shRNA	pLKO.1	10128	LRPPRC	human	CDS	CGCAGCTTTAAGAGGTGAAAT	13.2	9.24	1 (2)	0.13	A549
TRCN0000040202	TRCN0000040202	NM_133259.2-1441s1c1	shRNA	pLKO.1	10128	LRPPRC	human	CDS	CCTCAAAGGAATGCAAGAATT	0	0	2 (2)	0.15	A549
TRCN0000295840	TRCN0000295840	NM_133259.3-953s21c1	shRNA	pLKO_TRC005	10128	LRPPRC	human	CDS	CACCTTATGGACCGTGATTTA	13.2	18.48	1 (1)	0.17	A549
TRCN0000001400	TRCN0000001400	NM_004836.x-1777s1c1	shRNA	pLKO.1	9451	EIF2AK3	human	CDS	GCACACAGATTACAGTCAGAT	4.95	3.465	1 (1)	0.45	A549
TRCN0000001401	TRCN0000001401	NM_004836.x-3110s1c1	shRNA	pLKO.1	9451	EIF2AK3	human	CDS	CCTCAAGCCATCCAACATATT	13.2	9.24	1 (1)	0.25	A549
TRCN0000001403	TRCN0000001403	NM_004836.x-3441s1c1	shRNA	pLKO.1	9451	EIF2AK3	human	CDS	CCTTGTGAGTACGTGATGGTT	3	2.1	1 (1)	0.70	A549
TRCN0000195162	TRCN0000195162	NM_004836.3-470s1c1	shRNA	pLKO.1	9451	EIF2AK3	human	CDS	CGGCAGGTCATTAGTAATTAT	15	21	1 (1)	0.49	A549
TRCN0000197197	TRCN0000197197	NM_004836.3-3525s1c1	shRNA	pLKO.1	9451	EIF2AK3	human	3UTR	GTTGTGCTAGCAACCCTAATA	13.2	9.24	1 (1)	0.16	A549
TRCN0000196610	TRCN0000196610	NM_004836.3-3160s1c1	shRNA	pLKO.1	9451	EIF2AK3	human	CDS	GAAACAGCTATTCTCATAAAG	13.2	10.56	1 (1)	0.28	A549
TRCN0000195610	TRCN0000195610	NM_004836.3-3251s1c1	shRNA	pLKO.1	9451	EIF2AK3	human	CDS	CAGGACCTTAACTGATGTAAG	10.8	15.12	1 (1)	0.34	A549
TRCN0000262373	TRCN0000262373	NM_004836.4-1219s21c1	shRNA	pLKO_TRC005	9451	EIF2AK3	human	CDS	TGCATCTGCCTGGTTACTTAA	13.2	10.56	1 (2)	0.04	A549
TRCN0000262379	TRCN0000262379	NM_004836.4-3837s21c1	shRNA	pLKO_TRC005	9451	EIF2AK3	human	3UTR	TAGCAGCAATCCCTAATATAT	15	21	2 (2)	0.20	A549,MCH58
TRCN0000262375	TRCN0000262375	NM_004836.4-1610s21c1	shRNA	pLKO_TRC005	9451	EIF2AK3	human	CDS	TCAATCTTGCAGTATCCATAT	10.8	15.12	2 (2)	0.59	A549,MCH58
TRCN0000262376	TRCN0000262376	NM_004836.4-3311s21c1	shRNA	pLKO_TRC005	9451	EIF2AK3	human	CDS	CTCAAATTTCCACCATTATTT	15	21	1 (2)	0.41	MCH58
TRCN0000004834	TRCN0000004834	NM_005474.3-1165s1c1	shRNA	pLKO.1	10014	HDAC5	human	CDS	GACTGTTATTAGCACCTTTAA	13.2	18.48	0 (1)	0.67	MCF7
TRCN0000004835	TRCN0000004835	NM_005474.3-3442s1c1	shRNA	pLKO.1	10014	HDAC5	human	CDS	GCTAGAGAAAGTCATCGAGAT	4.05	5.67	0 (1)	0.38	MCF7
TRCN0000004836	TRCN0000004836	NM_005474.3-2761s1c1	shRNA	pLKO.1	10014	HDAC5	human	CDS	GCTCAAGAATGGATTTGCCAT	2.64	1.848	0 (1)	0.41	MCF7
TRCN0000004837	TRCN0000004837	NM_005474.3-1086s1c1	shRNA	pLKO.1	10014	HDAC5	human	CDS	CCAACTTGAAAGTGCGTTCAA	.495	.3465	0 (1)	0.68	MCF7
TRCN0000004838	TRCN0000004838	NM_005474.3-3185s1c1	shRNA	pLKO.1	10014	HDAC5	human	CDS	GCCGGGTTTGATGCTGTTGAA	4.95	3.465	0 (1)	0.41	MCF7
TRCN0000244921	TRCN0000244921	NM_005474.4-1184s21c1	shRNA	pLKO_TRC005	10014	HDAC5	human	CDS	CAAGGATGGGACTGTTATTAG	13.2	18.48
TRCN0000010469	TRCN0000010469	NM_052827.x-652s1c1	shRNA	pLKO.1	1017	CDK2	human	CDS	GCCATCAAGCTAGCAGACTTT	4.95	3.465	1 (1)	0.28	MCF7
TRCN0000010470	TRCN0000010470	NM_052827.x-923s1c1	shRNA	pLKO.1	1017	CDK2	human	CDS	TACTTCTATGCCTGATTACAA	5.625	3.9375	1 (1)	0.06	MCF7
TRCN0000000587	TRCN0000000587	NM_001798.x-1222s1c1	shRNA	pLKO.1	1017	CDK2	human	3UTR	GCCCTCTGAACTTGCCTTAAA	13.2	9.24	1 (1)	0.03	MCF7
TRCN0000000590	TRCN0000000590	NM_001798.x-928s1c1	shRNA	pLKO.1	1017	CDK2	human	CDS	CTATGCCTGATTACAAGCCAA	2.64	1.848	1 (1)	0.07	MCF7
TRCN0000000591	TRCN0000000591	NM_001798.x-753s1c1	shRNA	pLKO.1	1017	CDK2	human	CDS	CTCCTGGGCTGCAAATATTAT	15	12	1 (1)	0.13	MCF7
TRCN0000039958	TRCN0000039958	NM_052827.1-1316s1c1	shRNA	pLKO.1	1017	CDK2	human	3UTR	GCCTTCCTACACGTTAGATTT	13.2	9.24	1 (1)	0.11	MCF7
TRCN0000039960	TRCN0000039960	NM_052827.1-696s1c1	shRNA	pLKO.1	1017	CDK2	human	CDS	CCTGTTCGTACTTACACCCAT	2.64	3.696	1 (1)	0.33	MCF7
TRCN0000039962	TRCN0000039962	NM_052827.1-489s1c1	shRNA	pLKO.1	1017	CDK2	human	CDS	GATCTCAAGAAATTCATGGAT	3	2.1	1 (1)	0.47	MCF7
TRCN0000196690	TRCN0000196690	NM_001798.2-402s1c1	shRNA	pLKO.1	1017	CDK2	human	CDS	GAGCTTAACCATCCTAATATT	15	21	0 (1)	0.08	MCF7
TRCN0000195003	TRCN0000195003	NM_001798.2-621s1c1	shRNA	pLKO.1	1017	CDK2	human	CDS	CCTCAGAATCTGCTTATTAAC	13.2	10.56	1 (1)	0.04	MCF7
TRCN0000197236	TRCN0000197236	NM_001798.2-1781s1c1	shRNA	pLKO.1	1017	CDK2	human	3UTR	GACAGGGATTGTGCTTCATTC	10.8	7.56	0 (1)	0.02	MCF7
TRCN0000010327	TRCN0000010327	NM_005225.x-628s1c1	shRNA	pLKO.1	1869	E2F1	human	CDS	GACATCACCAACGTCCTTGAG	4.05	2.835	1 (2)	0.08	A549
TRCN0000010328	TRCN0000010328	NM_005225.x-1171s1c1	shRNA	pLKO.1	1869	E2F1	human	CDS	CTACTCAGCCTGGAGCAAGAA	4.95	2.97	1 (2)	0.06	A549
TRCN0000000249	TRCN0000000249	NM_005225.x-1819s1c1	shRNA	pLKO.1	1869	E2F1	human	3UTR	TAACTGCACTTTCGGCCCTTT	4.05	5.67	1 (3)	0.29	A549
TRCN0000000250	TRCN0000000250	NM_005225.x-1390s1c1	shRNA	pLKO.1	1869	E2F1	human	CDS	GACCTCTTCGACTGTGACTTT	4.95	6.93	1 (3)	0.12	A549
TRCN0000000251	TRCN0000000251	NM_005225.x-651s1c1	shRNA	pLKO.1	1869	E2F1	human	CDS	CATCCAGCTCATTGCCAAGAA	4.95	3.465	1 (3)	0.20	A549
TRCN0000000252	TRCN0000000252	NM_005225.x-981s1c1	shRNA	pLKO.1	1869	E2F1	human	CDS	TAAGAGCAAACAAGGCCCGAT	2.16	1.512	1 (3)	0.80	A549
TRCN0000039658	TRCN0000039658	NM_005225.1-2264s1c1	shRNA	pLKO.1	1869	E2F1	human	3UTR	CAGGATGGATATGAGATGGGA	.75	.525	0 (2)	0.17	A549
TRCN0000039659	TRCN0000039659	NM_005225.1-502s1c1	shRNA	pLKO.1	1869	E2F1	human	CDS	CGCTATGAGACCTCACTGAAT	4.95	6.93	1 (2)	0.30	A549
TRCN0000039660	TRCN0000039660	NM_005225.1-948s1c1	shRNA	pLKO.1	1869	E2F1	human	CDS	CGTGGACTCTTCGGAGAACTT	4.95	3.96	1 (2)	0.09	A549
TRCN0000039661	TRCN0000039661	NM_005225.1-788s1c1	shRNA	pLKO.1	1869	E2F1	human	CDS	ACCTGATGAATATCTGTACTA	4.95	3.465	1 (2)	0.28	A549
TRCN0000039662	TRCN0000039662	NM_005225.1-1309s1c1	shRNA	pLKO.1	1869	E2F1	human	CDS	CCTGAGGAGTTCATCAGCCTT	2.64	1.848	1 (2)	0.25	A549
TRCN0000004869	TRCN0000004869	NM_006908.3-2007s1c1	shRNA	pLKO.1	5879	RAC1	human	3UTR	CCTTCTTAACATCACTGTCTT	4.95	3.465	0 (2)	0.29	A549
TRCN0000004870	TRCN0000004870	NM_006908.3-677s1c1	shRNA	pLKO.1	5879	RAC1	human	CDS	GCTAAGGAGATTGGTGCTGTA	4.05	2.835	2 (2)	0.01	A549
TRCN0000004871	TRCN0000004871	NM_006908.3-459s1c1	shRNA	pLKO.1	5879	RAC1	human	CDS	CGCAAACAGATGTGTTCTTAA	13.2	9.24	1 (1)	0.48	A549
TRCN0000004872	TRCN0000004872	NM_006908.3-784s1c1	shRNA	pLKO.1	5879	RAC1	human	CDS	CGTGAAGAAGAGGAAGAGAAA	4.95	3.465	1 (2)	0.03	A549
TRCN0000004873	TRCN0000004873	NM_006908.3-340s1c1	shRNA	pLKO.1	5879	RAC1	human	CDS	CCCTACTGTCTTTGACAATTA	13.2	9.24	2 (2)	0.09	A549
TRCN0000318430	TRCN0000318430	NM_006908.4-677s21c1	shRNA	pLKO_TRC005	5879	RAC1	human	CDS	GCTAAGGAGATTGGTGCTGTA	4.05	2.835	2 (2)	0.01	A549
TRCN0000004844	TRCN0000004844	NM_015401.1-3466s1c1	shRNA	pLKO.1	51564	HDAC7	human	3UTR	TCCACACAGAAATGTGAACTT	4.95	3.465	1 (1)	0.35	A549
TRCN0000004845	TRCN0000004845	NM_015401.1-2307s1c1	shRNA	pLKO.1	51564	HDAC7	human	CDS	GCCAGCAAGATCCTCATTGTA	5.625	3.9375	1 (1)	0.58	A549
TRCN0000004847	TRCN0000004847	NM_015401.1-1778s1c1	shRNA	pLKO.1	51564	HDAC7	human	CDS	GCTGATCTATGACTCGGTCAT	4.05	2.43	1 (1)	0.44	A549
TRCN0000195442	TRCN0000195442	NM_015401.1-3176s1c1	shRNA	pLKO.1	51564	HDAC7	human	3UTR	CAAGTAGTTGGAACCAGAGAA	4.95	3.465	1 (1)	0.20	A549
TRCN0000197081	TRCN0000197081	NM_015401.1-2183s1c1	shRNA	pLKO.1	51564	HDAC7	human	CDS	GCTAAAGAATGGTTTCGCTGT	2.16	3.024	1 (1)	0.56	A549
TRCN0000199374	TRCN0000199374	NM_015401.1-3417s1c1	shRNA	pLKO.1	51564	HDAC7	human	3UTR	CCACTATTCCTGGCTCTGCAA	2.64	1.848	1 (1)	0.39	A549
TRCN0000199823	TRCN0000199823	NM_015401.1-695s1c1	shRNA	pLKO.1	51564	HDAC7	human	CDS	GCTGCGCTATAAGCCCAAGAA	4.95	6.93	1 (1)	0.40	A549
TRCN0000197001	TRCN0000197001	NM_015401.1-2172s1c1	shRNA	pLKO.1	51564	HDAC7	human	CDS	GCTTCTCGTGAGCTAAAGAAT	5.625	3.9375	1 (1)	0.35	A549
TRCN0000255687	TRCN0000255687	NM_015401.3-2973s21c1	shRNA	pLKO_TRC005	51564	HDAC7	human	CDS	GATCCGGGTGCACAGTAAATA	15	12	1 (1)	0.16	A549
TRCN0000255689	TRCN0000255689	NM_015401.3-1308s21c1	shRNA	pLKO_TRC005	51564	HDAC7	human	CDS	CCACTTTGCCCAGTCCTTAAT	13.2	9.24	1 (1)	1.13	A549
TRCN0000255686	TRCN0000255686	NM_015401.3-2246s21c1	shRNA	pLKO_TRC005	51564	HDAC7	human	CDS	TCACTGACCTCGCCTTCAAAG	10.8	7.56	1 (1)	0.31	A549
TRCN0000007229	TRCN0000007229	NM_003879.3-740s1c1	shRNA	pLKO.1	8837	CFLAR	human	CDS	CCTCACCTTGTTTCGGACTAT	4.95	6.93	0 (1)	0.46	293T/17
TRCN0000010418	TRCN0000010418	NM_000321.x-2850s1c1	shRNA	pLKO.1	5925	RB1	human	CDS	GACTTCTACTCGAACACGAAT	4.95	3.96	2 (2)	0.17	A549
TRCN0000010419	TRCN0000010419	NM_000321.x-4584s1c1	shRNA	pLKO.1	5925	RB1	human	3UTR	CAGAGATCGTGTATTGAGATT	4.95	6.93	0 (2)	0.16	A549
TRCN0000295842	TRCN0000295842	NM_000321.2-4612s21c1	shRNA	pLKO_TRC005	5925	RB1	human	3UTR	CAGAGATCGTGTATTGAGATT	4.95	6.93	0 (2)	0.16	A549
TRCN0000040163	TRCN0000040163	NM_000321.1-4075s1c1	shRNA	pLKO.1	5925	RB1	human	3UTR	CCACATTATTTCTAGTCCAAA	4.95	3.465	0 (2)	0.23	A549
TRCN0000040164	TRCN0000040164	NM_000321.1-1997s1c1	shRNA	pLKO.1	5925	RB1	human	CDS	CGCGTGTAAATTCTACTGCAA	2.64	3.696	1 (1)	0.58	A549
TRCN0000040165	TRCN0000040165	NM_000321.1-2119s1c1	shRNA	pLKO.1	5925	RB1	human	CDS	CGGCTAAATACACTTTGTGAA	4.95	6.93	1 (1)	0.96	A549
TRCN0000040166	TRCN0000040166	NM_000321.1-829s1c1	shRNA	pLKO.1	5925	RB1	human	CDS	CCTCCCATGTTGCTCAAAGAA	5.625	7.875	1 (2)	1.91	A549
TRCN0000040167	TRCN0000040167	NM_000321.1-1455s1c1	shRNA	pLKO.1	5925	RB1	human	CDS	CGAAATTGGATCACAGCGATA	4.05	5.67	1 (1)	0.38	A549
TRCN0000295841	TRCN0000295841	NM_000321.2-2878s21c1	shRNA	pLKO_TRC005	5925	RB1	human	CDS	GACTTCTACTCGAACACGAAT	4.95	3.96	2 (2)	0.17	A549
TRCN0000295892	TRCN0000295892	NM_000321.2-1630s21c1	shRNA	pLKO_TRC005	5925	RB1	human	CDS	GTGCGCTCTTGAGGTTGTAAT	13.2	18.48	1 (1)	0.20	A549
TRCN0000295891	TRCN0000295891	NM_000321.2-1516s21c1	shRNA	pLKO_TRC005	5925	RB1	human	CDS	TCGCTTGTATTACCGAGTAAT	13.2	18.48	1 (1)	1.02	A549
TRCN0000004824	TRCN0000004824	NM_003883.2-1535s1c1	shRNA	pLKO.1	8841	HDAC3	human	3UTR	GTACCTATTAGGGATGGAGAT	0		0 (1)	0.07	MCF7
TRCN0000004826	TRCN0000004826	NM_003883.2-1280s1c1	shRNA	pLKO.1	8841	HDAC3	human	CDS	GCACCCAATGAGTTCTATGAT	5.625	3.9375	0 (1)	0.06	MCF7
TRCN0000004828	TRCN0000004828	NM_003883.2-1169s1c1	shRNA	pLKO.1	8841	HDAC3	human	CDS	GCACCTAGTGTCCAGATTCAT	5.625	3.9375	0 (1)	0.02	MCF7
TRCN0000196267	TRCN0000196267	NM_003883.2-1565s1c1	shRNA	pLKO.1	8841	HDAC3	human	3UTR	GATAGCTATCTGGGACATTAT	13.2	9.24	0 (1)	0.03	MCF7
TRCN0000199964	TRCN0000199964	NM_003883.2-355s1c1	shRNA	pLKO.1	8841	HDAC3	human	CDS	CTTTGAGTTCTGCTCGCGTTA	4.05	5.67	0 (1)	0.04	MCF7
TRCN0000194993	TRCN0000194993	NM_003883.2-301s1c1	shRNA	pLKO.1	8841	HDAC3	human	CDS	CAAGAGTCTTAATGCCTTCAA	4.95	6.93	0 (1)	0.04	MCF7
TRCN0000004829	TRCN0000004829	NM_006037.2-4508s1c1	shRNA	pLKO.1	9759	HDAC4	human	3UTR	CGACTCATCTTGTAGCTTATT	13.2	18.48	3 (3)	0.29	A549,MCF7
TRCN0000004830	TRCN0000004830	NM_006037.2-3447s1c1	shRNA	pLKO.1	9759	HDAC4	human	CDS	CGTGGGTTTCAACGTCAACAT	4.95	3.465	1 (1)	0.57	A549
TRCN0000004832	TRCN0000004832	NM_006037.2-1495s1c1	shRNA	pLKO.1	9759	HDAC4	human	CDS	GCCAAAGATGACTTCCCTCTT	4.05	2.835	3 (3)	0.16	A549,MCF7
TRCN0000314735	TRCN0000314735	NM_006037.3-1318s21c1	shRNA	pLKO_TRC005	9759	HDAC4	human	CDS	CAAGAATTTGTCCTCAATAAA	15	10.5	1 (1)	0.26	A549
TRCN0000314737	TRCN0000314737	NM_006037.3-1449s21c1	shRNA	pLKO_TRC005	9759	HDAC4	human	CDS	CGGAGTGTCGACCTCCTATAA	13.2	18.48	1 (1)	0.31	A549
TRCN0000314667	TRCN0000314667	NM_006037.3-1359s21c1	shRNA	pLKO_TRC005	9759	HDAC4	human	CDS	GAATCTGAACCACTGCATTTC	10.8	7.56	1 (1)	0.13	A549
TRCN0000004819	TRCN0000004819	NM_001527.1-1678s1c1	shRNA	pLKO.1	3066	HDAC2	human	3UTR	CAGTCTCACCAATTTCAGAAA	4.95	3.465	1 (1)	0.07	MCF7
TRCN0000004820	TRCN0000004820	NM_001527.1-508s1c1	shRNA	pLKO.1	3066	HDAC2	human	CDS	CCAGCGTTTGATGGACTCTTT	4.95	3.96	0 (1)	0.42	MCF7
TRCN0000004821	TRCN0000004821	NM_001527.1-933s1c1	shRNA	pLKO.1	3066	HDAC2	human	CDS	GCCTATTATCTCAAAGGTGAT	4.05	5.67	1 (1)	0.24	MCF7
TRCN0000004822	TRCN0000004822	NM_001527.1-994s1c1	shRNA	pLKO.1	3066	HDAC2	human	CDS	GCAGACTCATTATCTGGTGAT	4.05	2.835	1 (1)	0.46	MCF7
TRCN0000004823	TRCN0000004823	NM_001527.1-863s1c1	shRNA	pLKO.1	3066	HDAC2	human	CDS	GCAAATACTATGCTGTCAATT	13.2	9.24	1 (1)	0.13	MCF7
TRCN0000196321	TRCN0000196321	NM_001527.1-253s1c1	shRNA	pLKO.1	3066	HDAC2	human	CDS	GACGGTGATATTGGAAATTAT	15	10.5	1 (1)	0.36	MCF7
TRCN0000197086	TRCN0000197086	NM_001527.1-568s1c1	shRNA	pLKO.1	3066	HDAC2	human	CDS	GCTGTGAAGTTAAACCGACAA	4.05	5.67	1 (1)	0.15	MCF7
TRCN0000196590	TRCN0000196590	NM_001527.1-789s1c1	shRNA	pLKO.1	3066	HDAC2	human	CDS	GACGGTATCATTCCATAAATA	15	21	1 (1)	0.20	MCF7
TRCN0000195198	TRCN0000195198	NM_001527.1-589s1c1	shRNA	pLKO.1	3066	HDAC2	human	CDS	CAGACTGATATGGCTGTTAAT	13.2	9.24	1 (1)	0.14	MCF7
TRCN0000197100	TRCN0000197100	NM_001527.1-1129s1c1	shRNA	pLKO.1	3066	HDAC2	human	CDS	GTTGCTCGATGTTGGACATAT	13.2	10.56	1 (1)	0.39	MCF7
TRCN0000342605	TRCN0000342605	NM_001527.2-1756s21c1	shRNA	pLKO_TRC005	3066	HDAC2	human	3UTR	CAGTCTCACCAATTTCAGAAA	4.95	3.465	1 (1)	0.07	MCF7
TRCN0000001617	TRCN0000001617	NM_005607.x-3763s1c1	shRNA	pLKO.1	5747	PTK2	human	3UTR	GAGAGCATGAAGCAAAGAATT	0	0	2 (2)	0.28	A549
TRCN0000001618	TRCN0000001618	NM_005607.x-1229s1c1	shRNA	pLKO.1	5747	PTK2	human	CDS	CGGAGAATATGGCTGACCTAA	4.95	3.465	2 (2)	0.82	A549
TRCN0000001620	TRCN0000001620	NM_005607.x-2973s1c1	shRNA	pLKO.1	5747	PTK2	human	CDS	CCGGTCGAATGATAAGGTGTA	4.05	5.67	2 (2)	0.22	A549
TRCN0000121209	TRCN0000121209	NM_005607.3-1660s1c1	shRNA	pLKO.1	5747	PTK2	human	CDS	CCTCATATTGTGAAGCTGATT	4.95	3.465	1 (1)	0.16	A549
TRCN0000121317	TRCN0000121317	NM_005607.3-4077s1c1	shRNA	pLKO.1	5747	PTK2	human	3UTR	GCAATGTTATTTCTCTTGGAA	3	2.1	0 (1)	0.52	A549
TRCN0000121318	TRCN0000121318	NM_005607.3-2779s1c1	shRNA	pLKO.1	5747	PTK2	human	CDS	CCGATTGGAAACCAACATATA	13.2	18.48	1 (1)	0.10	A549
TRCN0000121319	TRCN0000121319	NM_005607.3-1043s1c1	shRNA	pLKO.1	5747	PTK2	human	CDS	GCCCAGAAGAAGGAATCAGTT	4.95	3.465	1 (1)	0.18	A549
TRCN0000121320	TRCN0000121320	NM_005607.3-737s1c1	shRNA	pLKO.1	5747	PTK2	human	CDS	GTCTAGAAATACGGCGATCAT	4.95	3.96	1 (1)	0.44	A549
TRCN0000196310	TRCN0000196310	NM_005607.3-817s1c1	shRNA	pLKO.1	5747	PTK2	human	CDS	GATGTTGGTTTAAAGCGATTT	10.8	15.12	1 (1)	0.05	A549
TRCN0000194984	TRCN0000194984	NM_005607.3-664s1c1	shRNA	pLKO.1	5747	PTK2	human	CDS	CAACAGGTGAAGAGCGATTAT	13.2	10.56	1 (1)	0.10	A549
TRCN0000195611	TRCN0000195611	NM_005607.3-3324s1c1	shRNA	pLKO.1	5747	PTK2	human	CDS	CGATGTCATTGACCAAGCAAG	4.05	2.835	1 (1)	0.35	A549
TRCN0000004839	TRCN0000004839	NM_006044.2-3840s1c1	shRNA	pLKO.1	10013	HDAC6	human	3UTR	CATCCCATCCTGAATATCCTT	3	2.1	3 (3)	0.28	A549
TRCN0000004840	TRCN0000004840	NM_006044.2-2272s1c1	shRNA	pLKO.1	10013	HDAC6	human	CDS	GCCTACGAGTTTAACCCAGAA	4.05	2.835	2 (2)	0.38	A549
TRCN0000004841	TRCN0000004841	NM_006044.2-747s1c1	shRNA	pLKO.1	10013	HDAC6	human	CDS	GCACAGTCTTATGGATGGCTA	2.64	1.848	2 (2)	0.49	A549
TRCN0000004842	TRCN0000004842	NM_006044.2-2049s1c1	shRNA	pLKO.1	10013	HDAC6	human	CDS	CGGTAATGGAACTCAGCACAT	4.05	5.67	2 (2)	0.39	A549
TRCN0000314910	TRCN0000314910	NM_006044.2-178s21c1	shRNA	pLKO_TRC005	10013	HDAC6	human	CDS	GTCACTTCGAAGCGAAATATT	15	21	1 (1)	0.08	A549
TRCN0000314909	TRCN0000314909	NM_006044.2-2421s21c1	shRNA	pLKO_TRC005	10013	HDAC6	human	CDS	TATCCTAGAGGGTGGCTATAA	13.2	18.48	1 (1)	0.39	A549
TRCN0000003158	TRCN0000003158	NM_003161.x-1561s1c1	shRNA	pLKO.1	6198	RPS6KB1	human	CDS	CCCATGATCTCCAAACGGCCA	.18		2 (2)	0.33	MCF7
TRCN0000003159	TRCN0000003159	NM_003161.x-1417s1c1	shRNA	pLKO.1	6198	RPS6KB1	human	CDS	AGCACAGCAAATCCTCAGACA	2.64		2 (2)	0.28	MCF7
TRCN0000003160	TRCN0000003160	NM_003161.x-1844s1c1	shRNA	pLKO.1	6198	RPS6KB1	human	3UTR	GCGACATCTTTCTCAACCTTA	4.95		0 (1)	0.31	MCF7
TRCN0000003161	TRCN0000003161	NM_003161.x-383s1c1	shRNA	pLKO.1	6198	RPS6KB1	human	CDS	TATTTGCCATGAAGGTGCTTA	4.95	3.465	1 (1)	0.89	MCF7
TRCN0000003162	TRCN0000003162	NM_003161.x-1501s1c1	shRNA	pLKO.1	6198	RPS6KB1	human	CDS	GCATCGGCACCACTTCCAATA	10.8	6.48	1 (1)	0.58	MCF7
TRCN0000196342	TRCN0000196342	NM_003161.2-4656s1c1	shRNA	pLKO.1	6198	RPS6KB1	human	3UTR	GCATGTATGATACTCCATAAA	13.2	18.48	0 (1)	1.07	MCF7
TRCN0000195109	TRCN0000195109	NM_003161.2-764s1c1	shRNA	pLKO.1	6198	RPS6KB1	human	CDS	CCGGAGAATATCATGCTTAAT	13.2	7.92	1 (1)	0.37	MCF7
TRCN0000194766	TRCN0000194766	NM_003161.2-2066s1c1	shRNA	pLKO.1	6198	RPS6KB1	human	3UTR	CCTATAATACTTGCAACTAAG	10.8		1 (1)	0.51	MCF7
TRCN0000315003	TRCN0000315003	NM_003161.2-1397s21c1	shRNA	pLKO_TRC005	6198	RPS6KB1	human	CDS	ATCCGATCACCTCGAAGATTT	13.2		1 (1)	0.30	MCF7
TRCN0000350402	TRCN0000350402	NM_003161.2-461s21c1	shRNA	pLKO_TRC005	6198	RPS6KB1	human	CDS	TTTGCCATGAAGGTGCTTAAA	13.2	18.48	1 (1)	0.30	MCF7
TRCN0000315001	TRCN0000315001	NM_003161.2-1493s21c1	shRNA	pLKO_TRC005	6198	RPS6KB1	human	CDS	AGCACAGCAAATCCTCAGACA	2.64		2 (2)	0.28	MCF7
TRCN0000001025	TRCN0000001025	NM_005348.x-616s1c1	shRNA	pLKO.1	3320	HSP90AA1	human	CDS	GTTATCCTACACCTGAAAGAA	5.625	4.5	2 (2)	0.17	A549
TRCN0000001027	TRCN0000001027	NM_005348.x-158s1c1	shRNA	pLKO.1	3320	HSP90AA1	human	CDS	TCATCAATACTTTCTACTCGA	2.64	1.848	1 (1)	0.56	A549
TRCN0000001028	TRCN0000001028	NM_005348.x-867s1c1	shRNA	pLKO.1	3320	HSP90AA1	human	CDS	GAAGGATGGTGACAAGAAGAA	4.95	2.97	1 (1)	0.14	A549
TRCN0000315009	TRCN0000315009	NM_005348.3-779s21c1	shRNA	pLKO_TRC005	3320	HSP90AA1	human	CDS	TACTTGGAGGAACGAAGAATA	13.2	9.24	1 (1)	0.07	A549
TRCN0000315007	TRCN0000315007	NM_005348.3-2493s21c1	shRNA	pLKO_TRC005	3320	HSP90AA1	human	3UTR	TATGGCATGACAACTACTTTA	13.2	10.56	1 (1)	0.02	A549
TRCN0000314938	TRCN0000314938	NM_005348.3-414s21c1	shRNA	pLKO_TRC005	3320	HSP90AA1	human	CDS	AGCTGCATATTAACCTTATAC	13.2	9.24	1 (1)	0.24	A549
TRCN0000038675	TRCN0000038675	NM_004958.2-2473s1c1	shRNA	pLKO.1	2475	MTOR	human	CDS	CCTGGCAACAATAGGAGAATT	0	0	2 (2)	0.59	A549
TRCN0000038676	TRCN0000038676	NM_004958.2-3425s1c1	shRNA	pLKO.1	2475	MTOR	human	CDS	CCTCCTATTGTTAAGTTGTTT	5.625	7.875	2 (2)	0.34	A549
TRCN0000038677	TRCN0000038677	NM_004958.2-7504s1c1	shRNA	pLKO.1	2475	MTOR	human	CDS	GCCAGAATCTATTCATTCTTT	.5625	.39375	2 (2)	0.23	A549
TRCN0000038678	TRCN0000038678	NM_004958.2-4662s1c1	shRNA	pLKO.1	2475	MTOR	human	CDS	GCATGGAAGAATACACCTGTA	4.05	2.835	2 (2)	0.30	A549
TRCN0000221542	TRCN0000221542	NM_004958.2-7897s1c2	shRNA	pLKO.1	2475	MTOR	human	3UTR	GCTGCTGTTGAAGAATATATT	15	10.5	1 (2)	0.21	A549
TRCN0000221543	TRCN0000221543	NM_004958.2-640s1c2	shRNA	pLKO.1	2475	MTOR	human	CDS	GCAACCCTTCTTTGACAACAT	4.95	3.465	1 (2)	0.14	A549
TRCN0000221544	TRCN0000221544	NM_004958.2-5477s1c2	shRNA	pLKO.1	2475	MTOR	human	CDS	GCTGTGCTACACTACAAACAT	5.625	3.9375	1 (2)	0.10	A549
TRCN0000221545	TRCN0000221545	NM_004958.2-2162s1c2	shRNA	pLKO.1	2475	MTOR	human	CDS	GCCTTGTTTGTGGCTCTGAAT	4.95	3.96	2 (2)	0.21	A549
TRCN0000195453	TRCN0000195453	NM_004958.2-6293s1c1	shRNA	pLKO.1	2475	MTOR	human	CDS	CAGGCCTATGGTCGAGATTTA	13.2	18.48	1 (1)	0.24	A549
TRCN0000199323	TRCN0000199323	NM_004958.2-3537s1c1	shRNA	pLKO.1	2475	MTOR	human	CDS	CCCGGATCATTCACCCTATTG	10.8	15.12	1 (1)	0.20	A549
TRCN0000197118	TRCN0000197118	NM_004958.2-8483s1c1	shRNA	pLKO.1	2475	MTOR	human	3UTR	GTTTAGAGCAAGGGCTCAGAA	4.95	3.465	0 (1)	0.33	A549
TRCN0000001642	TRCN0000001642	NM_014791.x-2409s1c1	shRNA	pLKO.1	9833	MELK	human	3UTR	CTCTTAACTATGTCTCTTTGT	4.95	3.465	2 (2)	0.24	A549,MCF7
TRCN0000001645	TRCN0000001645	NM_014791.x-1052s1c1	shRNA	pLKO.1	9833	MELK	human	CDS	CAGAAACAACAGGCAAACAAT	5.625	3.9375	2 (3)	0.03	A549,MCF7
TRCN0000001646	TRCN0000001646	NM_014791.x-1520s1c1	shRNA	pLKO.1	9833	MELK	human	CDS	GAACCAGCATAAGAGAGAAAT	13.2	9.24	2 (2)	0.37	A549,MCF7
TRCN0000196408	TRCN0000196408	NM_014791.2-413s1c1	shRNA	pLKO.1	9833	MELK	human	CDS	GAGAGCTGTTTGACTATATAA	15	9	2 (2)	0.22	A549,MCF7
TRCN0000196273	TRCN0000196273	NM_014791.2-1243s1c1	shRNA	pLKO.1	9833	MELK	human	CDS	GCGGGATTAATAGACTATGAT	5.625	7.875	1 (2)	0.62	MCF7
TRCN0000196420	TRCN0000196420	NM_014791.2-1805s1c1	shRNA	pLKO.1	9833	MELK	human	CDS	GACTAAAGCTTCACTATAATG	13.2	9.24	0 (3)	0.08	A549,MCF7
TRCN0000199147	TRCN0000199147	NM_014791.2-466s1c1	shRNA	pLKO.1	9833	MELK	human	CDS	CGGGTTGTCTTCCGTCAGATA	4.95	3.465	2 (2)	0.22	A549,MCF7
TRCN0000280028	TRCN0000280028	NM_014791.2-1020s21c1	shRNA	pLKO_TRC005	9833	MELK	human	CDS	CAGAAACAACAGGCAAACAAT	5.625	3.9375	2 (3)	0.03	A549,MCF7
TRCN0000297346	TRCN0000297346	NM_014791.2-668s21c1	shRNA	pLKO_TRC005	9833	MELK	human	CDS	CTGAGTTAATACAAGGCAAAT	10.8	15.12	2 (3)	0.10	A549,MCF7
TRCN0000280031	TRCN0000280031	NM_014791.2-2073s21c1	shRNA	pLKO_TRC005	9833	MELK	human	CDS	CCTATCTAGCTGCAAGGTATA	10.8	7.56	3 (3)	0.09	A549,MCF7
TRCN0000280098	TRCN0000280098	NM_014791.2-1559s21c1	shRNA	pLKO_TRC005	9833	MELK	human	CDS	GCCTGAAAGAAACTCCAATTA	13.2	9.24	2 (3)	0.05	A549,MCF7
TRCN0000295897	TRCN0000295897	NM_000548.3-2418s21c1	shRNA	pLKO_TRC005	7249	TSC2	human	CDS	CAGCATTAATCTCTTACCATA	4.95	3.465	1 (2)	0.22	A549
TRCN0000295896	TRCN0000295896	NM_000548.3-4669s21c1	shRNA	pLKO_TRC005	7249	TSC2	human	CDS	CAATGAGTCACAGTCCTTTGA	4.95	3.465	1 (2)	0.21	A549
TRCN0000040178	TRCN0000040178	NM_000548.2-4551s1c1	shRNA	pLKO.1	7249	TSC2	human	CDS	CGACGAGTCAAACAAGCCAAT	4.05	5.67	1 (2)	0.27	A549
TRCN0000040179	TRCN0000040179	NM_000548.2-1437s1c1	shRNA	pLKO.1	7249	TSC2	human	CDS	GCTCATCAACAGGCAGTTCTA	4.95	3.465	1 (2)	0.25	A549
TRCN0000040181	TRCN0000040181	NM_000548.2-413s1c1	shRNA	pLKO.1	7249	TSC2	human	CDS	CCAACGAAGACCTTCACGAAA	4.95	3.96	1 (1)	0.32	A549
TRCN0000040182	TRCN0000040182	NM_000548.2-112s1c1	shRNA	pLKO.1	7249	TSC2	human	CDS	GAGGGTAAACAGACGGAGTTT	4.95	3.96	1 (2)	0.11	A549
TRCN0000039634	TRCN0000039634	NM_005228.3-3095s1c1	shRNA	pLKO.1	1956	EGFR	human	CDS	GCTGGATGATAGACGCAGATA	4.95	6.93	4 (4)	0.13	A-431,A549
TRCN0000039635	TRCN0000039635	NM_005228.3-2467s1c1	shRNA	pLKO.1	1956	EGFR	human	CDS	CCCGTCGCTATCAAGGAATTA	13.2	18.48	3 (3)	0.43	A-431,A549
TRCN0000295968	TRCN0000295968	NM_005228.3-4888s21c1	shRNA	pLKO_TRC005	1956	EGFR	human	3UTR	GCTGCTCTGAAATCTCCTTTA	10.8	7.56	0 (3)	0.19	A-431,A549
TRCN0000121068	TRCN0000121068	NM_005228.3-3849s1c1	shRNA	pLKO.1	1956	EGFR	human	CDS	GCCACAAAGCAGTGAATTTAT	15	10.5	3 (3)	0.08	A-431,A549
TRCN0000295969	TRCN0000295969	NM_005228.3-3849s21c1	shRNA	pLKO_TRC005	1956	EGFR	human	CDS	GCCACAAAGCAGTGAATTTAT	15	10.5	3 (3)	0.08	A-431,A549
TRCN0000121070	TRCN0000121070	NM_005228.3-3732s1c1	shRNA	pLKO.1	1956	EGFR	human	CDS	CCACCAAATTAGCCTGGACAA	4.05	5.67	1 (1)	0.65	A-431
TRCN0000121071	TRCN0000121071	NM_005228.3-3383s1c1	shRNA	pLKO.1	1956	EGFR	human	CDS	CCGTGGCTTGCATTGATAGAA	5.625	3.9375	1 (1)	0.54	A-431
TRCN0000121202	TRCN0000121202	NM_005228.3-5329s1c1	shRNA	pLKO.1	1956	EGFR	human	3UTR	CCCTGTAACCTGACTGGTTAA	1.08	.864	0 (2)	0.69	A-431,A549
TRCN0000310112	TRCN0000310112	NM_005228.3-3787s21c1	shRNA	pLKO_TRC005	1956	EGFR	human	CDS	GCCAAGCCAAATGGCATCTTT	5.625	3.9375	3 (3)	0.21	A-431,A549
TRCN0000121329	TRCN0000121329	NM_005228.3-2791s1c1	shRNA	pLKO.1	1956	EGFR	human	CDS	CAGCATGTCAAGATCACAGAT	4.95	3.465	2 (2)	0.23	A-431,A549
TRCN0000195303	TRCN0000195303	NM_005228.x-1166s1c1	shRNA	pLKO.1	1956	EGFR	human	CDS	CGCAAAGTGTGTAACGGAATA	10.8	15.12	4 (4)	0.33	A-431,A549
TRCN0000004814	TRCN0000004814	NM_004964.2-1717s1c1	shRNA	pLKO.1	3065	HDAC1	human	3UTR	CGTTCTTAACTTTGAACCATA	4.95	3.96	2 (2)	0.25	A549,MCF7
TRCN0000004815	TRCN0000004815	NM_004964.2-963s1c1	shRNA	pLKO.1	3065	HDAC1	human	CDS	CGGTGGTTACACCATTCGTAA	4.95	6.93	2 (2)	0.73	A549,MCF7
TRCN0000004816	TRCN0000004816	NM_004964.2-789s1c1	shRNA	pLKO.1	3065	HDAC1	human	CDS	GCCGGTCATGTCCAAAGTAAT	13.2	18.48	2 (2)	0.39	A549,MCF7
TRCN0000004817	TRCN0000004817	NM_004964.2-1353s1c1	shRNA	pLKO.1	3065	HDAC1	human	CDS	CCGCAAGAACTCTTCCAACTT	4.95	6.93	2 (2)	0.27	A549,MCF7
TRCN0000004818	TRCN0000004818	NM_004964.2-186s1c1	shRNA	pLKO.1	3065	HDAC1	human	CDS	GCTGCTCAACTATGGTCTCTA	4.95	6.93	2 (2)	0.27	A549,MCF7
TRCN0000195672	TRCN0000195672	NM_004964.2-264s1c1	shRNA	pLKO.1	3065	HDAC1	human	CDS	CCACAGCGATGACTACATTAA	13.2	10.56	0 (1)	0.31	A549
TRCN0000195467	TRCN0000195467	NM_004964.2-871s1c1	shRNA	pLKO.1	3065	HDAC1	human	CDS	CGGTTAGGTTGCTTCAATCTA	5.625	7.875	1 (1)	0.04	A549
TRCN0000196998	TRCN0000196998	NM_004964.2-1143s1c1	shRNA	pLKO.1	3065	HDAC1	human	CDS	GAAGATCAAACAGCGACTGTT	4.95	3.465	1 (1)	0.39	A549
TRCN0000195103	TRCN0000195103	NM_004964.2-1036s1c1	shRNA	pLKO.1	3065	HDAC1	human	CDS	CCTAATGAGCTTCCATACAAT	5.625	3.9375	1 (1)	0.21	A549
TRCN0000197198	TRCN0000197198	NM_004964.2-1774s1c1	shRNA	pLKO.1	3065	HDAC1	human	3UTR	GCAACCATAAGACAAACTCCT	2.64	1.848	1 (1)	0.35	A549
TRCN0000349638	TRCN0000349638	NM_004964.2-871s21c1	shRNA	pLKO_TRC005	3065	HDAC1	human	CDS	CGGTTAGGTTGCTTCAATCTA	5.625	7.875	1 (1)	0.04	A549
TRCN0000002832	TRCN0000002832	NM_002835.x-2882s1c1	shRNA	pLKO.1	5782	PTPN12	human	3UTR	GCTTTGCAGGTTATCAGAGAT	4.95	6.93	0 (1)	0.30	MCF7
TRCN0000116498	TRCN0000116498	NM_004523.2-247s1c1	shRNA	pLKO.1	3832	KIF11	human	CDS	GCGCCCATTCAATAGTAGAAT	5.625	7.875	1 (2)	0.26	293T/17
TRCN0000116501	TRCN0000116501	NM_004523.2-2695s1c1	shRNA	pLKO.1	3832	KIF11	human	CDS	GCCAATGTTGTGAGGCTTCAA	4.95	6.93	1 (2)	0.53	293T/17
TRCN0000256361	TRCN0000256361	NM_004523.3-3263s21c1	shRNA	pLKO_TRC005	3832	KIF11	human	CDS	GTATACTGAAGAACCTCTAAG	10.8	7.56	4 (4)	0.22	MCH58
TRCN0000256368	TRCN0000256368	NM_004523.3-1186s21c1	shRNA	pLKO_TRC005	3832	KIF11	human	CDS	TGACTTTGGGAAGGGTCATTA	13.2	9.24	4 (4)	0.21	MCH58
TRCN0000265789	TRCN0000265789	NM_004523.3-4746s21c1	shRNA	pLKO_TRC005	3832	KIF11	human	3UTR	TTTGATCTGGCAACCATATTT	15	10.5	0 (4)	0.51	MCH58
TRCN0000256364	TRCN0000256364	NM_004523.3-3979s21c1	shRNA	pLKO_TRC005	3832	KIF11	human	3UTR	TGCAATGTAAATACGTATTTC	13.2	9.24	0 (4)	0.55	MCH58
TRCN0000256367	TRCN0000256367	NM_004523.3-718s21c1	shRNA	pLKO_TRC005	3832	KIF11	human	CDS	CACGTACCCTTCATCAAATTT	15	10.5	4 (4)	0.07	MCH58
TRCN0000256369	TRCN0000256369	NM_004523.3-1989s21c1	shRNA	pLKO_TRC005	3832	KIF11	human	CDS	GAAGTACATAAGACCTTATTT	15	12	4 (4)	0.34	MCH58
TRCN0000256365	TRCN0000256365	NM_004523.3-695s21c1	shRNA	pLKO_TRC005	3832	KIF11	human	CDS	GGATCCCTTGGCTGGTATAAT	15	10.5	2 (2)	0.25	MCH58
TRCN0000256366	TRCN0000256366	NM_004523.3-3458s21c1	shRNA	pLKO_TRC005	3832	KIF11	human	CDS	GCGAGCCCAGATCAACCTTTA	10.8	15.12	4 (4)	0.17	MCH58
TRCN0000256362	TRCN0000256362	NM_004523.3-1445s21c1	shRNA	pLKO_TRC005	3832	KIF11	human	CDS	GGAGGAGATAGAACGTTTAAA	15	10.5	4 (4)	0.08	MCH58
TRCN0000007937	TRCN0000007937	NM_005484.2-1295s1c1	shRNA	pLKO.1	10038	PARP2	human	CDS	GATGAGTAACTGGGTGGGAAT	4.05	5.67	0 (1)	1.08	A549
TRCN0000006168	TRCN0000006168	NM_005476.3-2586s1c1	shRNA	pLKO.1	10020	GNE	human	3UTR	GCCTTCTTAGAACTCTGCTTA	4.95	3.465	2 (2)	0.33	A549
TRCN0000006169	TRCN0000006169	NM_005476.3-958s1c1	shRNA	pLKO.1	10020	GNE	human	CDS	GCAGTTAAACACGTCCCATTT	10.8	15.12	2 (2)	0.74	A549
TRCN0000006170	TRCN0000006170	NM_005476.3-2140s1c1	shRNA	pLKO.1	10020	GNE	human	CDS	GCCAGTCACTATATCCACATT	4.95	3.465	2 (2)	0.01	A549
TRCN0000006172	TRCN0000006172	NM_005476.3-1581s1c1	shRNA	pLKO.1	10020	GNE	human	CDS	GCTGCATTCAACCAAACTGAT	4.95	2.97	1 (2)	0.00	A549
TRCN0000195274	TRCN0000195274	NM_005476.3-3533s1c1	shRNA	pLKO.1	10020	GNE	human	3UTR	CTACCAAGTTTCATACCAAAT	10.8	8.64	0 (2)	0.27	A549
TRCN0000196714	TRCN0000196714	NM_005476.3-1188s1c1	shRNA	pLKO.1	10020	GNE	human	CDS	GTACCCTTGTTCAAAGATATA	0	0	2 (2)	0.01	A549
TRCN0000195218	TRCN0000195218	NM_005476.3-3375s1c1	shRNA	pLKO.1	10020	GNE	human	3UTR	CTGGTTATTGTTCAGACATTC	10.8	7.56	0 (2)	0.52	A549
TRCN0000196749	TRCN0000196749	NM_005476.3-2362s1c1	shRNA	pLKO.1	10020	GNE	human	3UTR	GATGACCGTTTCTTAACAATC	10.8	7.56	2 (2)	0.01	A549
TRCN0000350523	TRCN0000350523	NM_005476.4-1536s21c1	shRNA	pLKO_TRC005	10020	GNE	human	CDS	ACCTATGAAGAGAGGATTAAT	15	9	1 (1)	0.09	A549
TRCN0000356582	TRCN0000356582	NM_005476.4-1464s21c1	shRNA	pLKO_TRC005	10020	GNE	human	CDS	ACGAACCTCCGAGTTGCAATA	10.8	15.12	1 (1)	0.21	A549
TRCN0000356583	TRCN0000356583	NM_005476.4-294s21c1	shRNA	pLKO_TRC005	10020	GNE	human	CDS	CCGATCATGTTTGGCATTAAA	15	12	1 (1)	0.47	A549
TRCN0000006178	TRCN0000006178	NM_000291.2-1917s1c1	shRNA	pLKO.1	5230	PGK1	human	3UTR	GCCTACTTTATGGCAGACATT	4.95	3.465	0 (1)	1.01	MCF7
TRCN0000006179	TRCN0000006179	NM_000291.2-201s1c1	shRNA	pLKO.1	5230	PGK1	human	CDS	CCCAAGCATCAAATTCTGCTT	.264	.1848	0 (1)	0.17	MCF7
TRCN0000006180	TRCN0000006180	NM_000291.2-856s1c1	shRNA	pLKO.1	5230	PGK1	human	CDS	GCCAAGATTGTCAAAGACCTA	2.64	1.848	1 (1)	0.03	MCF7
TRCN0000006181	TRCN0000006181	NM_000291.2-708s1c1	shRNA	pLKO.1	5230	PGK1	human	CDS	CGGAGCTAAAGTTGCAGACAA	4.95	6.93	1 (1)	0.61	MCF7
TRCN0000006182	TRCN0000006182	NM_000291.2-151s1c1	shRNA	pLKO.1	5230	PGK1	human	CDS	CCTATGAAGAACAACCAGATA	4.95	3.465	1 (1)	0.06	MCF7
TRCN0000195247	TRCN0000195247	NM_000291.2-935s1c1	shRNA	pLKO.1	5230	PGK1	human	CDS	CTGACAAGTTTGATGAGAATG	10.8	7.56	1 (1)	0.03	MCF7
TRCN0000195079	TRCN0000195079	NM_000291.2-1212s1c1	shRNA	pLKO.1	5230	PGK1	human	CDS	CAAATGGAACACGGAGGATAA	10.8	7.56	0 (1)	0.38	MCF7
TRCN0000196454	TRCN0000196454	NM_000291.2-313s1c1	shRNA	pLKO.1	5230	PGK1	human	CDS	GCTGTAGAACTCAAATCTCTG	4.05	2.835	1 (1)	0.05	MCF7
TRCN0000196810	TRCN0000196810	NM_000291.2-338s1c1	shRNA	pLKO.1	5230	PGK1	human	CDS	GCAAGGATGTTCTGTTCTTGA	4.95	2.97	1 (1)	0.04	MCF7
TRCN0000197075	TRCN0000197075	NM_000291.2-1068s1c1	shRNA	pLKO.1	5230	PGK1	human	CDS	GATTGTGTGGAATGGTCCTGT	2.64	3.696	1 (1)	0.19	MCF7
TRCN0000342769	TRCN0000342769	NM_000291.3-959s21c1	shRNA	pLKO_TRC005	5230	PGK1	human	CDS	GCCAAGATTGTCAAAGACCTA	2.64	1.848	1 (1)	0.03	MCF7
TRCN0000013573	TRCN0000013573	NM_001675.2-971s1c1	shRNA	pLKO.1	468	ATF4	human	CDS	GCCTAGGTCTCTTAGATGATT	5.625	3.9375	1 (1)	0.43	A549
TRCN0000013574	TRCN0000013574	NM_001675.2-1397s1c1	shRNA	pLKO.1	468	ATF4	human	CDS	CCACTCCAGATCATTCCTTTA	10.8	7.56	1 (1)	0.40	A549
TRCN0000013575	TRCN0000013575	NM_001675.2-1003s1c1	shRNA	pLKO.1	468	ATF4	human	CDS	GCCAAGCACTTCAAACCTCAT	4.05	5.67	1 (1)	0.52	A549
TRCN0000013576	TRCN0000013576	NM_001675.2-1495s1c1	shRNA	pLKO.1	468	ATF4	human	CDS	CCTCAGTGCATAAAGGAGGAA	2.64	1.848	1 (1)	1.12	A549
TRCN0000013577	TRCN0000013577	NM_001675.2-1080s1c1	shRNA	pLKO.1	468	ATF4	human	CDS	GTTGGTCAGTCCCTCCAACAA	.495	.693	0 (1)	1.82	A549
TRCN0000329696	TRCN0000329696	NM_001675.2-1169s21c1	shRNA	pLKO_TRC005	468	ATF4	human	CDS	TGGATGCCCTGTTGGGTATAG	10.8	6.48
TRCN0000019804	TRCN0000019804	NM_005080.2-1269s1c1	shRNA	pLKO.1	7494	XBP1	human	3UTR	GCCTGTCTGTACTTCATTCAA	5.625	7.875	1 (1)	0.12	MCF7
TRCN0000019805	TRCN0000019805	NM_005080.2-622s1c1	shRNA	pLKO.1	7494	XBP1	human	CDS	GCGGTATTGACTCTTCAGATT	4.95	6.93	1 (1)	0.27	MCF7
TRCN0000019806	TRCN0000019806	NM_005080.2-343s1c1	shRNA	pLKO.1	7494	XBP1	human	CDS	GAACAGCAAGTGGTAGATTTA	13.2	18.48	1 (1)	0.23	MCF7
TRCN0000019807	TRCN0000019807	NM_005080.2-681s1c1	shRNA	pLKO.1	7494	XBP1	human	CDS	GACCCAGTCATGTTCTTCAAA	5.625	7.875	1 (1)	0.21	MCF7
TRCN0000019808	TRCN0000019808	NM_005080.2-312s1c1	shRNA	pLKO.1	7494	XBP1	human	CDS	AGATCGAAAGAAGGCTCGAAT	4.95	6.93	1 (1)	0.17	MCF7
TRCN0000278051	TRCN0000278051	NM_005080.3-1269s21c1	shRNA	pLKO_TRC005	7494	XBP1	human	3UTR	GCCTGTCTGTACTTCATTCAA	5.625	7.875	1 (1)	0.12	MCF7
TRCN0000017933	TRCN0000017933	NM_018719.2-337s1c1	shRNA	pLKO.1	55536	CDCA7L	human	CDS	GCAGGATTTACGCAGAGTGAT	4.95	3.96	1 (1)	0.40	MCH58
TRCN0000017934	TRCN0000017934	NM_018719.2-592s1c1	shRNA	pLKO.1	55536	CDCA7L	human	CDS	GCACGCTTACAGAATGAGAAA	4.95	6.93	1 (1)	0.36	MCH58
TRCN0000017935	TRCN0000017935	NM_018719.2-1351s1c1	shRNA	pLKO.1	55536	CDCA7L	human	CDS	GCCACAGGAATCCTCATTCAT	5.625	3.9375	1 (1)	0.34	MCH58
TRCN0000017936	TRCN0000017936	NM_018719.2-111s1c1	shRNA	pLKO.1	55536	CDCA7L	human	CDS	CCCTAAAGAAGTGGCTGACAT	4.95	2.97	1 (1)	0.74	MCH58
TRCN0000017937	TRCN0000017937	NM_018719.2-771s1c1	shRNA	pLKO.1	55536	CDCA7L	human	CDS	CCAGTTATTGGCGGAATTGAA	5.625	4.5	1 (1)	0.30	MCH58
TRCN0000364646	TRCN0000364646	NM_018719.4-1129s21c1	shRNA	pLKO_TRC005	55536	CDCA7L	human	CDS	GCCATAACTGTTCGAGATAAA	13.2	18.48	1 (1)	0.06	MCH58
TRCN0000364647	TRCN0000364647	NM_018719.4-1905s21c1	shRNA	pLKO_TRC005	55536	CDCA7L	human	3UTR	TAGACCACACACATCGTTTAA	13.2	18.48	1 (1)	0.06	MCH58
TRCN0000364645	TRCN0000364645	NM_018719.4-1059s21c1	shRNA	pLKO_TRC005	55536	CDCA7L	human	CDS	CAGACGACGTCACCGTATATC	13.2	18.48	1 (1)	0.18	MCH58
TRCN0000364569	TRCN0000364569	NM_018719.4-978s21c1	shRNA	pLKO_TRC005	55536	CDCA7L	human	CDS	CACTGTCTCAGCCGCTAAATT	15	21	1 (1)	0.05	MCH58
TRCN0000369366	TRCN0000369366	NM_018719.4-1814s21c1	shRNA	pLKO_TRC005	55536	CDCA7L	human	3UTR	AGCTCCTGCACTTGATCTATC	10.8	7.56	1 (1)	0.18	MCH58
TRCN0000369292	TRCN0000369292	NM_018719.4-675s21c1	shRNA	pLKO_TRC005	55536	CDCA7L	human	CDS	CTGTAGACAGGTGATACAAAG	10.8	7.56	1 (1)	0.03	MCH58
TRCN0000144211	TRCN0000144211	NM_014165.1-221s1c1	shRNA	pLKO.1	29078	NDUFAF4	human	CDS	CCAGAAGTTAAAGGAGAGATT	4.95	3.465	2 (2)	0.19	A549
TRCN0000144078	TRCN0000144078	NM_014165.1-575s1c1	shRNA	pLKO.1	29078	NDUFAF4	human	CDS	CCTGAAGACAAGAAAGCAATA	10.8		1 (2)	0.19	A549
TRCN0000122226	TRCN0000122226	NM_014165.1-431s1c1	shRNA	pLKO.1	29078	NDUFAF4	human	CDS	GAAGCATTGACACTTCTCAAT	.495	.297	1 (1)	0.12	A549
TRCN0000122686	TRCN0000122686	NM_014165.1-199s1c1	shRNA	pLKO.1	29078	NDUFAF4	human	CDS	GCGAGAGCAGATTAGTCTCTA	4.95	2.97	1 (1)	0.09	A549
TRCN0000144305	TRCN0000144305	NM_014165.1-206s1c1	shRNA	pLKO.1	29078	NDUFAF4	human	CDS	CAGATTAGTCTCTATCCAGAA	4.05		1 (1)	0.13	A549
TRCN0000143460	TRCN0000143460	NM_014165.1-290s1c1	shRNA	pLKO.1	29078	NDUFAF4	human	CDS	GATTCCAAAGATCCTGTGTCT	2.64		1 (1)	0.73	A549
TRCN0000139262	TRCN0000139262	NM_014165.1-303s1c1	shRNA	pLKO.1	29078	NDUFAF4	human	CDS	CTGTGTCTTCCTTGCAGGTAA	4.95	3.465	1 (1)	0.24	A549
TRCN0000140034	TRCN0000140034	NM_014165.1-557s1c1	shRNA	pLKO.1	29078	NDUFAF4	human	CDS	GAAGTCGAAATCTTCCCTCCT	2.16	1.296	1 (2)	0.21	A549
TRCN0000139881	TRCN0000139881	NM_014165.1-470s1c1	shRNA	pLKO.1	29078	NDUFAF4	human	CDS	GAAACCTGGACTGCTGAGAAA	4.95	3.465	1 (1)	0.18	A549
TRCN0000343058	TRCN0000343058	NM_014165.2-305s21c1	shRNA	pLKO_TRC005	29078	NDUFAF4	human	CDS	CCAAAGATCCTGTGTCTTCCT	2.64		1 (1)	0.14	A549
TRCN0000343059	TRCN0000343059	NM_014165.2-347s21c1	shRNA	pLKO_TRC005	29078	NDUFAF4	human	CDS	CATGTCAAGAGCCGAAGGAAT	4.95	6.93	1 (2)	0.09	A549
TRCN0000151963	TRCN0000151963	NM_004849.1-1170s1c1	shRNA	pLKO.1	9474	ATG5	human	3UTR	CCTGAACAGAATCATCCTTAA	10.8	8.64	2 (2)	0.12	293T/17
TRCN0000150940	TRCN0000150940	NM_004849.1-420s1c1	shRNA	pLKO.1	9474	ATG5	human	CDS	GCAGAACCATACTATTTGCTT	3	4.2	1 (1)	0.51	293T/17
TRCN0000150645	TRCN0000150645	NM_004849.1-1043s1c1	shRNA	pLKO.1	9474	ATG5	human	CDS	GATTCATGGAATTGAGCCAAT	4.05	2.835	2 (2)	0.28	293T/17
TRCN0000330395	TRCN0000330395	NM_004849.2-1175s21c1	shRNA	pLKO_TRC005	9474	ATG5	human	CDS	AGATTGAAGGATCAACTATTT	13.2	10.56	1 (1)	0.16	293T/17
TRCN0000330394	TRCN0000330394	NM_004849.2-1197s21c1	shRNA	pLKO_TRC005	9474	ATG5	human	3UTR	CCTGAACAGAATCATCCTTAA	10.8	8.64	2 (2)	0.12	293T/17
TRCN0000330392	TRCN0000330392	NM_004849.2-942s21c1	shRNA	pLKO_TRC005	9474	ATG5	human	CDS	CCTTTCATTCAGAAGCTGTTT	4.95	3.465	2 (2)	0.12	293T/17
TRCN0000122300	TRCN0000122300	NM_014453.2-522s1c1	shRNA	pLKO.1	27243	CHMP2A	human	CDS	CCAGAAGATCATGATGGAGTT	4.05	2.835	1 (1)	0.07	A549
TRCN0000122479	TRCN0000122479	NM_014453.2-561s1c1	shRNA	pLKO.1	27243	CHMP2A	human	CDS	CATGGATATGAAGGAGGAGAT	4.05	2.835	1 (1)	0.05	A549
TRCN0000140813	TRCN0000140813	NM_014453.2-549s1c1	shRNA	pLKO.1	27243	CHMP2A	human	CDS	GCAGGCAGAGATCATGGATAT	10.8	7.56	2 (2)	0.05	A549
TRCN0000122604	TRCN0000122604	NM_014453.2-307s1c1	shRNA	pLKO.1	27243	CHMP2A	human	CDS	GCCAAGCAAGGCCAGATGGAT	1	.7	2 (2)	0.97	A549
TRCN0000145250	TRCN0000145250	NM_014453.2-525s1c1	shRNA	pLKO.1	27243	CHMP2A	human	CDS	GAAGATCATGATGGAGTTTGA	4.95	3.465	1 (1)	0.13	A549
TRCN0000143644	TRCN0000143644	NM_014453.2-492s1c1	shRNA	pLKO.1	27243	CHMP2A	human	CDS	CATGAACAGACAGCTGAAGTT	4.95	3.465	2 (2)	0.02	A549
TRCN0000142935	TRCN0000142935	NM_014453.2-516s1c1	shRNA	pLKO.1	27243	CHMP2A	human	CDS	CCAGATCCAGAAGATCATGAT	4.95	2.97	1 (1)	0.03	A549
TRCN0000143825	TRCN0000143825	NM_014453.2-368s1c1	shRNA	pLKO.1	27243	CHMP2A	human	CDS	GCTATGTGCGCAAGTTTGTAT	5.625	4.5	2 (2)	0.19	A549
TRCN0000139572	TRCN0000139572	NM_014453.2-594s1c1	shRNA	pLKO.1	27243	CHMP2A	human	CDS	CATTGATGATGCCATGGGTGA	2.16	1.512	1 (2)	0.16	A549
TRCN0000140662	TRCN0000140662	NM_014453.2-417s1c1	shRNA	pLKO.1	27243	CHMP2A	human	CDS	CCTCAAGATCCAGACACTCAA	4.95	3.465	1 (1)	0.03	A549
TRCN0000138966	TRCN0000138966	NM_014453.2-262s1c1	shRNA	pLKO.1	27243	CHMP2A	human	CDS	CTAGAGACCCAGGAGAAGAAA	5.625	3.375	1 (1)	0.03	A549
TRCN0000033456	TRCN0000033456	NM_004322.2-694s1c1	shRNA	pLKO.1	572	BAD	human	CDS	CCAGTCCTGGTGGGATCGGAA	0	0
TRCN0000019469	TRCN0000019469	NM_015472.3-706s1c1	shRNA	pLKO.1	25937	WWTR1	human	CDS	GCGATGAATCAGCCTCTGAAT	4.95	3.465	3 (3)	0.17	A549
TRCN0000019470	TRCN0000019470	NM_015472.3-1327s1c1	shRNA	pLKO.1	25937	WWTR1	human	CDS	CCAGGAACAAACGTTGACTTA	4.95	3.465	2 (3)	0.44	A549
TRCN0000019471	TRCN0000019471	NM_015472.3-790s1c1	shRNA	pLKO.1	25937	WWTR1	human	CDS	CAGCCAAATCTCGTGATGAAT	5.625	3.9375	1 (3)	0.39	A549
TRCN0000019472	TRCN0000019472	NM_015472.3-1416s1c1	shRNA	pLKO.1	25937	WWTR1	human	CDS	GCCCTTTCTAACCTGGCTGTA	4.05	2.835	0 (1)	0.06	A549
TRCN0000370006	TRCN0000370006	NM_015472.3-1744s21c1	shRNA	pLKO_TRC005	25937	WWTR1	human	3UTR	TAAGCTTTATGGGTGTTAATT	15	10.5	2 (2)	0.40	A549
TRCN0000370007	TRCN0000370007	NM_015472.3-1657s21c1	shRNA	pLKO_TRC005	25937	WWTR1	human	3UTR	GCGTTCTTGTGACAGATTATA	15	12	2 (2)	0.25	A549
TRCN0000033549	TRCN0000033549	NM_003766.2-1022s1c1	shRNA	pLKO.1	8678	BECN1	human	CDS	CCCGTGGAATGGAATGAGATT	4.95	6.93	2 (2)	0.07	A549
TRCN0000299864	TRCN0000299864	NM_003766.3-1051s21c1	shRNA	pLKO_TRC005	8678	BECN1	human	CDS	CCCGTGGAATGGAATGAGATT	4.95	6.93	2 (2)	0.07	A549
TRCN0000033550	TRCN0000033550	NM_003766.2-1117s1c1	shRNA	pLKO.1	8678	BECN1	human	CDS	CCGACTTGTTCCTTACGGAAA	4.05	2.835	2 (2)	0.17	A549
TRCN0000033551	TRCN0000033551	NM_003766.2-389s1c1	shRNA	pLKO.1	8678	BECN1	human	CDS	GCCAGGATGATGTCCACAGAA	4.95	3.465	2 (2)	0.16	A549
TRCN0000033552	TRCN0000033552	NM_003766.2-1418s1c1	shRNA	pLKO.1	8678	BECN1	human	CDS	CTCAAGTTCATGCTGACGAAT	4.95	3.465	2 (2)	0.10	A549
TRCN0000033553	TRCN0000033553	NM_003766.2-1454s1c1	shRNA	pLKO.1	8678	BECN1	human	CDS	GCTTGGGTGTCCTCACAATTT	13.2	9.24	2 (2)	0.18	A549
TRCN0000072418	TRCN0000072418	NM_032737.2-4361s1c1	shRNA	pLKO.1	84823	LMNB2	human	3UTR	CGGCAGTTCTTTGTTAAAGAT	5.625	3.9375	0 (1)	0.34	MCH58
TRCN0000072419	TRCN0000072419	NM_032737.2-1488s1c1	shRNA	pLKO.1	84823	LMNB2	human	CDS	GCTCAAGAACAACTCGGACAA	4.05	5.67	1 (1)	0.11	MCH58
TRCN0000072421	TRCN0000072421	NM_032737.2-771s1c1	shRNA	pLKO.1	84823	LMNB2	human	CDS	GCAGCAGGAGTACGACTTCAA	4.95	3.465	1 (1)	0.12	MCH58
TRCN0000265640	TRCN0000265640	NM_032737.2-900s21c1	shRNA	pLKO_TRC005	84823	LMNB2	human	CDS	GAGCTCTGACCAGAACGACAA	4.05	5.67	1 (2)	0.03	MCH58
TRCN0000255446	TRCN0000255446	NM_032737.2-3960s21c1	shRNA	pLKO_TRC005	84823	LMNB2	human	3UTR	TGGGTAATTGGAGGTTCATTG	10.8	7.56	0 (2)	0.14	MCH58
TRCN0000255445	TRCN0000255445	NM_032737.2-1012s21c1	shRNA	pLKO_TRC005	84823	LMNB2	human	CDS	AGTGCCGCTGAAGATCGCATT	4.05	2.835	1 (2)	0.12	MCH58
TRCN0000255440	TRCN0000255440	NM_032737.2-1443s21c1	shRNA	pLKO_TRC005	84823	LMNB2	human	CDS	TAGCGTCAGCATCGAGGAGAT	4.05	2.835	1 (2)	0.09	MCH58
TRCN0000255441	TRCN0000255441	NM_032737.2-1817s21c1	shRNA	pLKO_TRC005	84823	LMNB2	human	CDS	AGTTTGGCGAGGAGGATCTTT	5.625	4.5	1 (2)	0.06	MCH58
TRCN0000255443	TRCN0000255443	NM_032737.2-1868s21c1	shRNA	pLKO_TRC005	84823	LMNB2	human	CDS	CAAGAGGCTGCTACGTGATGT	4.95	6.93	1 (2)	0.04	MCH58
TRCN0000265637	TRCN0000265637	NM_032737.2-1772s21c1	shRNA	pLKO_TRC005	84823	LMNB2	human	CDS	TGATGCGTGAGAATGAGAATG	10.8	7.56	1 (2)	0.09	MCH58
TRCN0000255444	TRCN0000255444	NM_032737.2-2955s21c1	shRNA	pLKO_TRC005	84823	LMNB2	human	3UTR	TCGGCAATAGCTCACCGTTTA	10.8	15.12	0 (2)	0.05	MCH58
TRCN0000033499	TRCN0000033499	NM_001191.2-857s1c1	shRNA	pLKO.1	598	BCL2L1	human	CDS	GCTCACTCTTCAGTCGGAAAT	10.8	7.56	1 (1)	0.01	A549
TRCN0000299585	TRCN0000299585	NM_001191.2-857s21c1	shRNA	pLKO_TRC005	598	BCL2L1	human	CDS	GCTCACTCTTCAGTCGGAAAT	10.8	7.56	1 (1)	0.01	A549
TRCN0000033500	TRCN0000033500	NM_001191.2-751s1c1	shRNA	pLKO.1	598	BCL2L1	human	CDS	GTGGAACTCTATGGGAACAAT	5.625	3.9375	1 (1)	0.01	A549
TRCN0000033501	TRCN0000033501	NM_001191.2-444s1c1	shRNA	pLKO.1	598	BCL2L1	human	CDS	GTTTAGTGATGTGGAAGAGAA	4.95	3.465	1 (1)	0.18	A549
TRCN0000033502	TRCN0000033502	NM_001191.2-728s1c1	shRNA	pLKO.1	598	BCL2L1	human	CDS	AGAGCTTTGAACAGGATACTT	5.625	3.9375	1 (1)	0.29	A549
TRCN0000033503	TRCN0000033503	NM_001191.2-648s1c1	shRNA	pLKO.1	598	BCL2L1	human	CDS	CGACGAGTTTGAACTGCGGTA	2.16	3.024	1 (1)	0.21	A549
TRCN0000150755	TRCN0000150755	NM_031210.3-125s1c1	shRNA	pLKO.1	81892	SLIRP	human	CDS	GAAAGAACACTTTGCACAGTT	4.95	3.465	0 (1)	0.01	A549
TRCN0000152814	TRCN0000152814	NM_031210.3-116s1c1	shRNA	pLKO.1	81892	SLIRP	human	CDS	GAGTCAGCTGAAAGAACACTT	4.95	3.465	0 (1)	0.00	A549
TRCN0000154330	TRCN0000154330	NM_031210.3-240s1c1	shRNA	pLKO.1	81892	SLIRP	human	CDS	CGGAATGCACTACAACAGGAA	2.64	1.584	0 (1)	0.00	A549
TRCN0000155487	TRCN0000155487	NM_031210.3-51s1c1	shRNA	pLKO.1	81892	SLIRP	human	CDS	GCGCTGCGTAGAAGTATCAAT	5.625	7.875	0 (1)	0.14	A549
TRCN0000154516	TRCN0000154516	NM_031210.3-190s1c1	shRNA	pLKO.1	81892	SLIRP	human	CDS	GCTTTCACAGAGGTTTGGGTT	2.64	1.584	0 (1)	0.17	A549
TRCN0000155235	TRCN0000155235	NM_031210.3-64s1c1	shRNA	pLKO.1	81892	SLIRP	human	CDS	GTATCAATCAGCCGGTTGCTT	3	4.2	0 (1)	0.04	A549
TRCN0000155261	TRCN0000155261	NM_031210.3-231s1c1	shRNA	pLKO.1	81892	SLIRP	human	CDS	GAAGGACTTCGGAATGCACTA	4.05	2.835	0 (1)	0.00	A549
TRCN0000154329	TRCN0000154329	NM_031210.3-223s1c1	shRNA	pLKO.1	81892	SLIRP	human	CDS	CTTCAGAAGAAGGACTTCGGA	.75	.525	0 (1)	0.05	A549
TRCN0000154753	TRCN0000154753	NM_031210.3-148s1c1	shRNA	pLKO.1	81892	SLIRP	human	CDS	GCCATGTCAGAAGGTGCATTT	10.8	7.56	0 (1)	0.02	A549
TRCN0000154866	TRCN0000154866	NM_031210.3-235s1c1	shRNA	pLKO.1	81892	SLIRP	human	CDS	GACTTCGGAATGCACTACAAC	4.95	3.465	0 (1)	0.01	A549
TRCN0000155281	TRCN0000155281	NM_031210.3-56s1c1	shRNA	pLKO.1	81892	SLIRP	human	CDS	GCGTAGAAGTATCAATCAGCC	2.16	1.512
TRCN0000047628	TRCN0000047628	NM_001791.2-471s1c1	shRNA	pLKO.1	998	CDC42	human	CDS	CCCTCTACTATTGAGAAACTT	5.625		1 (1)	0.42	A549
TRCN0000047629	TRCN0000047629	NM_001791.2-193s1c1	shRNA	pLKO.1	998	CDC42	human	CDS	CGGAATATGTACCGACTGTTT	4.95	6.93	1 (1)	0.36	A549
TRCN0000047630	TRCN0000047630	NM_001791.2-161s1c1	shRNA	pLKO.1	998	CDC42	human	CDS	CCTGATATCCTACACAACAAA	5.625		2 (2)	0.10	A549
TRCN0000299931	TRCN0000299931	NM_001791.3-223s21c1	shRNA	pLKO_TRC005	998	CDC42	human	CDS	CCTGATATCCTACACAACAAA	5.625		2 (2)	0.10	A549
TRCN0000047631	TRCN0000047631	NM_001791.2-493s1c1	shRNA	pLKO.1	998	CDC42	human	CDS	CCAAGAACAAACAGAAGCCTA	2.64		1 (1)	0.73	A549
TRCN0000047632	TRCN0000047632	NM_001791.2-328s1c1	shRNA	pLKO.1	998	CDC42	human	CDS	CAGATGTATTTCTAGTCTGTT	4.95	2.97	2 (2)	0.12	A549
TRCN0000299932	TRCN0000299932	NM_001791.3-390s21c1	shRNA	pLKO_TRC005	998	CDC42	human	CDS	CAGATGTATTTCTAGTCTGTT	4.95	2.97	2 (2)	0.12	A549
TRCN0000303773	TRCN0000303773	NM_001791.3-644s21c1	shRNA	pLKO_TRC005	998	CDC42	human	CDS	CTTACACAGAAAGGCCTAAAG	10.8	6.48	1 (1)	0.01	A549
TRCN0000310772	TRCN0000310772	NM_001791.3-1069s21c1	shRNA	pLKO_TRC005	998	CDC42	human	3UTR	GACTCTGTAACAGACTAATTG	13.2		1 (1)	0.47	A549
TRCN0000303774	TRCN0000303774	NM_001791.3-498s21c1	shRNA	pLKO_TRC005	998	CDC42	human	CDS	TGCTTGTTGGGACTCAAATTG	13.2	9.24	1 (1)	0.04	A549
TRCN0000381509	TRCN0000381509	NM_001791.3-1125s21c1	shRNA	pLKO_TRC005	998	CDC42	human	3UTR	GAGTAATCTGGGACATCTTAG	10.8	6.48
TRCN0000107265	TRCN0000107265	NM_006106.2-1928s1c1	shRNA	pLKO.1	10413	YAP1	human	3UTR	CCCAGTTAAATGTTCACCAAT	4.95	3.465	0 (2)	0.17	A549
TRCN0000300282	TRCN0000300282	NM_006106.3-2049s21c1	shRNA	pLKO_TRC005	10413	YAP1	human	3UTR	CCCAGTTAAATGTTCACCAAT	4.95	3.465	0 (2)	0.17	A549
TRCN0000107266	TRCN0000107266	NM_006106.2-1573s1c1	shRNA	pLKO.1	10413	YAP1	human	CDS	GCCACCAAGCTAGATAAAGAA	5.625	3.9375	0 (2)	0.17	A549
TRCN0000107267	TRCN0000107267	NM_006106.2-1373s1c1	shRNA	pLKO.1	10413	YAP1	human	CDS	CAGGTGATACTATCAACCAAA	4.95	6.93	0 (2)	0.23	A549
TRCN0000107268	TRCN0000107268	NM_006106.2-1233s1c1	shRNA	pLKO.1	10413	YAP1	human	CDS	GACCAATAGCTCAGATCCTTT	4.95	6.93	0 (2)	0.19	A549
TRCN0000107269	TRCN0000107269	NM_006106.2-1232s1c1	shRNA	pLKO.1	10413	YAP1	human	CDS	CGACCAATAGCTCAGATCCTT	3	4.2	0 (1)	0.42	A549
TRCN0000063683	TRCN0000063683	NM_001001549.1-2013s1c1	shRNA	pLKO.1	2887	GRB10	human	3UTR	CCCTGGAATAATCTTGACAAT	4.95	6.93	0 (1)	0.42	293T/17
TRCN0000063684	TRCN0000063684	NM_001001549.1-803s1c1	shRNA	pLKO.1	2887	GRB10	human	CDS	CCCATGAATTTCTTCCCAGAA	4.05	2.835	0 (1)	0.57	293T/17
TRCN0000063685	TRCN0000063685	NM_001001549.1-191s1c1	shRNA	pLKO.1	2887	GRB10	human	CDS	GCCCTGGTGAACGATATGAAT	5.625	3.9375	0 (1)	0.48	293T/17
TRCN0000063686	TRCN0000063686	NM_001001549.1-1459s1c1	shRNA	pLKO.1	2887	GRB10	human	CDS	CCAGAGTAATCCAAAGGCATT	4.05	2.835	0 (1)	0.50	293T/17
TRCN0000063687	TRCN0000063687	NM_001001549.1-524s1c1	shRNA	pLKO.1	2887	GRB10	human	CDS	GCCGCAAAGCAGGATGTTAAA	13.2	18.48	0 (1)	0.59	293T/17
TRCN0000336620	TRCN0000336620	NM_001001549.2-1565s21c1	shRNA	pLKO_TRC005	2887	GRB10	human	CDS	GATGACGGGAACACCAAATTC	13.2	18.48	1 (1)	0.50	293T/17
TRCN0000271642	TRCN0000271642	NM_001001549.2-844s21c1	shRNA	pLKO_TRC005	2887	GRB10	human	CDS	GCAGTCAAATGGCAGTCAAAC	10.8	15.12	1 (1)	0.29	293T/17
TRCN0000271640	TRCN0000271640	NM_001001549.2-739s21c1	shRNA	pLKO_TRC005	2887	GRB10	human	CDS	CATGGCCAGTGAGAGTAAATT	15	10.5	1 (1)	1.28	293T/17
TRCN0000370751	TRCN0000370751	NM_001001549.2-1833s21c1	shRNA	pLKO_TRC005	2887	GRB10	human	3UTR	GTTGGACTTAAACGACGATTT	10.8	15.12	1 (1)	0.53	293T/17
TRCN0000370697	TRCN0000370697	NM_001001549.2-967s21c1	shRNA	pLKO_TRC005	2887	GRB10	human	CDS	AGACCACGGGCTCTGCATAAA	13.2	9.24	1 (1)	0.66	293T/17
TRCN0000370678	TRCN0000370678	NM_001001549.2-1094s21c1	shRNA	pLKO_TRC005	2887	GRB10	human	CDS	ATGCTCCTTTACCAGAATTAC	13.2	9.24	1 (1)	0.53	293T/17
TRCN0000072181	TRCN0000072181	clonetechGfp_437s1c1	shRNA	pLKO.1	-10	GFP	CONTROL	CDS	ACAACAGCCACAACGTCTATA	13.2
TRCN0000072182	TRCN0000072182	clonetechGfp_693s1c1	shRNA	pLKO.1	-10	GFP	CONTROL	CDS	TCTCGGCATGGACGAGCTGTA	1.35
TRCN0000072186	TRCN0000072186	clonetechGfp_587s1c1	shRNA	pLKO.1	-10	GFP	CONTROL	CDS	TGCCCGACAACCACTACCTGA	.88
TRCN0000072188	TRCN0000072188	clonetechGfp_226s1c1	shRNA	pLKO.1	-10	GFP	CONTROL	CDS	CCCGACCACATGAAGCAGCAC	0
TRCN0000072208	TRCN0000072208	rfp_269s1c1	shRNA	pLKO.1	-12	RFP	CONTROL	CDS	GCTTCAAGTGGGAGCGCGTGA	0
TRCN0000072209	TRCN0000072209	rfp_188s1c1	shRNA	pLKO.1	-12	RFP	CONTROL	CDS	CTCAGTTCCAGTACGGCTCCA	.72
TRCN0000072210	TRCN0000072210	rfp_402s1c1	shRNA	pLKO.1	-12	RFP	CONTROL	CDS	CGTAATGCAGAAGAAGACCAT	2.64
TRCN0000072246	TRCN0000072246	promegaLuc_221s1c1	shRNA	pLKO.1	-14	LUCIFERASE	CONTROL	CDS	CAAATCACAGAATCGTCGTAT	4.95
TRCN0000072248	TRCN0000072248	promegaLuc_1510s1c1	shRNA	pLKO.1	-14	LUCIFERASE	CONTROL	CDS	AGTCAAGTAACAACCGCGAAA	4.05
TRCN0000072249	TRCN0000072249	promegaLuc_976s1c1	shRNA	pLKO.1	-14	LUCIFERASE	CONTROL	CDS	GCGGTTGCCAAGAGGTTCCAT	1
TRCN0000072232	TRCN0000072232	lacZ_27s1c1	shRNA	pLKO.1	-15	lacZ	CONTROL	CDS	CGTCGTATTACAACGTCGTGA	2.64
TRCN0000072236	TRCN0000072236	lacZ_305s1c1	shRNA	pLKO.1	-15	lacZ	CONTROL	CDS	CCAACGTGACCTATCCCATTA	10.8
TRCN0000072237	TRCN0000072237	lacZ_816s1c1	shRNA	pLKO.1	-15	lacZ	CONTROL	CDS	CGCGCCTTTCGGCGGTGAAAT	0
TRCN0000208001	TRCN0000208001	pLKO.1-emptyT	Neg. control	pLKO.1
