# Supplementary material for: Morphological Profiles of RNAi-Induced Gene Knockdown Are Highly Reproducible but Dominated by Seed Effects
Source: PLoS One. 2015 Jul 21;10(7):e0131370. doi: 10.1371/journal.pone.0131370 (PMC4511418; doi:10.1371/journal.pone.0131370)
Supplement: S8 Dataset — Note that this information is based on single-biological replicate HT qPCR measurements in various cell lines, but not U2OS cells. Nevertheless, this should provide a good indication of relative shRNA on-target efficacy among the shRNAs for each gene. (ZIP) [file pone.0131370.s008.zip › DatasetS9/README.txt]

Source: 
FAQ of version 1.0@006e596 of the Broad Community TRC Portal.

Column names in clone_search_hairpins.csv

Target Gene - The gene that this construct was originally designed to target
Intrinsic score - Also called "original score", this assesses the target sequence for predicted cloneability and knockdown performance.
Adjusted score - Also called "specificity score", this is a function of the intrinsic score and the specificity factor.
# KD Tests: high qual (total) - The number of high quality (and total) KD measurements performed. See the FAQ for a detailed explanation of how quality is determined.
KD: % Expr. - Percentage of target transcript remaining after knockdown of the target gene by this construct or a construct with the same target sequence (possibly in a different vector). See the FAQ for a detailed explanation of this calculation.


FAQ

Q: What is the difference between the intrinsic and adjusted scores for an shRNA?

The intrinsic score (also called "original score") of an shRNA assesses the target sequence for both predicted cloneability and knockdown performance, using an evolving set of rules. The scores reported in this website are calculated according to our most current ruleset ("Ruleset 9"), and have a maximum score of 15 for a hairpin with the best possible predicted cloneability and knockdown performance and a minimum of 0, for hairpins which exhibit sequence characteristics which could prohibit efficient cloning and/or degrade knockdown performance. We do not produce new clones with 0 intrinsic scores, but as our design rules have changed with time, there are older clones in the library which now have this score. The intrinsic score is not taxon- or target gene-specific, but is based solely on the sequence of the hairpin.

The adjusted score (also called "specificity score") is a function of the intrinsic score and two other factors which take into account the transcriptome of the target organism. The most important of these is the specificity factor, which penalizes hairpins with off-target matches (i.e. to genes other than the originally targeted gene). In absence of any off-target matches (specificity factor values greater than 1), the score is also increased slightly for hairpins which match the majority of the transcript isoforms of the target gene. The other contributor to the adjusted score is the miRSeed factor, which assesses the likelihood that the hairpin's microRNA seed region will exhibit unwanted microRNA effects, either due to sequence similarity with known miRNAs from the target organism, or to particularly common 7mer sequences in the 3' UTR regions of the organism's transcriptome. These factors are multiplied together with the intrinsic score to produce the final adjusted score, and again, higher scores are better. The specificity factor itself is generally not shown separately, except in the candidate hairpin design page for a given transcript, in which hairpin designs with specificity factor > 1 are given higher rank regardless of adjusted score.

Q: How is % Expression calculated?

The ddCt method was used for analysis of relative gene expression. Only samples that were quantified by qPCR on the same plate for a given assay were directly compared for relative gene expression. For a more detailed description of the ddCt method and its use in calculating knockdown and % error from high throughput qPCR data, please refer to Bookout et al, paying close attention to the section 15.8.9 titled "COMPARATIVE OR ΔΔCt METHOD".

Overview of ddCt analysis method:

- Calculate the Average Ct value for each sample, for each assay. (Outlier Ct values that deviate by more than 2 cycles from replicate wells may be excluded from the average when the majority of replicates are in agreement.)
- Calculate the dCt value for each sample:
dCt = Average Target Gene Ct - Average Endogenous Gene Ct
- Select the reference dCt (REF dCt) for each group of samples with the same Target Gene assay (and on the same qPCR plate) from the non-targeting control (REF) samples (e.g. samples infected with empty vector, shRNAs targeting GFP):
REF dCT = median dCt of valid non-targeting control (REF) samples
- Calculate the ddCt value for each sample:
ddCt = sample dCt - REF dCt (this is the log2-KD)
- Calculate % Expression remaining for each sample:
% Expression = 2^-ddCt
- Calculate % Expression error:
-- Calculate the standard deviation of the Ct values for each assay (Target Gene stdev Ct, Endogenous Gene stdev Ct). If there are less than three Ct values for either assay, % transcript remaining error is not calculated.
-- Calculate the standard deviation of the dCt value (stdev dCt). The REF stdev dCt is the stdev dCt for the non-targeting control sample selected to be the reference.
stdev dCt = sqrt( ( sample stdev dCt)^2 + ( REF stdev dCt)^2 )
-- Transform the stdev dCt value to linear scale:
% transcript remaining error = (ln2) (stdev dCt) (2^-ddCt)

[1] Bookout AL, Cummins CL, Mangelsdorf DJ, Pesola JM, Kramer MF. 2006 High-throughput real-time quantitative reverse transcription PCR. Curr Protoc Mol Biol 15.8.1-15.8.28 PMID:18265376

Q: How are the single knockdown percentage (KD % Expression) and KD Quality calculated?

Most TRC shRNAs only have a single knockdown measurement. In this case, the KD % Remaining for an shRNA is simply the % remaining calculated for that measurement. KD Quality = 1 if the measurement had no data quality flags, and KD Quality = 0 if there is one or more data quality flags.

When there are multiple knockdown measurements for an shRNA, priority is assigned to measurements with no data quality flags. If there are any measurements with no data quality flags, KD Quality = 1 and KD % Remaining is calculated as the median of these measurements (only); any measurement with a data quality flag is excluded from the KD % Remaining calculation. If the only measurements available have data quality flags, KD Quality = 0 and KD % Remaining is calculated as the median of all measurements.
